# Supplementary material for: Escalated (Dependent) Oxycodone Self-Administration Is Associated with Cognitive Impairment and Transcriptional Evidence of Neurodegeneration in Human Immunodeficiency Virus (HIV) Transgenic Rats
Source: Viruses. 2022 Mar 24;14(4):669. doi: 10.3390/v14040669 (PMC9030762; doi:10.3390/v14040669)
Supplement: Supplementary file 1 [file viruses-14-00669-s001.zip]

Archive with 6 entries (6 files):
- Supplementary Table S1-DE_HIV_D_WT_D_.xlsx
- Supplementary Table S2-DE_HIV_ND_WT_ND_.xlsx
- Supplementary Table S3-DE_WT_ND_WT_N.xlsx
- Supplementary Table S4-DE_HIV_ND_HIV_N.xlsx
- Supplementary Table S5-DE_WT_D_WT_N.xlsx
- Supplementary Table S6-DE_HIV_D_HIV_N.xlsx
