# Supplementary material for: Escalated (Dependent) Oxycodone Self-Administration Is Associated with Cognitive Impairment and Transcriptional Evidence of Neurodegeneration in Human Immunodeficiency Virus (HIV) Transgenic Rats
Source: Viruses. 2022 Mar 24;14(4):669. doi: 10.3390/v14040669 (PMC9030762; doi:10.3390/v14040669)
Supplement: Supplementary file 1 [file viruses-14-00669-s001.zip › Supplementary Table S1-DE_HIV_D_WT_D_.xlsx]

## Sheet: res_HIV_D_WT_D
Table S1. Differential expression of oxycodone-dependent HIV Tg rats vs. WT rats (DE_HIV_D_WT_D)
	baseMean	log2FoldChange	lfcSE	stat	pvalue	padj
FBXW11	108.231	-1.073	0.0952963	-11.2597	2.0757e-29	2.57906e-25
CCDC57	12.8215	6.49616	0.747614	8.68919	3.65044e-18	2.26784e-14
NPM1	69.7586	-0.864307	0.123244	-7.01296	2.33322e-12	9.66342e-09
C4A	14.3315	0.885852	0.256438	3.45444	0.000551428	0.999998
C4B	14.3315	0.885852	0.256438	3.45444	0.000551428	0.999998
RGPD5	9.06532	1.32403	0.389227	3.4017	0.000669688	0.999998
CHIC2	37.1575	0.479819	0.146666	3.27152	0.00106971	0.999998
KCNIP1	24.4071	0.611013	0.186771	3.27146	0.00106994	0.999998
ADGRV1	8.00536	1.05203	0.322044	3.26673	0.00108797	0.999998
RUFY2	110.094	0.328724	0.1048	3.13668	0.00170872	0.999998
LRBA	34.6237	0.538109	0.174073	3.09128	0.00199296	0.999998
ANKRD10	314.955	0.376322	0.122588	3.06982	0.0021419	0.999998
AP1AR	117.981	-0.342252	0.112448	-3.04366	0.00233721	0.999998
PRPF40A	143.984	0.354821	0.119574	2.96739	0.00300344	0.999998
NNAT	81.6211	0.409267	0.139283	2.93839	0.00329921	0.999998
RPL30	104.152	0.329953	0.112496	2.93302	0.00335685	0.999998
DCBLD2	35.0304	-0.495817	0.170267	-2.91199	0.0035913	0.999998
HIST1H2AJ	2.29465	-3.19853	1.1067	-2.89016	0.00385047	0.999998
MEGF11	13.9783	1.20478	0.417043	2.88887	0.00386623	0.999998
SENP2	78.2265	-0.340382	0.118366	-2.87568	0.00403159	0.999998
RPS14	566.604	0.24188	0.0841382	2.87479	0.00404295	0.999998
EFNA5	45.4442	-0.409734	0.142848	-2.86832	0.00412662	0.999998
SCN1A	65.6852	-0.432038	0.151157	-2.85821	0.00426038	0.999998
KIF3C	327.1	-0.207657	0.0747883	-2.7766	0.00549304	0.999998
FUBP1	132.895	0.277718	0.10073	2.75705	0.00583257	0.999998
CRABP1	3.58077	-1.46967	0.533317	-2.75572	0.00585626	0.999998
CPD	75.512	-0.328824	0.119482	-2.75208	0.00592175	0.999998
ASAP1	140.023	-0.348091	0.128574	-2.70731	0.00678309	0.999998
RGS19	37.1398	-0.817785	0.306702	-2.66638	0.00766719	0.999998
PPFIBP1	99.4627	0.241973	0.0911775	2.65386	0.00795759	0.999998
MT1E	7.74901	0.974282	0.372636	2.61457	0.00893403	0.999998
VOPP1	33.9484	-0.455662	0.176126	-2.58713	0.00967791	0.999998
PCDH19	62.3011	-0.496705	0.193213	-2.57077	0.0101473	0.999998
INTS6L	25.3387	0.456926	0.178049	2.5663	0.010279	0.999998
MPC1	101.971	-0.237448	0.0928242	-2.55804	0.0105265	0.999998
ETFRF1	27.1505	0.643016	0.25299	2.54166	0.0110326	0.999998
MICAL2	191.656	-0.201281	0.0794105	-2.53469	0.0112547	0.999998
HIST2H3D	1.53891	-2.53565	1.0005	-2.53439	0.0112644	0.999998
MT1F	6.2628	1.24023	0.49341	2.51358	0.0119511	0.999998
DAAM2	30.2682	0.707527	0.282208	2.50711	0.0121722	0.999998
NINL	7.93919	0.883972	0.353243	2.50245	0.0123337	0.999998
TIAL1	260.606	0.188366	0.0754319	2.49716	0.0125191	0.999998
SNAP91	420.256	-0.26685	0.107252	-2.48807	0.0128439	0.999998
TYRO3	283.706	-0.16716	0.0674896	-2.47682	0.0132559	0.999998
DCAF7	105.012	-0.251848	0.101883	-2.47192	0.0134388	0.999998
AIFM3	19.594	0.528551	0.214435	2.46486	0.0137068	0.999998
CSNK1G1	36.9947	-0.522639	0.212368	-2.46101	0.0138547	0.999998
CSTF2	160.698	0.291783	0.118973	2.45251	0.0141865	0.999998
CARTPT	2.25225	2.41895	0.987274	2.45013	0.0142806	0.999998
ZDHHC22	56.1378	-0.383884	0.1567	-2.44979	0.0142938	0.999998
CD9	32.6809	0.418025	0.170906	2.44594	0.0144477	0.999998
NRGN	1395.23	-0.1445	0.0592649	-2.4382	0.0147607	0.999998
C16orf70	58.0265	-0.320023	0.131476	-2.43409	0.0149295	0.999998
CRLF1	9.36174	0.792835	0.325753	2.43386	0.0149389	0.999998
ZRANB2	359.034	0.186468	0.0767842	2.42847	0.0151627	0.999998
AC009477.2	140.256	-0.326302	0.13474	-2.42171	0.0154475	0.999998
AL603832.3	1.05712	-2.42591	1.00401	-2.41622	0.0156825	0.999998
TLN1	33.0181	0.405993	0.168397	2.41093	0.0159118	0.999998
VCAN	13.5977	0.665949	0.276407	2.40931	0.0159828	0.999998
ALOX5	3.42948	1.23392	0.512578	2.40729	0.0160713	0.999998
UCP2	80.4601	0.526267	0.219158	2.40131	0.0163363	0.999998
RNF111	67.367	-0.288305	0.120286	-2.39684	0.0165374	0.999998
ZNF627	9.58361	0.821993	0.343796	2.39093	0.0168056	0.999998
SCN1B	159.182	-0.189514	0.0799746	-2.36968	0.0178037	0.999998
PRPF39	107.377	0.279282	0.117983	2.36713	0.0179268	0.999998
PRRC2C	147.409	0.188364	0.0795883	2.36674	0.0179458	0.999998
NEFM	174.522	-0.312677	0.132121	-2.36659	0.0179526	0.999998
SMC4	21.9111	0.497566	0.211111	2.35689	0.0184285	0.999998
TMEM186	15.6233	-0.813336	0.347214	-2.34246	0.0191569	0.999998
AC022016.2	56.3075	-0.476776	0.203782	-2.33964	0.0193023	0.999998
TTK	4.88094	-1.04657	0.452006	-2.31538	0.0205921	0.999998
SH3PXD2B	5.37898	-0.97014	0.419661	-2.31172	0.020793	0.999998
MLLT10	115.054	0.246346	0.106589	2.31118	0.020823	0.999998
KCNQ2	1778.59	-0.181811	0.0788845	-2.30478	0.0211791	0.999998
S100A3	2.34175	-1.5669	0.680178	-2.30366	0.0212416	0.999998
NEFL	335.89	-0.16659	0.0724918	-2.29805	0.021559	0.999998
RPLP0	364.598	0.198777	0.0866409	2.29426	0.0217753	0.999998
PAFAH1B2	162.709	-0.231491	0.100983	-2.29238	0.0218837	0.999998
LHFPL4	35.9565	-0.387796	0.169226	-2.29158	0.0219298	0.999998
ABHD4	202.421	0.284839	0.124967	2.27931	0.0226484	0.999998
PDCD5	167.666	0.228367	0.100325	2.27627	0.0228296	0.999998
USP33	195.314	0.164418	0.0724878	2.26822	0.0233157	0.999998
PHLDB1	61.1413	0.361142	0.159346	2.26641	0.0234266	0.999998
USP37	15.5294	-0.539892	0.238666	-2.26213	0.0236895	0.999998
CLMP	14.3467	-0.556199	0.246676	-2.25478	0.0241473	0.999998
PCDH7	133.079	-0.27959	0.124234	-2.2505	0.024417	0.999998
DTNA	85.4311	-0.237015	0.105408	-2.24856	0.0245404	0.999998
SEC31A	28.5513	-0.439016	0.195808	-2.24207	0.0249571	0.999998
RAB8A	144.859	-0.263369	0.117618	-2.23919	0.0251438	0.999998
GABRG2	108.457	-0.330198	0.147642	-2.23647	0.0253208	0.999998
GFAP	220.244	0.408474	0.182794	2.23461	0.0254427	0.999998
GREB1L	4.0452	1.01629	0.455899	2.22919	0.0258012	0.999998
SQSTM1	2.07331	-2.18693	0.982984	-2.22479	0.0260953	0.999998
HDAC8	32.9297	-0.373349	0.168015	-2.22212	0.0262751	0.999998
ASCC2	30.8259	0.423189	0.190569	2.22066	0.0263737	0.999998
PAXBP1	17.8824	0.470162	0.211855	2.21926	0.0264689	0.999998
DOK3	0.532917	2.63901	1.1893	2.21896	0.0264894	0.999998
AMPH	82.8869	-0.251089	0.113317	-2.21581	0.0267042	0.999998
CNNM3	40.7433	0.332592	0.150443	2.21075	0.0270532	0.999998
PLK2	359.746	-0.242009	0.109604	-2.20802	0.0272428	0.999998
RGPD6	4.20599	1.32063	0.598206	2.20766	0.0272681	0.999998
NPTXR	61.2937	-0.277011	0.125501	-2.20724	0.0272976	0.999998
ZDHHC2	219.444	-0.186419	0.084459	-2.20722	0.0272989	0.999998
ROM1	1.12841	2.35746	1.0692	2.20488	0.0274624	0.999998
CCDC66	15.4419	0.600439	0.272532	2.20319	0.0275813	0.999998
RGS7BP	66.5601	-0.311045	0.141256	-2.202	0.0276654	0.999998
NPDC1	62.9165	-0.293457	0.133705	-2.19481	0.0281772	0.999998
AATK	65.4858	-0.297867	0.135916	-2.19155	0.028412	0.999998
CAMSAP2	63.328	-0.286941	0.130941	-2.19137	0.0284249	0.999998
HPGD	1.00782	-2.33098	1.06398	-2.19082	0.0284651	0.999998
RAD23B	147.758	-0.255846	0.11719	-2.18317	0.0290231	0.999998
TMEM254	17.6011	-0.49136	0.225297	-2.18094	0.0291876	0.999998
NFKBIA	57.8615	0.514726	0.236272	2.17853	0.0293669	0.999998
ZBTB44	30.2073	0.370752	0.171113	2.16671	0.0302571	0.999998
COMMD3-BMI1	21.9001	-0.512537	0.237101	-2.16168	0.0306428	0.999998
KCNMB2	4.70657	-0.963251	0.446145	-2.15905	0.030846	0.999998
ATP2B2	355.942	-0.18965	0.0881186	-2.15222	0.0313802	0.999998
PRIM1	19.9447	0.584175	0.271849	2.1489	0.0316423	0.999998
MED24	245.173	0.154884	0.0726455	2.13206	0.0330022	0.999998
ARHGAP44	102.729	-0.20429	0.0958755	-2.13079	0.0331065	0.999998
TCF25	282.091	-0.135994	0.0638365	-2.13035	0.0331427	0.999998
MSRB1	23.23	-0.448273	0.210616	-2.12839	0.0333047	0.999998
SGK1	57.7732	0.827727	0.389533	2.12492	0.033593	0.999998
ABR	1087.57	-0.134063	0.0631664	-2.12238	0.0338061	0.999998
SRSF5	732.34	0.202645	0.0956619	2.11835	0.0341458	0.999998
GIGYF2	63.1207	-0.303556	0.143604	-2.11384	0.0345285	0.999998
VAMP1	161.099	-0.179462	0.0849002	-2.1138	0.034532	0.999998
B9D1	42.0621	0.327319	0.154913	2.11292	0.0346078	0.999998
MAN2A2	111.555	-0.211445	0.100123	-2.11185	0.0346997	0.999998
HNRNPA2B1	591.774	0.100022	0.0473656	2.11171	0.0347116	0.999998
VPS28	69.4491	-0.239903	0.113625	-2.11135	0.0347418	0.999998
ANXA5	57.79	-0.286344	0.13565	-2.11091	0.0347804	0.999998
TUBB2B	67.8939	0.277885	0.13191	2.10662	0.0351506	0.999998
ZNF282	20.5247	0.711314	0.338605	2.10072	0.0356657	0.999998
SLC12A5	806.774	-0.197713	0.0941942	-2.09899	0.0358177	0.999998
PES1	16.1206	-0.479982	0.229174	-2.09439	0.0362248	0.999998
ATP1A3	2925.12	-0.185013	0.0883915	-2.09311	0.0363392	0.999998
SF3B1	620.382	0.156097	0.0746724	2.09043	0.0365796	0.999998
TNNC2	21.9203	-0.490072	0.234467	-2.09015	0.0366042	0.999998
MTMR11	3.01731	-1.15155	0.551401	-2.08841	0.0367608	0.999998
CCK	462.372	-0.145991	0.0700025	-2.08551	0.037023	0.999998
GPATCH4	4.62009	1.12242	0.538384	2.08479	0.0370885	0.999998
GORASP1	51.1933	-0.320214	0.154242	-2.07606	0.0378887	0.999998
TCF7L2	13.1409	0.637407	0.308041	2.06923	0.0385247	0.999998
UIMC1	19.5234	-0.464954	0.224839	-2.06794	0.0386454	0.999998
STX5	34.8061	0.323434	0.156783	2.06293	0.0391189	0.999998
DHX38	42.0109	-0.305475	0.148253	-2.0605	0.0393504	0.999998
ELP3	37.7572	-0.324862	0.157784	-2.0589	0.0395042	0.999998
COMP	5.44177	0.837829	0.407602	2.05551	0.03983	0.999998
EXOC3L4	32.0212	0.63633	0.309907	2.05329	0.040044	0.999998
H3F3B	174.977	0.182297	0.0889778	2.04879	0.0404828	0.999998
SYT5	247.032	-0.208062	0.102156	-2.03671	0.041679	0.999998
RBM5	352.478	0.230806	0.113372	2.03582	0.0417684	0.999998
ESYT1	9.12116	0.617019	0.303753	2.03132	0.0422228	0.999998
NTM	226.025	-0.212274	0.104593	-2.02952	0.0424053	0.999998
GNG3	287.095	-0.171467	0.0845862	-2.02713	0.0426491	0.999998
CCDC18	1.73421	-1.55099	0.766031	-2.0247	0.0428978	0.999998
FAM46A	1.3117	1.78704	0.883487	2.02271	0.0431033	0.999998
UQCRC1	125.358	-0.204543	0.101192	-2.02134	0.0432444	0.999998
WNT1	0.727382	2.08561	1.03415	2.01674	0.0437229	0.999998
TMEM88B	3.37854	-1.06969	0.531129	-2.014	0.0440093	0.999998
PIGL	4.49622	0.888016	0.441136	2.01302	0.0441125	0.999998
PSMB5	208.193	-0.158462	0.0787556	-2.01207	0.0442129	0.999998
KHSRP	106.123	-0.184144	0.0917248	-2.00757	0.0446893	0.999998
SLC39A10	104.536	-0.255284	0.127287	-2.00557	0.0449023	0.999998
EEF1A1	1238.86	0.149002	0.0746311	1.99651	0.0458783	0.999998
NAT10	11.6013	-0.571906	0.286718	-1.99466	0.04608	0.999998
UBE2Q2	110.864	-0.194634	0.097673	-1.99271	0.0462933	0.999998
EPSTI1	1.38605	-1.87857	0.943911	-1.9902	0.0465687	0.999998
TSPAN17	81.1597	-0.209792	0.105676	-1.98524	0.0471177	0.999998
SPTA1	0.461712	2.43837	1.2294	1.98339	0.0473239	0.999998
ZMPSTE24	14.5393	0.494917	0.249553	1.98321	0.0473435	0.999998
MICU3	74.044	-0.232443	0.117239	-1.98264	0.0474076	0.999998
GNG2	84.953	0.206368	0.104207	1.98036	0.0476635	0.999998
ANPEP	0.862308	-2.07601	1.04831	-1.98034	0.0476651	0.999998
OLA1	238.45	-0.165178	0.0835284	-1.97751	0.047984	0.999998
DOLPP1	8.05047	-0.808194	0.4089	-1.97651	0.0480976	0.999998
WNT10A	6.34639	-0.741153	0.375074	-1.97602	0.0481528	0.999998
TNIK	119.59	0.201329	0.102101	1.97187	0.0486247	0.999998
NRXN2	771.975	-0.126657	0.0642656	-1.97084	0.0487419	0.999998
PRRG3	15.599	-0.456021	0.231827	-1.96708	0.0491744	0.999998
VEGFA	208.161	0.310453	0.158145	1.96309	0.0496362	0.999998
ATP6V0E2	240.873	-0.179021	0.0912361	-1.96218	0.049742	0.999998
SNTG2	9.75215	0.651418	0.332264	1.96054	0.0499322	0.999998
CFDP1	96.8568	0.2157	0.110462	1.95272	0.0508533	0.999998
PLEKHA7	15.7575	0.46074	0.236053	1.95185	0.0509559	0.999998
CNN3	129.989	0.24275	0.124718	1.94638	0.0516089	0.999998
SRRM1	195.806	0.189707	0.0976299	1.94312	0.0520018	0.999998
LRIG2	19.8503	-0.469047	0.241468	-1.94248	0.0520791	0.999998
CDH8	50.0437	-0.294086	0.151606	-1.93981	0.0524027	0.999998
TSPAN4	6.32999	0.740356	0.382384	1.93616	0.0528482	0.999998
RABGGTA	36.5807	-0.297026	0.153559	-1.93429	0.0530779	0.999998
BAZ1A	3.62159	-0.970954	0.50216	-1.93355	0.0531679	0.999998
PPP3CA	759.729	-0.14528	0.0751937	-1.93208	0.0533493	0.999998
ADARB1	33.8514	-0.304356	0.157809	-1.92863	0.0537766	0.999998
GPD1	5.0869	0.917344	0.475724	1.92831	0.0538166	0.999998
NT5C2	166.667	0.166151	0.0861989	1.92753	0.053914	0.999998
FAM19A2	19.0732	0.395163	0.205017	1.92747	0.053921	0.999998
ROCK1	67.4801	0.298392	0.155072	1.92422	0.0543271	0.999998
GPSM2	3.84586	0.906802	0.471638	1.92266	0.0545224	0.999998
MCF2L	174.891	0.21283	0.110855	1.91989	0.0548719	0.999998
CDK5R2	125.088	-0.180186	0.0940247	-1.91637	0.055318	0.999998
GPBP1L1	34.1393	0.313615	0.163736	1.91538	0.0554446	0.999998
MICU2	41.4718	-0.270831	0.141734	-1.91084	0.0560246	0.999998
ORAI2	14.7679	-0.452798	0.237122	-1.90956	0.0561903	0.999998
MAPK8IP1	285.383	-0.248691	0.130848	-1.90061	0.0573535	0.999998
EIF2D	9.58047	0.595447	0.313297	1.90058	0.0573566	0.999998
NKAIN1	21.9679	-0.389469	0.20501	-1.89976	0.0574652	0.999998
HIST2H4B	1.25242	1.67825	0.883955	1.89857	0.0576205	0.999998
INPPL1	28.2029	-0.41169	0.217303	-1.89455	0.0581526	0.999998
XRCC6	15.0165	-0.527875	0.27922	-1.89053	0.0586869	0.999998
TGFA	3.59892	-1.06432	0.563525	-1.88868	0.0589346	0.999998
PTCH1	71.4517	0.280046	0.148373	1.88745	0.0591002	0.999998
DPP3	31.9492	-0.314674	0.167117	-1.88295	0.0597067	0.999998
ST7L	22.1534	-0.357374	0.189814	-1.88276	0.0597334	0.999998
C22orf39	1.84399	-2.36666	1.25745	-1.88211	0.0598211	0.999998
SLC25A42	39.6094	0.323483	0.171923	1.88155	0.059897	0.999998
GNG13	52.7269	0.234598	0.124712	1.88112	0.0599552	0.999998
COPS8	46.4241	-0.255278	0.135887	-1.8786	0.060299	0.999998
ENDOV	1.05264	1.77544	0.945876	1.87703	0.0605138	0.999998
RPRM	5.22472	0.74895	0.399473	1.87484	0.0608143	0.999998
RCOR2	19.374	-0.407397	0.217714	-1.87125	0.0613102	0.999998
C6orf136	166.793	-0.204424	0.109379	-1.86895	0.0616303	0.999998
SNCAIP	4.17766	0.893214	0.478928	1.86503	0.0621778	0.999998
TRMT13	9.99738	0.520232	0.279171	1.86349	0.0623935	0.999998
CLNS1A	222.703	-0.222186	0.119309	-1.86227	0.0625654	0.999998
DNM3	45.5248	-0.277846	0.149256	-1.86154	0.0626675	0.999998
NSMCE1	84.3813	0.243713	0.131394	1.85483	0.0636208	0.999998
LRRFIP2	23.9733	0.401188	0.216679	1.85153	0.064093	0.999998
RIOK1	31.1754	-0.393862	0.2129	-1.84999	0.0643151	0.999998
NLGN2	168.107	-0.202372	0.109643	-1.84574	0.0649295	0.999998
METAP1	33.7053	-0.305043	0.165647	-1.84153	0.0655444	0.999998
TPD52	127.938	-0.200874	0.109081	-1.84152	0.0655456	0.999998
CRIM1	191.913	-0.251306	0.136778	-1.83733	0.0661614	0.999998
RPL37	1590.37	0.142535	0.0776484	1.83565	0.06641	0.999998
SLC2A1	70.3052	0.284544	0.155019	1.83554	0.0664251	0.999998
PKP2	5.34267	0.80888	0.441227	1.83325	0.0667652	0.999998
WSB1	122.742	0.260807	0.142374	1.83185	0.0669737	0.999998
HM13	86.6939	-0.182986	0.0999525	-1.83073	0.0671406	0.999998
ANKRD34A	45.3786	-0.251027	0.137168	-1.83008	0.0672386	0.999998
C1QTNF12	0.865008	1.87295	1.0236	1.82976	0.0672855	0.999998
PDE4D	60.0565	-0.226117	0.123584	-1.82967	0.0672996	0.999998
GIMAP2	12.8813	0.520194	0.284584	1.82791	0.0675627	0.999998
UNC13B	34.612	0.285365	0.156576	1.82253	0.0683742	0.999998
NCOR2	166.9	-0.166359	0.0915936	-1.81627	0.0693283	0.999998
FZD2	11.5777	-0.484772	0.267158	-1.81455	0.0695934	0.999998
HMGCS2	6.27695	0.689335	0.380354	1.81235	0.0699319	0.999998
APPL2	44.2725	0.297884	0.16438	1.81217	0.0699592	0.999998
MFSD14C	18.3753	-0.477258	0.26374	-1.80958	0.0703612	0.999998
VRK1	12.2498	0.489061	0.27027	1.80953	0.0703693	0.999998
SOX10	16.1172	0.454717	0.251544	1.8077	0.0706527	0.999998
PDE5A	19.1946	-0.409899	0.226908	-1.80645	0.0708474	0.999998
ENTPD1	8.35288	0.608926	0.337536	1.80404	0.0712258	0.999998
LYN	4.8901	0.743254	0.412269	1.80284	0.0714141	0.999998
PDZD11	33.5929	0.28268	0.156955	1.80103	0.0716985	0.999998
TUBGCP5	23.8276	-0.380984	0.211619	-1.80033	0.0718089	0.999998
IL2RG	1.06616	1.7739	0.986321	1.7985	0.0720977	0.999998
ST3GAL5	199.84	0.139526	0.0776716	1.79636	0.0724368	0.999998
SNX30	17.2521	-0.446951	0.249431	-1.79188	0.0731517	0.999998
NPRL2	67.1271	0.20664	0.115344	1.79151	0.0732111	0.999998
ZNF513	33.9	0.29342	0.163811	1.79121	0.0732592	0.999998
LSM6	39.9652	0.281231	0.157188	1.78914	0.0735929	0.999998
BCL6	16.9023	0.406409	0.227247	1.7884	0.0737111	0.999998
MINDY3	120.564	-0.182232	0.101917	-1.78805	0.0737679	0.999998
CKMT1B	190.272	-0.213942	0.11967	-1.78776	0.0738139	0.999998
AFF3	79.0827	-0.228686	0.127921	-1.78772	0.0738213	0.999998
UNC119	85.5529	-0.269478	0.150911	-1.78568	0.0741516	0.999998
C15orf61	14.8562	0.420915	0.235968	1.78378	0.074459	0.999998
HAUS1	9.03165	0.728884	0.409108	1.78164	0.0748082	0.999998
BLMH	57.0964	-0.257176	0.144455	-1.78032	0.0750241	0.999998
KCNC1	125.189	-0.16529	0.092981	-1.77768	0.0754567	0.999998
CCDC92	58.3026	-0.246933	0.139182	-1.77418	0.0760341	0.999998
ELMSAN1	11.7664	0.504954	0.28463	1.77407	0.076051	0.999998
PIH1D1	1.06374	1.77537	1.0032	1.76972	0.0767744	0.999998
USB1	4.97035	-0.724131	0.409308	-1.76916	0.0768672	0.999998
THPO	2.95887	1.04998	0.593647	1.76869	0.0769462	0.999998
C15orf41	3.9702	-0.809854	0.458865	-1.76491	0.0775793	0.999998
RPLP2	468.942	0.173149	0.0981411	1.76428	0.0776844	0.999998
TMEM57	42.0576	-0.248473	0.140948	-1.76287	0.0779221	0.999998
CRYAB	132.154	0.379881	0.21551	1.76271	0.0779499	0.999998
RCVRN	12.0277	0.510759	0.289853	1.76213	0.0780467	0.999998
NCAM1	294.39	0.128183	0.0729433	1.75729	0.0788682	0.999998
GSTA2	29.7613	0.31196	0.177567	1.75685	0.0789428	0.999998
RNF25	25.3145	0.304828	0.173826	1.75364	0.079493	0.999998
CEP97	90.2672	0.516182	0.29435	1.75363	0.0794934	0.999998
ATP8A2	32.5476	-0.341414	0.194752	-1.75307	0.0795904	0.999998
RANBP17	5.98021	-0.748166	0.427153	-1.75152	0.0798568	0.999998
UBE2S	90.2278	-0.193304	0.110521	-1.74902	0.0802874	0.999998
RAB6B	535.208	-0.156919	0.08974	-1.7486	0.0803605	0.999998
PLPPR2	151.208	-0.209219	0.119806	-1.74632	0.0807562	0.999998
RNF216	20.6318	-0.370088	0.211991	-1.74577	0.0808514	0.999998
CEP95	13.5002	0.448541	0.256968	1.74551	0.080896	0.999998
TBL2	9.64209	-0.524524	0.301074	-1.74218	0.0814773	0.999998
CATSPER2	1.24142	-2.16777	1.24529	-1.74078	0.0817227	0.999998
NEK10	2.97583	0.910377	0.52314	1.74022	0.0818213	0.999998
HNMT	15.4081	0.402639	0.231658	1.73807	0.0821979	0.999998
CXXC5	190.471	-0.15348	0.0885042	-1.73416	0.0828898	0.999998
DEF8	61.6891	0.235153	0.135748	1.73228	0.083224	0.999998
PPFIA2	83.3284	-0.216437	0.125135	-1.72963	0.0836958	0.999998
TSPYL2	75.2097	0.192702	0.111422	1.72948	0.083723	0.999998
XDH	3.19261	0.932072	0.539065	1.72905	0.0837997	0.999998
SYCP3	3.91316	0.834836	0.48444	1.7233	0.0848338	0.999998
AZIN2	35.9882	-0.282861	0.164174	-1.72294	0.0848998	0.999998
DAD1	114.934	-0.153916	0.0893382	-1.72285	0.084916	0.999998
CARMIL2	176.469	-0.127932	0.0743039	-1.72174	0.0851162	0.999998
UBXN7	37.1918	-0.266306	0.154788	-1.72045	0.08535	0.999998
NOP58	58.5196	0.214679	0.124791	1.72031	0.0853756	0.999998
ANGEL1	10.575	0.47945	0.278766	1.7199	0.0854498	0.999998
MED20	32.0274	-0.29199	0.169809	-1.71952	0.085519	0.999998
CTNND2	286.035	-0.14077	0.0819088	-1.71862	0.0856834	0.999998
STRADB	52.4564	-0.251131	0.146303	-1.71652	0.0860675	0.999998
PPP1CA	270.269	-0.112317	0.0655074	-1.71457	0.0864236	0.999998
LRRC27	1.65071	1.2853	0.749687	1.71444	0.0864472	0.999998
ETHE1	8.24773	0.541729	0.316373	1.71231	0.0868398	0.999998
VGF	83.2614	-0.213381	0.124645	-1.71191	0.0869129	0.999998
CAMK2N2	76.4776	0.184713	0.107926	1.71147	0.0869935	0.999998
HIST1H2BC	8.79051	0.635342	0.371458	1.7104	0.087192	0.999998
SCYL1	44.5012	0.23463	0.137224	1.70983	0.0872966	0.999998
PPP1R1A	128.554	-0.190396	0.111391	-1.70926	0.0874028	0.999998
PCNX1	124.735	-0.225028	0.131678	-1.70893	0.0874643	0.999998
OPCML	340.859	-0.16217	0.0949268	-1.70837	0.087567	0.999998
RPAP3	40.8768	0.256006	0.150038	1.70627	0.087957	0.999998
ZNF124	5.22778	-0.675082	0.396302	-1.70346	0.0884828	0.999998
MDK	40.7143	0.244824	0.143774	1.70284	0.0885973	0.999998
KLHL20	14.1799	-0.437758	0.257271	-1.70154	0.0888409	0.999998
MAT2A	160.222	0.140572	0.0827126	1.69953	0.08922	0.999998
TJAP1	10.0335	0.503593	0.296416	1.69894	0.08933	0.999998
EIF4E2	112.586	-0.225596	0.132792	-1.69887	0.0893438	0.999998
ITGA11	5.55525	-0.708697	0.417615	-1.69701	0.0896948	0.999998
CHPF	40.8519	-0.269365	0.158737	-1.69693	0.0897104	0.999998
CLK4	58.3021	0.206805	0.122086	1.69393	0.0902792	0.999998
LMTK2	48.2505	-0.302767	0.17878	-1.69351	0.0903578	0.999998
UTP4	61.6633	0.209612	0.123792	1.69326	0.0904064	0.999998
BNIP2	35.2941	-0.376378	0.222382	-1.69248	0.0905543	0.999998
RAB29	48.5786	0.246647	0.145754	1.69222	0.0906043	0.999998
CCNL2	86.7743	0.203679	0.12041	1.69154	0.0907331	0.999998
NTRK2	96.4683	0.168441	0.0996305	1.69065	0.0909031	0.999998
HIST1H4K	1.85545	-1.3862	0.821976	-1.68642	0.0917144	0.999998
RBFOX3	212.713	-0.147066	0.08723	-1.68596	0.0918033	0.999998
SLC35F6	13.077	-0.450283	0.267235	-1.68497	0.0919945	0.999998
CASTOR2	15.2433	-0.393129	0.233352	-1.68471	0.092045	0.999998
MRPS36	0.72496	2.08891	1.2411	1.68312	0.0923527	0.999998
ANKH	195.395	-0.16267	0.0966884	-1.68242	0.0924877	0.999998
TECR	502.095	-0.117126	0.0696391	-1.6819	0.0925882	0.999998
WDR11	32.1061	-0.274862	0.163675	-1.67931	0.0930907	0.999998
GIT1	1175.8	-0.161869	0.0964171	-1.67884	0.0931833	0.999998
MPV17	28.5586	0.294821	0.175713	1.67786	0.0933748	0.999998
GLMN	17.0593	0.371721	0.221703	1.67666	0.0936081	0.999998
USP15	59.3066	-0.240157	0.143369	-1.67509	0.0939157	0.999998
SMAD6	3.10463	0.882125	0.527559	1.67209	0.0945069	0.999998
INTS9	31.2699	-0.318349	0.190486	-1.67125	0.0946718	0.999998
PNKD	126.964	-0.147734	0.0884376	-1.67049	0.0948233	0.999998
IST1	92.1026	0.168193	0.100685	1.67049	0.0948233	0.999998
CLEC2L	8.9279	-0.542197	0.32489	-1.66886	0.0951445	0.999998
SYN2	350.779	-0.153851	0.0923296	-1.66633	0.0956486	0.999998
POLR3G	2.15795	-1.17391	0.704506	-1.66629	0.0956558	0.999998
ZBTB14	13.7566	0.470834	0.282961	1.66396	0.0961213	0.999998
FAM229A	0.987468	1.65672	0.996506	1.66252	0.0964076	0.999998
CLASRP	263.184	0.195759	0.117752	1.66247	0.0964192	0.999998
BTBD17	2.37924	-0.993382	0.597709	-1.66198	0.0965161	0.999998
MYO18A	104.024	0.169399	0.101926	1.66198	0.0965168	0.999998
ATL1	84.3075	-0.183864	0.110708	-1.6608	0.0967539	0.999998
SPOP	377.068	0.122302	0.0736488	1.66061	0.0967926	0.999998
ALDOA	3596.13	-0.208979	0.126032	-1.65814	0.0972883	0.999998
GNAL	49.8455	-0.220958	0.133328	-1.65726	0.0974678	0.999998
P4HB	0.523941	2.07241	1.25135	1.65613	0.0976956	0.999998
AP1M1	180.229	-0.135611	0.0818888	-1.65604	0.0977141	0.999998
CHST5	2.25571	-1.25747	0.759748	-1.65511	0.0979021	0.999998
TENM3	23.8715	-0.316142	0.191152	-1.65388	0.098152	0.999998
UBP1	177.158	0.170762	0.103273	1.65349	0.0982311	0.999998
GSTTP1	4.08869	0.753271	0.456346	1.65066	0.0988085	0.999998
PHYHD1	7.45814	0.685614	0.415394	1.65051	0.0988378	0.999998
WDR83OS	94.6474	-0.155491	0.0942144	-1.65039	0.0988629	0.999998
SAMD12	16.2917	-0.377717	0.22889	-1.65021	0.0988999	0.999998
SRSF1	275.499	0.127903	0.0775615	1.64906	0.0991363	0.999998
OGG1	7.06104	0.602195	0.365272	1.64862	0.0992249	0.999998
DHX36	93.003	0.283762	0.172236	1.64751	0.0994524	0.999998
CPE	943.448	-0.106087	0.0644039	-1.64722	0.0995135	0.999998
HCCS	5.34969	-0.648126	0.393681	-1.64632	0.0996979	0.999998
CCNT2	62.328	0.254364	0.154693	1.64431	0.100112	0.999998
TBC1D19	38.9102	-0.247675	0.151047	-1.63972	0.101063	0.999998
ALDH3A1	0.453366	2.41915	1.4759	1.6391	0.101193	0.999998
JMJD7	2.63045	0.927134	0.565786	1.63867	0.101283	0.999998
FXYD6	97.8843	0.184238	0.112574	1.6366	0.101713	0.999998
CNOT1	128.808	0.141499	0.0865483	1.63491	0.102067	0.999998
RAB1B	60.1942	-0.194908	0.11926	-1.63431	0.102193	0.999998
KCTD9	15.1396	-0.41954	0.256815	-1.63363	0.102337	0.999998
UBA3	74.2241	-0.230152	0.140943	-1.63294	0.102483	0.999998
RRM1	22.6159	-0.382856	0.234466	-1.63288	0.102494	0.999998
DENND5B	30.7526	-0.284699	0.174747	-1.62921	0.10327	0.999998
THRA	602.547	0.119185	0.0731632	1.62903	0.103306	0.999998
DLGAP3	387.63	-0.118187	0.0725528	-1.62898	0.103317	0.999998
MLLT11	18.9797	0.492707	0.302578	1.62836	0.103448	0.999998
LINGO1	241.224	-0.132636	0.0814669	-1.6281	0.103503	0.999998
CBFA2T2	16.2055	-0.368887	0.226586	-1.62802	0.103521	0.999998
MCL1	18.0002	0.338743	0.208156	1.62735	0.103662	0.999998
JPT2	8.73834	-0.633155	0.389342	-1.62622	0.103903	0.999998
ATP1A4	246.864	-0.111047	0.0684031	-1.62342	0.104501	0.999998
DOK6	141.738	0.165154	0.1018	1.62233	0.104733	0.999998
CPLX1	233.551	-0.183922	0.11338	-1.62217	0.104766	0.999998
ADAMTS9	1.60174	1.1899	0.733732	1.62171	0.104865	0.999998
FOCAD	43.4323	-0.247646	0.152729	-1.62148	0.104916	0.999998
CDK2AP1	18.4927	-0.34878	0.215162	-1.62101	0.105016	0.999998
INTS8	52.3543	0.227602	0.140516	1.61976	0.105284	0.999998
ATG2B	59.7989	-0.194454	0.120232	-1.61732	0.105808	0.999998
TGIF2-C20orf24	1.71829	1.9504	1.20598	1.61727	0.10582	0.999998
PI4KB	54.8469	-0.217419	0.134479	-1.61675	0.105933	0.999998
RALGAPA1	115.002	-0.153913	0.0952734	-1.61548	0.106206	0.999998
AP4S1	25.6584	0.283412	0.175471	1.61515	0.106277	0.999998
CDKN2C	4.18156	0.699797	0.433313	1.61499	0.106313	0.999998
DDX23	92.3057	-0.258652	0.160163	-1.61493	0.106325	0.999998
PPP4R3A	58.9633	0.196016	0.12139	1.61475	0.106364	0.999998
IGFBP5	14.3752	0.420283	0.260284	1.61471	0.106374	0.999998
RNF166	13.5615	-0.438489	0.271642	-1.61422	0.106481	0.999998
HMGB2	18.1035	0.374197	0.232079	1.61237	0.106881	0.999998
SKIV2L	20.9828	0.362399	0.224808	1.61204	0.106954	0.999998
INPP5B	50.8361	0.233498	0.14493	1.61111	0.107157	0.999998
STXBP4	2.94021	0.85841	0.5329	1.61083	0.107217	0.999998
CNPY2	131.076	0.1482	0.0920065	1.61075	0.107234	0.999998
MFSD10	10.9705	0.465182	0.289041	1.6094	0.107529	0.999998
FOXO6	4.51554	-0.776271	0.482688	-1.60823	0.107785	0.999998
PLCG2	7.91026	-0.583788	0.363274	-1.60702	0.10805	0.999998
SCRT1	45.9812	-0.227699	0.141805	-1.60573	0.108334	0.999998
TMEM40	1.11628	1.45091	0.904172	1.60468	0.108563	0.999998
GATAD2B	30.2181	-0.296737	0.184945	-1.60447	0.108612	0.999998
STRC	18.0194	-0.362495	0.226318	-1.6017	0.109221	0.999998
SRSF7	165.276	0.156179	0.0975546	1.60094	0.109391	0.999998
TRAP1	68.1121	-0.19078	0.119242	-1.59994	0.109612	0.999998
LMAN1	31.3647	0.264661	0.165451	1.59964	0.109679	0.999998
AIG1	74.1414	-0.198969	0.124445	-1.59885	0.109853	0.999998
WWP1	62.6222	-0.198865	0.124457	-1.59786	0.110075	0.999998
PFDN5	289.569	0.112015	0.0703019	1.59335	0.111082	0.999998
HES6	11.5297	0.461209	0.289485	1.5932	0.111114	0.999998
LEPROTL1	44.793	-0.223673	0.140464	-1.59238	0.111299	0.999998
MSRA	19.7854	-0.338762	0.212764	-1.5922	0.11134	0.999998
TRPC4	3.03197	-0.852054	0.535529	-1.59105	0.111598	0.999998
ATP6V1D	482.184	-0.125431	0.0789899	-1.58794	0.1123	0.999998
DEPTOR	15.4709	-0.383689	0.241765	-1.58703	0.112505	0.999998
WDR7	231.627	-0.177861	0.11211	-1.58649	0.112628	0.999998
GALNT16	196.753	0.191378	0.120663	1.58606	0.112726	0.999998
TRIM26	0.599257	1.71971	1.0847	1.58543	0.112868	0.999998
FKBP3	177.586	-0.11986	0.0757063	-1.58322	0.113372	0.999998
VPS54	21.9366	0.29582	0.186875	1.58299	0.113424	0.999998
KIAA0753	6.68202	0.593786	0.375174	1.5827	0.113491	0.999998
SUOX	10.6223	0.456789	0.288771	1.58184	0.113686	0.999998
SLF1	7.89469	-0.52843	0.334282	-1.58079	0.113926	0.999998
TMEM165	32.0214	-0.248484	0.157228	-1.58041	0.114014	0.999998
TKFC	6.80006	-0.705648	0.446804	-1.57932	0.114262	0.999998
PSEN1	38.471	-0.232436	0.14719	-1.57915	0.114301	0.999998
AREL1	215.525	-0.143817	0.0911216	-1.57829	0.114498	0.999998
EPHA4	143.91	-0.229062	0.145207	-1.57748	0.114685	0.999998
LCOR	17.7163	0.339819	0.215722	1.57526	0.115196	0.999998
GUCD1	4.19094	0.69791	0.443141	1.57492	0.115276	0.999998
SLC25A41	55.8248	0.198838	0.126314	1.57417	0.115449	0.999998
MECR	6.67056	-0.5956	0.37841	-1.57395	0.115498	0.999998
MKL1	37.5646	-0.261768	0.166341	-1.57368	0.115561	0.999998
KDM7A	12.6735	-0.422086	0.268258	-1.57343	0.115618	0.999998
BAALC	201.562	-0.140699	0.0894807	-1.57239	0.11586	0.999998
BTBD3	143.585	-0.196527	0.125046	-1.57163	0.116036	0.999998
ODF2	56.4588	0.213601	0.135983	1.57079	0.116231	0.999998
COPS5	49.4866	0.212864	0.135565	1.5702	0.116368	0.999998
NDFIP2	77.705	-0.191684	0.122085	-1.57008	0.116396	0.999998
TRIM2	333.412	-0.118142	0.0753793	-1.5673	0.117044	0.999998
COTL1	44.8699	0.214272	0.136766	1.56671	0.117184	0.999998
CBLN1	9.56355	0.452564	0.289059	1.56564	0.117432	0.999998
GPD2	16.3665	-0.393175	0.251145	-1.56553	0.117458	0.999998
PTBP3	13.7172	0.386145	0.246749	1.56493	0.1176	0.999998
AC073111.5	7.37594	-0.528386	0.337674	-1.56478	0.117634	0.999998
ACP5	3.18282	0.802041	0.512755	1.56418	0.117775	0.999998
CDKL3	7.88811	0.509557	0.325855	1.56375	0.117876	0.999998
DXO	1.31053	-1.38886	0.888208	-1.56367	0.117896	0.999998
PCCB	34.736	0.25362	0.16234	1.56228	0.118222	0.999998
EIF4A2	1072.27	0.10428	0.0667761	1.56163	0.118374	0.999998
SLC39A12	0.92058	1.51989	0.974551	1.55958	0.118859	0.999998
ARHGAP15	16.972	-0.374698	0.240402	-1.55863	0.119083	0.999998
RBPMS	8.33107	0.514055	0.329907	1.55818	0.11919	0.999998
FRAS1	3.17356	0.79997	0.513635	1.55747	0.11936	0.999998
MAP7D1	402.471	-0.0999076	0.0641548	-1.55729	0.119402	0.999998
PI4KA	399.201	-0.110735	0.0711179	-1.55706	0.119457	0.999998
TUBA4A	383.637	-0.146877	0.0943713	-1.55638	0.119619	0.999998
BEND7	7.2151	0.594774	0.382367	1.55551	0.119825	0.999998
EGFL6	2.70796	-0.90979	0.584937	-1.55536	0.119859	0.999998
MCCC1	50.229	0.241738	0.155522	1.55437	0.120097	0.999998
SRR	63.9655	-0.226994	0.146054	-1.55418	0.120141	0.999998
FAM13B	98.6835	0.171928	0.110863	1.55082	0.120946	0.999998
CYBRD1	1.71704	1.11161	0.716827	1.55074	0.120964	0.999998
ADCY3	62.9407	-0.225706	0.145588	-1.55031	0.121068	0.999998
TRAPPC13	102.475	-0.146656	0.0946451	-1.54953	0.121254	0.999998
ZNF740	50.5079	0.222563	0.143735	1.54843	0.12152	0.999998
METTL23	8.73101	-0.516328	0.333524	-1.5481	0.121599	0.999998
KIF26A	0.461692	1.857	1.19967	1.54792	0.121641	0.999998
ADAR	138.809	0.17262	0.111535	1.54768	0.1217	0.999998
U2SURP	66.7739	0.18573	0.120021	1.54748	0.121748	0.999998
GNA11	72.0823	0.175542	0.113554	1.54589	0.122131	0.999998
TRA2A	57.4431	0.19637	0.127037	1.54578	0.122158	0.999998
TACR1	6.69884	-0.609646	0.394634	-1.54484	0.122385	0.999998
FAM114A2	22.4075	0.330287	0.213809	1.54477	0.122401	0.999998
NCBP2	1.78517	3.13468	2.02925	1.54475	0.122408	0.999998
SNX6	37.2112	-0.256831	0.166397	-1.54349	0.122713	0.999998
NCSTN	76.3671	0.194623	0.126141	1.5429	0.122856	0.999998
COX11	5.13144	-0.637913	0.413594	-1.54236	0.122985	0.999998
TMEM183A	61.2137	0.20805	0.13495	1.54168	0.123152	0.999998
SBF1	87.8718	-0.174522	0.113225	-1.54137	0.123227	0.999998
IL32	63.6125	0.244877	0.1591	1.53914	0.12377	0.999998
RPS6KL1	76.8382	0.173282	0.112656	1.53815	0.124013	0.999998
ADRA1B	18.1623	-0.328924	0.213925	-1.53757	0.124154	0.999998
SCP2	20.3136	-0.330428	0.214919	-1.53745	0.124183	0.999998
GPR137	240.11	-0.15064	0.0980328	-1.53663	0.124383	0.999998
MED30	43.3247	-0.222043	0.144529	-1.53632	0.12446	0.999998
RTN4R	44.1072	-0.259873	0.169259	-1.53536	0.124696	0.999998
CETN2	44.2157	0.206274	0.134399	1.53479	0.124834	0.999998
C11orf80	0.733206	-1.79523	1.17032	-1.53397	0.125038	0.999998
CEP350	16.5068	0.331166	0.215904	1.53386	0.125065	0.999998
FILIP1L	11.0875	0.415853	0.271895	1.52946	0.12615	0.999998
FHL1	155.417	0.139964	0.0916178	1.52769	0.126589	0.999998
PAPSS2	9.98161	0.517523	0.338852	1.52728	0.126691	0.999998
HNRNPH1	488.663	0.137866	0.0903103	1.52658	0.126865	0.999998
TNFAIP2	0.722637	-1.78514	1.16962	-1.52626	0.126946	0.999998
FAP	8.46945	-0.501345	0.328533	-1.52601	0.127007	0.999998
PAWR	1.90539	1.10907	0.727077	1.52538	0.127165	0.999998
SNRK	40.7846	-0.230531	0.1512	-1.52468	0.12734	0.999998
DHX9	104.126	0.162418	0.106536	1.52454	0.127374	0.999998
SRP14	58.8003	-0.191113	0.125368	-1.52442	0.127405	0.999998
STAT2	8.1216	0.504883	0.331223	1.5243	0.127434	0.999998
ATXN1	13.9959	-0.377535	0.247686	-1.52425	0.127446	0.999998
SLC22A23	30.0516	-0.260549	0.170938	-1.52423	0.127451	0.999998
IFITM10	13.7283	-0.441995	0.290051	-1.52385	0.127546	0.999998
EMC6	12.0929	-0.402196	0.264025	-1.52333	0.127677	0.999998
HS3ST4	14.2831	0.408422	0.268127	1.52324	0.127698	0.999998
GDPD1	27.3869	-0.273153	0.179458	-1.5221	0.127983	0.999998
UBR3	49.641	-0.211366	0.138903	-1.52168	0.12809	0.999998
SPAG7	48.99	0.21022	0.138173	1.52142	0.128154	0.999998
RYR1	44.0513	0.290394	0.191081	1.51974	0.128575	0.999998
FAM219A	204.382	-0.1029	0.0677378	-1.51909	0.12874	0.999998
ERGIC1	111.733	-0.141164	0.0929875	-1.5181	0.12899	0.999998
MAP6D1	14.8192	-0.356871	0.235261	-1.51691	0.129288	0.999998
ATRNL1	188.242	-0.201853	0.133093	-1.51663	0.129361	0.999998
AP1G2	17.6574	0.381747	0.251715	1.51658	0.129372	0.999998
IPO5	250.333	-0.145445	0.0959202	-1.51631	0.129442	0.999998
GTF2H1	39.0172	-0.235076	0.155041	-1.51622	0.129464	0.999998
KLC2	84.9617	-0.152227	0.100428	-1.51578	0.129574	0.999998
SLC6A15	32.2262	-0.248986	0.164383	-1.51467	0.129857	0.999998
SPOCK1	461.731	-0.143312	0.0947404	-1.51268	0.13036	0.999998
ZNF66	15.6265	0.373007	0.246603	1.51258	0.130386	0.999998
HELZ	23.7283	0.296257	0.195862	1.51258	0.130386	0.999998
QSOX1	2.98768	0.906964	0.599768	1.51219	0.130485	0.999998
CNOT10	81.0468	-0.203129	0.134357	-1.51186	0.130569	0.999998
GRHL1	9.44099	0.478789	0.316754	1.51155	0.130648	0.999998
SMAD7	58.5772	-0.19762	0.130748	-1.51146	0.130672	0.999998
FLNA	20.29	0.453588	0.300202	1.51094	0.130803	0.999998
BMP2K	29.7577	0.262565	0.173799	1.51074	0.130855	0.999998
RIMS3	71.9217	-0.177779	0.117804	-1.50911	0.13127	0.999998
DYRK2	27.1917	-0.283278	0.187717	-1.50907	0.131281	0.999998
SUV39H1	8.73174	0.454289	0.301237	1.50808	0.131535	0.999998
KANSL1L	6.28382	-0.584151	0.387365	-1.50801	0.131552	0.999998
PTOV1	206.662	-0.150089	0.0996013	-1.5069	0.131837	0.999998
CMTM3	3.0718	-0.874752	0.580684	-1.50642	0.131961	0.999998
DDX54	15.3588	-0.344033	0.228412	-1.5062	0.132017	0.999998
DMD	75.216	-0.185647	0.123298	-1.50568	0.132149	0.999998
LMO1	14.404	-0.360214	0.2394	-1.50465	0.132413	0.999998
NOTCH4	2.8355	0.808248	0.537712	1.50313	0.132807	0.999998
GARS	184.433	-0.164849	0.109686	-1.50292	0.13286	0.999998
AP1S1	92.4244	-0.163687	0.108973	-1.50209	0.133073	0.999998
AC013394.1	0.739447	1.55326	1.03494	1.50083	0.133401	0.999998
TM6SF1	25.9594	-0.272285	0.181619	-1.49921	0.133818	0.999998
HSF4	5.31599	-0.794865	0.530338	-1.49879	0.133928	0.999998
FAM133B	83.58	-0.358061	0.23912	-1.49741	0.134286	0.999998
EIF4EBP3	1.84365	1.27985	0.855136	1.49666	0.134482	0.999998
PLD3	1250.67	-0.0825819	0.055197	-1.49613	0.13462	0.999998
SEM1	257.295	-0.122914	0.0822369	-1.49464	0.135009	0.999998
TMEM245	23.6712	-0.291056	0.194973	-1.4928	0.135491	0.999998
TMC4	0.718666	1.54699	1.03636	1.49272	0.135511	0.999998
NPTN	791.841	-0.115608	0.0774665	-1.49237	0.135603	0.999998
RNF152	2.45094	-0.868203	0.581897	-1.49202	0.135693	0.999998
RSPRY1	74.8282	-0.156782	0.105146	-1.49108	0.13594	0.999998
TXNL4A	27.4453	0.279578	0.187771	1.48893	0.136506	0.999998
ANKRD12	54.3903	0.218692	0.146885	1.48886	0.136524	0.999998
TRMT2A	17.7933	0.340112	0.228483	1.48857	0.136602	0.999998
PXMP2	6.28423	0.595322	0.400605	1.48606	0.137264	0.999998
VPS72	48.884	-0.212108	0.142813	-1.48521	0.137488	0.999998
AC026464.3	5.64193	0.726705	0.489317	1.48514	0.137507	0.999998
ACRBP	0.603962	1.72712	1.16322	1.48478	0.137603	0.999998
PHF12	69.9562	0.169336	0.114078	1.48439	0.137704	0.999998
MOB1B	32.122	-0.273319	0.184251	-1.48341	0.137966	0.999998
CCNG1	79.9838	-0.175499	0.118404	-1.48221	0.138285	0.999998
APBA1	126.796	-0.134824	0.0909966	-1.48164	0.138436	0.999998
MAN2C1	140.648	0.173287	0.116978	1.48136	0.138509	0.999998
RHOB	110.321	0.157498	0.106344	1.48102	0.1386	0.999998
COQ6	21.8573	-0.292101	0.197252	-1.48085	0.138647	0.999998
PLEKHB1	188.996	-0.157733	0.106517	-1.48083	0.138651	0.999998
MAP2K2	13.1101	-0.368252	0.24901	-1.47886	0.139177	0.999998
GAPDH	1941.01	0.0671882	0.045446	1.47842	0.139295	0.999998
CLDND1	116.633	-0.161058	0.108987	-1.47777	0.139468	0.999998
TARDBP	367.579	0.0878396	0.0594429	1.47771	0.139484	0.999998
FDPS	0.592088	1.72047	1.16478	1.47708	0.139654	0.999998
AGBL3	1.05965	1.3302	0.900638	1.47696	0.139687	0.999998
MYO9B	55.3376	0.274448	0.185862	1.47662	0.139777	0.999998
FASTKD3	6.98646	0.565235	0.38283	1.47647	0.139819	0.999998
XRCC5	12.3173	0.37757	0.25585	1.47575	0.140011	0.999998
PMCH	0.473199	1.86837	1.2667	1.47499	0.140216	0.999998
HSPB7	0.590871	1.71606	1.16417	1.47406	0.140465	0.999998
LYRM7	33.8973	-0.239735	0.162823	-1.47237	0.140921	0.999998
FCF1	48.7036	-0.195856	0.133101	-1.47148	0.141161	0.999998
CCSER2	57.9512	-0.182337	0.124076	-1.46956	0.141681	0.999998
MACROD2	30.8501	0.26864	0.182925	1.46858	0.141946	0.999998
RASSF5	11.182	-0.415387	0.282865	-1.4685	0.141968	0.999998
EXOSC10	25.6714	0.327049	0.222737	1.46832	0.142017	0.999998
LONP2	63.8215	0.171078	0.116526	1.46815	0.142062	0.999998
SMUG1	3.97983	-0.710393	0.48419	-1.46718	0.142328	0.999998
USP4	57.234	-0.20744	0.141456	-1.46646	0.142523	0.999998
HSD17B12	41.2898	0.206607	0.140993	1.46537	0.142821	0.999998
CRLF3	3.54056	0.835282	0.570102	1.46514	0.142882	0.999998
RAB11FIP3	24.666	-0.279587	0.190826	-1.46514	0.142884	0.999998
DENND6A	83.3504	0.184967	0.12645	1.46277	0.14353	0.999998
ALDH9A1	43.3572	-0.227613	0.155689	-1.46197	0.143748	0.999998
PPWD1	23.4575	0.270523	0.185091	1.46157	0.14386	0.999998
RIMS1	140.239	-0.135149	0.0924998	-1.46108	0.143994	0.999998
STK39	33.0769	-0.285463	0.195484	-1.46029	0.144211	0.999998
EIF4ENIF1	46.3693	-0.214432	0.146932	-1.45939	0.144458	0.999998
PXN	14.4556	0.363126	0.248882	1.45903	0.144556	0.999998
PKN2	43.5717	0.220545	0.151175	1.45887	0.144601	0.999998
ENAH	116.184	0.173216	0.118736	1.45883	0.144612	0.999998
RPL11	372.802	0.116474	0.0798711	1.45827	0.144766	0.999998
SYN1	408.938	-0.101488	0.069625	-1.45764	0.14494	0.999998
BTBD2	15.2409	-0.33921	0.232867	-1.45667	0.145208	0.999998
CABIN1	19.7513	0.29892	0.205314	1.45592	0.145416	0.999998
RTN3	248.351	-0.14025	0.0963396	-1.45579	0.14545	0.999998
UPP1	3.51113	0.790286	0.542903	1.45567	0.145485	0.999998
SETD6	15.0334	-0.336187	0.231061	-1.45497	0.145678	0.999998
BCOR	17.4954	-0.341541	0.234958	-1.45363	0.14605	0.999998
PPP2CB	450.286	-0.0885295	0.0609304	-1.45296	0.146235	0.999998
CAMK2B	1154.86	-0.11777	0.081136	-1.45151	0.146637	0.999998
CANX	458.174	-0.0910153	0.0627066	-1.45145	0.146655	0.999998
EIF5A2	37.8015	-0.219936	0.151561	-1.45113	0.146743	0.999998
DPYSL2	211.462	-0.153595	0.105877	-1.45069	0.146866	0.999998
NSD1	157.045	0.15167	0.104595	1.45007	0.14704	0.999998
ETFA	85.0302	0.1609	0.111068	1.44866	0.147433	0.999998
RFESD	12.0104	0.423918	0.29265	1.44855	0.147463	0.999998
RNF19B	35.8436	-0.220116	0.151957	-1.44854	0.147467	0.999998
NXF1	222.225	0.149057	0.102998	1.44718	0.147846	0.999998
PDHX	35.5627	-0.222439	0.153781	-1.44647	0.148045	0.999998
GDAP1	68.2245	-0.184139	0.127418	-1.44515	0.148415	0.999998
CNKSR3	3.61246	0.783743	0.542328	1.44514	0.148417	0.999998
CA2	41.1631	-0.241362	0.16712	-1.44424	0.14867	0.999998
CSNK2A3	0.457801	-2.23862	1.55053	-1.44378	0.148802	0.999998
FAM168B	89.5427	-0.163922	0.113565	-1.44342	0.148901	0.999998
ABCB1	32.1364	0.319537	0.221444	1.44297	0.149029	0.999998
DVL1	52.4854	0.185333	0.128448	1.44287	0.149058	0.999998
PC	87.0886	0.248646	0.172336	1.44279	0.149079	0.999998
ATP6V1A	233.62	-0.207492	0.143925	-1.44167	0.149396	0.999998
EIF2B2	35.7784	-0.230816	0.160144	-1.4413	0.149499	0.999998
NDUFB8	35.4607	0.447887	0.310926	1.44049	0.149728	0.999998
EIF4A3	37.6692	0.234066	0.162514	1.44028	0.149789	0.999998
EPS15	204.017	-0.11423	0.0793613	-1.43937	0.150047	0.999998
HLA-B	51.2548	0.228583	0.158947	1.43811	0.150402	0.999998
SRSF10	93.234	0.144811	0.10083	1.43619	0.150948	0.999998
HIRA	120.228	0.141248	0.0984622	1.43454	0.151419	0.999998
PIK3CB	11.5028	0.394812	0.275268	1.43428	0.151492	0.999998
EIPR1	45.7199	-0.223787	0.156037	-1.43419	0.151519	0.999998
FOXG1	134.222	0.185329	0.129348	1.4328	0.151916	0.999998
HNRNPA3	388.068	0.109353	0.076326	1.43271	0.151941	0.999998
AC092017.3	9.07459	-0.65546	0.457503	-1.43269	0.151946	0.999998
DUSP11	17.26	0.337927	0.235892	1.43255	0.151986	0.999998
ERC2	89.801	-0.173262	0.121006	-1.43184	0.152189	0.999998
PREPL	76.1759	-0.175874	0.122862	-1.43147	0.152295	0.999998
TMEM117	8.65997	0.437396	0.305664	1.43097	0.152439	0.999998
STX17	14.0161	0.379876	0.265754	1.42943	0.152881	0.999998
ZDHHC14	50.7079	-0.187732	0.131353	-1.42921	0.152943	0.999998
PDGFB	11.9998	-0.37454	0.262069	-1.42917	0.152956	0.999998
PRMT5	153.144	-0.136769	0.0957022	-1.42911	0.152972	0.999998
SLC12A7	3.44191	-0.731792	0.512271	-1.42853	0.153141	0.999998
FSCN1	74.1139	-0.202498	0.141771	-1.42835	0.153191	0.999998
IFT140	13.1706	-0.558151	0.39083	-1.42812	0.153259	0.999998
CAPN7	15.7555	0.326578	0.22873	1.42779	0.153353	0.999998
SHQ1	1.50478	1.10123	0.771297	1.42777	0.153359	0.999998
CHCHD3	129.82	-0.176369	0.123558	-1.42742	0.153458	0.999998
FYN	342.224	-0.0799067	0.0559926	-1.42709	0.153553	0.999998
STAM2	9.60752	0.447955	0.313912	1.42701	0.153577	0.999998
LIN7B	17.3601	-0.317993	0.222851	-1.42693	0.1536	0.999998
LPAR4	2.26274	0.888654	0.623439	1.42541	0.15404	0.999998
TCIRG1	4.03781	0.623868	0.437908	1.42466	0.154257	0.999998
SLC3A2	104.636	0.149257	0.104798	1.42423	0.15438	0.999998
YLPM1	99.9452	0.201393	0.141503	1.42324	0.154667	0.999998
NREP	64.7982	-0.184432	0.129587	-1.42323	0.154669	0.999998
GNAS	2604.95	-0.0482494	0.0339153	-1.42264	0.15484	0.999998
SLC38A2	55.1018	-0.189194	0.133019	-1.42231	0.154937	0.999998
GRIN2A	19.1147	-0.301804	0.212304	-1.42157	0.155152	0.999998
METTL9	168.388	-0.116478	0.0820104	-1.42028	0.155525	0.999998
HSF1	54.3881	0.217199	0.152954	1.42003	0.155599	0.999998
SRRM2	933.994	0.120574	0.0849202	1.41985	0.155651	0.999998
CACNA2D1	153.833	-0.184899	0.130299	-1.41904	0.155887	0.999998
TEX264	74.5816	-0.187523	0.132154	-1.41897	0.155908	0.999998
ARID1B	86.5841	-0.169783	0.119655	-1.41893	0.155919	0.999998
TESC	8.97383	-0.444818	0.313544	-1.41868	0.155993	0.999998
PRPF4B	96.7848	0.14611	0.102995	1.41861	0.156013	0.999998
PDCD2L	7.79855	0.490053	0.345497	1.4184	0.156074	0.999998
PPM1H	48.9774	-0.185864	0.13106	-1.41816	0.156143	0.999998
FAM217B	13.7499	-0.395292	0.279037	-1.41663	0.156591	0.999998
DNAJA4	81.8676	-0.167545	0.118364	-1.4155	0.156921	0.999998
RNF157	136.348	-0.121885	0.0861471	-1.41485	0.157112	0.999998
TNFSF13	15.2413	-0.349054	0.246955	-1.41343	0.15753	0.999998
HNRNPA1	193.741	0.125964	0.0892321	1.41165	0.158053	0.999998
STK25	209.597	0.0997822	0.0707074	1.4112	0.158186	0.999998
TARS2	116.911	0.149499	0.105946	1.41109	0.158219	0.999998
CAPN2	66.5094	-0.180869	0.128187	-1.41098	0.158251	0.999998
TMEFF1	15.5588	-0.351573	0.249385	-1.40976	0.15861	0.999998
PDK2	401.835	-0.126588	0.0898378	-1.40907	0.158813	0.999998
ACAP1	0.457219	2.42614	1.72314	1.40798	0.159138	0.999998
ROR2	1.49841	1.0965	0.778819	1.4079	0.159161	0.999998
HIF1A	91.3899	-0.147818	0.105065	-1.40692	0.15945	0.999998
BAZ2B	47.891	0.195648	0.13911	1.40643	0.159597	0.999998
KIAA0232	92.8954	-0.200769	0.142828	-1.40567	0.159823	0.999998
PCNP	189.797	0.15042	0.107167	1.40361	0.160436	0.999998
SHMT2	26.3708	-0.277897	0.198128	-1.40261	0.160732	0.999998
RMND5A	110.117	-0.124657	0.0889135	-1.402	0.160914	0.999998
NT5C3B	47.417	0.223087	0.159192	1.40137	0.161103	0.999998
LNPK	77.34	-0.184829	0.132045	-1.39975	0.161589	0.999998
CNTD1	0.595301	1.72353	1.23146	1.39958	0.161641	0.999998
ATPAF2	32.3387	0.220663	0.157755	1.39877	0.161882	0.999998
L3MBTL1	7.00551	0.465589	0.332856	1.39877	0.161882	0.999998
MRPL20	67.7601	0.169581	0.121335	1.39762	0.162227	0.999998
BACE2	1.60712	-1.08771	0.778951	-1.39638	0.162601	0.999998
BCL2L2	131.041	-0.118366	0.0847757	-1.39622	0.162647	0.999998
RAB7A	393.426	-0.0925707	0.0663016	-1.39621	0.162652	0.999998
RBM46	0.725759	1.54314	1.10544	1.39596	0.162727	0.999998
GFPT2	1.91576	0.903609	0.6483	1.39381	0.163374	0.999998
ADAMTSL3	1.06401	1.32318	0.949926	1.39293	0.163641	0.999998
SYK	2.22234	-0.865932	0.621667	-1.39292	0.163644	0.999998
PDE2A	645.568	-0.0748405	0.0537316	-1.39286	0.163663	0.999998
SYNGR3	105.131	-0.199521	0.143248	-1.39283	0.163671	0.999998
MT1HL1	2.33359	-0.930028	0.667825	-1.39262	0.163734	0.999998
LACTB	9.17293	0.440326	0.316285	1.39218	0.163867	0.999998
TTI1	13.8324	0.359446	0.258255	1.39182	0.163976	0.999998
SPG11	29.2479	0.240067	0.172515	1.39157	0.164053	0.999998
AAK1	103.317	-0.14843	0.106699	-1.39111	0.164192	0.999998
PYCR2	27.9745	0.261566	0.188293	1.38914	0.16479	0.999998
COA3	1.18682	1.18799	0.855833	1.38811	0.165103	0.999998
PDGFA	41.4289	-0.370951	0.267251	-1.38803	0.165129	0.999998
RPRD1A	47.9324	-0.186023	0.134027	-1.38795	0.165152	0.999998
ACAD10	1.71355	-0.974996	0.702935	-1.38704	0.165431	0.999998
MBD6	128.958	0.19946	0.143825	1.38682	0.165498	0.999998
CLPTM1	192.002	-0.127728	0.0921481	-1.38612	0.16571	0.999998
TIE1	11.1253	-0.399751	0.288397	-1.38611	0.165712	0.999998
SERGEF	0.864513	-1.52986	1.10408	-1.38564	0.165856	0.999998
JAZF1	45.5844	-0.258068	0.186256	-1.38556	0.165882	0.999998
CCDC159	11.4033	0.377684	0.272611	1.38543	0.165921	0.999998
CALM3	3772.49	-0.0893897	0.0645253	-1.38534	0.165947	0.999998
PRDM15	9.72289	0.410968	0.296768	1.38482	0.166109	0.999998
CASK	77.9752	-0.151606	0.109518	-1.3843	0.166266	0.999998
GAS7	359.522	-0.111572	0.0806056	-1.38417	0.166305	0.999998
UBTD2	2.70375	-0.752682	0.54383	-1.38404	0.166347	0.999998
CIB2	29.8146	-0.260553	0.188409	-1.38291	0.166691	0.999998
MEF2D	95.642	-0.140099	0.101322	-1.38271	0.166753	0.999998
RBM38	4.465	-0.652626	0.472006	-1.38267	0.166768	0.999998
CHST11	25.482	-0.270627	0.195766	-1.3824	0.16685	0.999998
ABCB7	24.8471	-0.288546	0.208826	-1.38175	0.167047	0.999998
FMC1	48.49	0.251729	0.182212	1.38152	0.16712	0.999998
PEX7	2.25002	-0.871843	0.631769	-1.38	0.167586	0.999998
TBXAS1	0.601251	1.73068	1.2542	1.3799	0.167616	0.999998
IK	61.0074	-0.194399	0.140923	-1.37947	0.16775	0.999998
ZMYM3	107.043	0.146156	0.106	1.37883	0.167948	0.999998
FAM159A	28.4086	0.266733	0.193558	1.37805	0.168188	0.999998
DEK	79.9782	0.148229	0.107584	1.37781	0.168263	0.999998
SLC25A27	23.7921	-0.298036	0.216422	-1.37711	0.168479	0.999998
LPCAT2	8.23051	0.425957	0.309324	1.37706	0.168495	0.999998
SMAP1	126.422	-0.129605	0.0941467	-1.37663	0.168627	0.999998
HDLBP	707.414	-0.0819188	0.0595299	-1.37609	0.168793	0.999998
DHX58	0.858863	1.3664	0.993225	1.37572	0.168909	0.999998
BRINP1	99.4485	-0.135423	0.0985029	-1.37481	0.169189	0.999998
CCDC7	2.40763	1.03655	0.754097	1.37456	0.169267	0.999998
RAC2	5.45361	0.647169	0.471058	1.37386	0.169484	0.999998
DUS1L	8.96838	0.40595	0.295483	1.37385	0.169488	0.999998
CNDP2	36.4502	-0.229262	0.166949	-1.37325	0.169675	0.999998
PTMS	468.585	-0.121924	0.0887853	-1.37324	0.169678	0.999998
SCHIP1	129.288	-0.121491	0.0884705	-1.37324	0.169678	0.999998
IQCJ-SCHIP1	51.8087	0.190424	0.13867	1.37322	0.169684	0.999998
CCDC84	8.8545	0.406124	0.295878	1.37261	0.169875	0.999998
TRIT1	26.7878	0.302426	0.220364	1.3724	0.16994	0.999998
FBXL16	1788.58	-0.112355	0.0818921	-1.37199	0.170067	0.999998
RBFOX1	275.624	-0.121708	0.0887269	-1.37172	0.170152	0.999998
ZNF710	21.9746	-0.343326	0.250404	-1.37109	0.170348	0.999998
PIP4K2A	102.102	-0.146684	0.107008	-1.37078	0.170445	0.999998
02-Mar	42.0368	-0.235868	0.172141	-1.37021	0.170623	0.999998
STK3	8.14924	-0.454485	0.331727	-1.37006	0.170669	0.999998
POLR2B	70.9303	-0.163545	0.119428	-1.3694	0.170875	0.999998
SEC23A	118.182	-0.14745	0.107709	-1.36897	0.171008	0.999998
DCTPP1	6.22219	0.497376	0.363385	1.36873	0.171083	0.999998
ADGRL1	331.358	-0.0951561	0.0695713	-1.36775	0.17139	0.999998
FNDC3A	26.2903	0.241942	0.176942	1.36735	0.171516	0.999998
STX3	36.4605	0.230142	0.16845	1.36623	0.171866	0.999998
ALDH4A1	8.63672	0.438773	0.32116	1.36621	0.171872	0.999998
HINT2	55.7467	-0.187387	0.137169	-1.3661	0.171906	0.999998
SYNPR	114.019	-0.200542	0.146835	-1.36577	0.172013	0.999998
CPNE8	22.5693	-0.260444	0.190714	-1.36563	0.172055	0.999998
HNF4A	0.332874	1.961	1.43609	1.36551	0.172094	0.999998
ATG9A	153.284	-0.110007	0.080575	-1.36527	0.172168	0.999998
RPLP1	533.556	0.103482	0.0758055	1.3651	0.172222	0.999998
RGS4	126.17	-0.198902	0.14582	-1.36402	0.17256	0.999998
CSNK1D	143.691	-0.117128	0.0858822	-1.36382	0.172625	0.999998
SLC22A15	3.17955	0.684547	0.502046	1.36351	0.172721	0.999998
TOP2B	93.5528	-0.167397	0.122805	-1.36311	0.172847	0.999998
NGLY1	17.3924	0.290492	0.213262	1.36213	0.173155	0.999998
GPX8	14.991	-0.382413	0.280888	-1.36144	0.173374	0.999998
NAT8L	52.607	-0.169528	0.124553	-1.3611	0.173482	0.999998
PMEPA1	55.3979	-0.215914	0.158637	-1.36105	0.173497	0.999998
S100A14	0.923242	1.50982	1.10986	1.36037	0.173713	0.999998
SOX13	5.82813	-0.540055	0.396995	-1.36036	0.173717	0.999998
ANK3	284.907	-0.103587	0.076162	-1.36008	0.173804	0.999998
AKR1E2	12.185	-0.466182	0.342773	-1.36003	0.17382	0.999998
UCHL3	35.0609	0.249378	0.183495	1.35905	0.174131	0.999998
KIF22	1.91582	0.907689	0.668097	1.35862	0.174268	0.999998
EXPH5	4.44733	0.583342	0.429411	1.35847	0.174314	0.999998
XRCC1	19.2001	0.294406	0.216883	1.35744	0.174642	0.999998
ZBTB43	11.558	-0.360703	0.265864	-1.35672	0.17487	0.999998
R3HDM2	608.676	-0.0938066	0.0691738	-1.3561	0.175067	0.999998
YY1AP1	26.4889	-0.254948	0.188068	-1.35562	0.175221	0.999998
RMDN3	38.0202	-0.207518	0.153102	-1.35543	0.175281	0.999998
HNRNPU	761.138	0.130254	0.0961145	1.35519	0.175356	0.999998
ACER2	1.32056	1.08802	0.802956	1.35502	0.175412	0.999998
STRN3	91.145	0.163859	0.120932	1.35497	0.175428	0.999998
FAIM2	630.486	-0.109677	0.0809521	-1.35484	0.175469	0.999998
FAM19A5	65.5753	-0.17061	0.125966	-1.35442	0.175603	0.999998
RAB35	110.186	-0.142358	0.105144	-1.35393	0.175758	0.999998
NDUFV2	225.74	-0.119967	0.0886513	-1.35325	0.175975	0.999998
PRMT7	38.5841	0.214352	0.158508	1.35231	0.176275	0.999998
BMF	50.0965	-0.187252	0.13848	-1.35219	0.176313	0.999998
MGAT5	24.9483	-0.264195	0.195466	-1.35161	0.176499	0.999998
TRAPPC2	52.2464	-0.232923	0.172337	-1.35155	0.176519	0.999998
CCDC188	0.865556	1.36435	1.01054	1.35011	0.17698	0.999998
TRAF3IP1	10.2535	0.394075	0.291922	1.34993	0.177038	0.999998
TTC6	1.45417	0.99756	0.739256	1.34941	0.177205	0.999998
C16orf45	155.36	-0.168238	0.124691	-1.34923	0.177262	0.999998
TUBGCP3	10.0693	-0.387395	0.287191	-1.34891	0.177365	0.999998
GON7	8.07649	0.43252	0.320821	1.34817	0.177605	0.999998
KANK3	4.20384	0.638772	0.474466	1.3463	0.178207	0.999998
DPY19L4	18.8753	-0.287195	0.213531	-1.34498	0.178632	0.999998
NIF3L1	8.61014	0.415863	0.309386	1.34416	0.178898	0.999998
CNPY3	31.6647	0.219067	0.162997	1.344	0.17895	0.999998
DRD2	5.34372	0.512784	0.382087	1.34206	0.179576	0.999998
PTP4A2	366.448	-0.0810906	0.0604414	-1.34164	0.179713	0.999998
GPR176	8.61564	0.415133	0.309587	1.34093	0.179945	0.999998
DRAM1	0.873146	1.36948	1.02133	1.34088	0.17996	0.999998
ARMC1	49.2191	0.182115	0.135834	1.34072	0.180012	0.999998
CCDC155	18.3469	0.314341	0.234518	1.34037	0.180125	0.999998
DONSON	8.0166	0.456088	0.340448	1.33967	0.180353	0.999998
ZNF787	11.9634	-0.36943	0.275808	-1.33944	0.180426	0.999998
PPA2	37.9429	0.207007	0.154571	1.33923	0.180495	0.999998
ORAI1	3.58537	0.619375	0.462631	1.33881	0.180632	0.999998
EXD2	45.648	-0.198354	0.148161	-1.33877	0.180644	0.999998
FAM189B	23.9872	-0.242913	0.181649	-1.33726	0.181136	0.999998
ITGAV	36.4076	-0.232817	0.174119	-1.33711	0.181186	0.999998
CYFIP2	852.118	-0.078333	0.0586226	-1.33623	0.181476	0.999998
CKMT2	12.344	-0.35507	0.265732	-1.3362	0.181485	0.999998
UTP23	0.601284	-2.04195	1.5295	-1.33505	0.181861	0.999998
SHISA4	52.0827	-0.170641	0.127838	-1.33482	0.181936	0.999998
CYC1	44.6089	-0.189629	0.142067	-1.33479	0.181947	0.999998
ARMC7	5.41831	-0.530089	0.397187	-1.33461	0.182005	0.999998
FUT10	4.82144	0.550038	0.412454	1.33357	0.182343	0.999998
PPM1N	27.056	-0.711711	0.533828	-1.33322	0.182459	0.999998
SMIM29	20.6113	-0.265309	0.199084	-1.33265	0.182646	0.999998
ENY2	184.211	0.102394	0.0769206	1.33117	0.183133	0.999998
SRGAP2C	13.4947	-0.349204	0.262359	-1.33102	0.183184	0.999998
CCDC157	8.67165	-0.416864	0.313215	-1.33092	0.183215	0.999998
PHLPP2	25.2509	-0.247936	0.186426	-1.32994	0.183538	0.999998
ULK3	8.84445	-0.600999	0.451904	-1.32993	0.183542	0.999998
LRWD1	5.90455	0.486853	0.36611	1.3298	0.183584	0.999998
CCDC171	5.86444	-0.560166	0.421247	-1.32978	0.183591	0.999998
LIPM	0.80324	-1.38066	1.03895	-1.3289	0.183881	0.999998
FGF18	1.8565	-0.887744	0.668116	-1.32873	0.183938	0.999998
DIS3L2	29.4393	0.238233	0.179313	1.32859	0.183983	0.999998
COL5A1	5.38686	0.51275	0.386124	1.32794	0.184198	0.999998
SERPINE2	0.588153	1.70712	1.2856	1.32788	0.184217	0.999998
COMMD2	14.7834	-0.326968	0.246409	-1.32693	0.184533	0.999998
CAMK2N1	1180.27	-0.113379	0.0854808	-1.32637	0.184717	0.999998
CREBBP	20.2143	-0.278785	0.210203	-1.32626	0.184752	0.999998
SLC16A11	10.9224	0.3813	0.287512	1.32621	0.184772	0.999998
RBM14	20.811	0.257231	0.194018	1.32581	0.184903	0.999998
PPOX	9.89358	0.404631	0.305204	1.32577	0.184916	0.999998
DHFR	5.34386	-0.628797	0.474623	-1.32484	0.185226	0.999998
RABGAP1L	92.1599	0.185775	0.140288	1.32424	0.185423	0.999998
SLC12A8	1.19514	-1.19057	0.899393	-1.32375	0.185587	0.999998
RASGEF1C	22.6115	0.275864	0.208414	1.32364	0.185624	0.999998
SIK1	7.24566	0.484831	0.366395	1.32325	0.185753	0.999998
SLC33A1	29.1154	-0.22325	0.168746	-1.32299	0.185838	0.999998
TMEM229B	18.0136	-0.279677	0.211583	-1.32183	0.186225	0.999998
MED16	15.6262	-0.300271	0.227505	-1.31984	0.186887	0.999998
ATP1B2	353.357	-0.137037	0.103858	-1.31946	0.187015	0.999998
SLC47A1	0.857217	1.36292	1.03405	1.31804	0.18749	0.999998
ASPSCR1	15.5112	-0.307415	0.233237	-1.31804	0.187491	0.999998
GABRA1	119.102	-0.1458	0.110652	-1.31764	0.187623	0.999998
RAD21L1	1.45717	0.998825	0.758247	1.31728	0.187744	0.999998
VCL	38.7352	-0.233571	0.177359	-1.31694	0.18786	0.999998
PAK2	30.1251	-0.235493	0.1789	-1.31634	0.188059	0.999998
EIF2AK3	6.4121	0.466118	0.354263	1.31574	0.188261	0.999998
RAVER1	16.2187	0.295399	0.22459	1.31528	0.188415	0.999998
SUPT20H	47.0889	0.193355	0.147028	1.31509	0.188479	0.999998
DCC	27.083	-0.299865	0.228109	-1.31457	0.188655	0.999998
NTN1	2.5747	0.718982	0.547027	1.31434	0.18873	0.999998
PDP1	108.066	-0.200478	0.152563	-1.31407	0.188822	0.999998
GABRB1	54.2974	0.175901	0.133869	1.31397	0.188856	0.999998
IP6K2	73.5493	0.163404	0.124384	1.31371	0.188945	0.999998
SPSB1	8.51743	0.44275	0.337423	1.31215	0.18947	0.999998
ZNF189	7.77466	0.435737	0.332143	1.3119	0.189555	0.999998
EDC4	90.1896	0.164593	0.125715	1.30925	0.19045	0.999998
SRSF2	506.94	0.121835	0.0930652	1.30914	0.190487	0.999998
AP2A1	152.653	-0.112196	0.0857053	-1.30909	0.190504	0.999998
BUB1	0.464703	-1.61789	1.23592	-1.30905	0.190518	0.999998
CLK1	212.716	0.184096	0.140695	1.30847	0.190713	0.999998
MYEF2	147.519	0.119702	0.0915523	1.30747	0.191054	0.999998
SLC22A17	900.327	-0.0760365	0.0581643	-1.30727	0.191121	0.999998
ATP2A2	888.32	-0.102658	0.0785601	-1.30674	0.191301	0.999998
NFASC	169.25	-0.11203	0.0857523	-1.30644	0.191404	0.999998
IL16	0.462454	-1.61467	1.23604	-1.30632	0.191443	0.999998
HSPA2	9.59348	-0.391409	0.299747	-1.3058	0.191622	0.999998
GATAD2A	5.37664	-0.500004	0.383121	-1.30508	0.191865	0.999998
RHPN2	7.43153	-0.442552	0.339113	-1.30503	0.191883	0.999998
SLC1A3	613.073	0.156653	0.120112	1.30422	0.192159	0.999998
ST6GALNAC4	14.7444	-0.398355	0.305456	-1.30413	0.192188	0.999998
GRB7	0.533877	1.4984	1.14945	1.30358	0.192378	0.999998
UBR5	192.053	0.0931711	0.071491	1.30326	0.192487	0.999998
SF3A2	18.7178	0.27143	0.208346	1.30278	0.19265	0.999998
LDHA	558.949	-0.20114	0.154442	-1.30236	0.192792	0.999998
PAX1	0.527736	1.49841	1.15082	1.30204	0.192904	0.999998
TFAP2C	0.532604	1.49637	1.14947	1.30179	0.192987	0.999998
NECAP1	57.3231	-0.180162	0.138419	-1.30157	0.193063	0.999998
FLOT2	127.252	-0.106544	0.0819229	-1.30054	0.193416	0.999998
HERPUD2	34.4636	-0.202996	0.156147	-1.30003	0.193589	0.999998
ATP4A	0.867873	1.35923	1.04632	1.29905	0.193925	0.999998
TMEFF2	134.909	-0.159996	0.123212	-1.29855	0.194099	0.999998
RNFT1	15.3737	-0.350894	0.270242	-1.29845	0.194134	0.999998
DNAL4	24.3668	0.27267	0.210115	1.29772	0.194385	0.999998
ISOC2	6.55467	0.46124	0.355461	1.29758	0.194431	0.999998
ARHGAP42	3.98271	0.576464	0.44481	1.29598	0.194983	0.999998
GOT1	130.672	-0.144253	0.111462	-1.29419	0.1956	0.999998
ACSL1	50.6041	0.187221	0.144674	1.29409	0.195633	0.999998
LSM14B	35.7287	-0.201449	0.15568	-1.294	0.195667	0.999998
GRIN1	908.179	-0.0760175	0.0587661	-1.29356	0.195817	0.999998
LGR4	28.4613	0.237356	0.183495	1.29353	0.195827	0.999998
ARL8A	381.666	-0.125133	0.096811	-1.29255	0.196166	0.999998
PRPF19	322.308	-0.101944	0.0788855	-1.29231	0.19625	0.999998
RTCB	73.2054	-0.163432	0.126478	-1.29217	0.196298	0.999998
ERP29	66.1919	0.149257	0.11561	1.29103	0.196692	0.999998
ACSF3	12.5152	0.330097	0.255729	1.29081	0.196771	0.999998
ABI2	553.367	-0.0755699	0.0585629	-1.29041	0.19691	0.999998
CCNI	685.51	-0.081191	0.0629411	-1.28995	0.197067	0.999998
R3HDM1	154.302	-0.123413	0.095702	-1.28955	0.197206	0.999998
BMPR1B	11.5142	0.342375	0.265683	1.28866	0.197518	0.999998
DDX39B	341.4	0.122287	0.0949002	1.28858	0.197543	0.999998
SMIM19	32.0955	0.228516	0.177345	1.28854	0.197558	0.999998
SCAF1	64.7174	-0.175663	0.136341	-1.28841	0.197602	0.999998
KIF21A	56.7293	-0.175711	0.1364	-1.28821	0.197674	0.999998
RNF44	63.5211	-0.163381	0.12695	-1.28697	0.198104	0.999998
ATP8B3	0.787986	-1.37233	1.06675	-1.28646	0.198281	0.999998
RAB5B	132.823	-0.125856	0.0978871	-1.28573	0.198538	0.999998
SORBS2	214.362	-0.168875	0.131357	-1.28562	0.198575	0.999998
PRRG2	0.992948	1.20105	0.934647	1.28503	0.19878	0.999998
NEDD9	4.92895	0.53471	0.416133	1.28495	0.19881	0.999998
CCDC47	184.297	-0.102181	0.0795973	-1.28373	0.199238	0.999998
CDKN1A	5.24068	0.584628	0.455617	1.28316	0.199437	0.999998
WASF3	45.5057	0.191304	0.149096	1.28309	0.199459	0.999998
HSD17B6	1.83962	-0.882827	0.688165	-1.28287	0.199537	0.999998
SYTL2	136.166	0.133336	0.104036	1.28163	0.199972	0.999998
MSMP	14.5282	-0.313127	0.244349	-1.28147	0.200028	0.999998
ATP6V0D1	548.532	-0.0860616	0.0672581	-1.27957	0.200696	0.999998
SMYD4	2.17384	-0.806933	0.630647	-1.27953	0.20071	0.999998
CPNE9	16.0573	-0.297016	0.232298	-1.2786	0.201039	0.999998
RPS27	975.912	0.118122	0.0924095	1.27824	0.201164	0.999998
MRVI1	0.995914	1.1933	0.934025	1.27759	0.201395	0.999998
INIP	1.56016	1.37589	1.07718	1.27731	0.201493	0.999998
GUCY1A3	20.0418	-0.258392	0.202496	-1.27604	0.201942	0.999998
KCNV1	15.9963	-0.29002	0.227294	-1.27597	0.201967	0.999998
SSBP4	130.34	-0.140016	0.109774	-1.2755	0.202133	0.999998
SMIM4	4.30386	-0.582116	0.45654	-1.27506	0.202288	0.999998
HNRNPUL2-BSCL2	54.1815	-0.183568	0.144003	-1.27475	0.202397	0.999998
HSD17B10	26.4284	-0.231017	0.181226	-1.27474	0.2024	0.999998
NADSYN1	4.41779	-0.553341	0.434353	-1.27394	0.202683	0.999998
FAIM	13.4508	0.345867	0.271599	1.27345	0.20286	0.999998
AP1S2	22.4817	0.242441	0.190406	1.27329	0.202916	0.999998
COL6A1	1.70948	0.868235	0.681965	1.27314	0.202969	0.999998
B3GALNT2	7.21315	0.486946	0.382612	1.27269	0.203128	0.999998
ABHD12	121.416	-0.108069	0.0849257	-1.27251	0.20319	0.999998
CHMP3	87.2687	-0.142213	0.111769	-1.27238	0.203239	0.999998
FAM81A	101.739	-0.115904	0.0910998	-1.27228	0.203274	0.999998
C16orf52	15.08	-0.295905	0.232612	-1.27209	0.20334	0.999998
TMEM219	6.41304	-0.487399	0.383225	-1.27183	0.203432	0.999998
USP34	143.091	0.169627	0.13339	1.27166	0.203494	0.999998
ISCA2	14.4463	0.298856	0.235052	1.27144	0.203571	0.999998
SNAP25	2684.73	-0.0737185	0.0579993	-1.27103	0.20372	0.999998
RTKN	77.6731	-0.141821	0.111583	-1.27099	0.203731	0.999998
SGCZ	2.31794	-0.74679	0.587591	-1.27093	0.203752	0.999998
SOD1	106.801	0.145414	0.114434	1.27072	0.203828	0.999998
EGF	0.861999	1.37272	1.08079	1.2701	0.204049	0.999998
SF1	276.027	0.13344	0.105067	1.27005	0.204068	0.999998
TNRC6A	73.1947	0.207907	0.163809	1.2692	0.204369	0.999998
NAGK	33.57	0.222827	0.175572	1.26915	0.204388	0.999998
POLDIP3	62.1157	0.145645	0.114773	1.26898	0.204447	0.999998
GSK3B	167.198	-0.12044	0.0949394	-1.2686	0.204584	0.999998
DAPK2	3.86262	0.594972	0.469242	1.26794	0.204819	0.999998
ADAMTS6	6.40074	0.459877	0.362781	1.26764	0.204925	0.999998
ITPKC	0.590881	-1.42611	1.12515	-1.26748	0.204983	0.999998
UQCC2	244.269	0.0962998	0.0759881	1.2673	0.205047	0.999998
CTDSP1	43.8063	-0.21064	0.166225	-1.2672	0.205085	0.999998
EGR3	130.321	-0.171965	0.135746	-1.26682	0.205219	0.999998
MORF4L1	531.935	0.125534	0.099113	1.26657	0.205308	0.999998
DNAJC17	18.5769	-0.300272	0.237109	-1.26639	0.205375	0.999998
ZCCHC8	11.1005	0.329085	0.259892	1.26624	0.205427	0.999998
UBFD1	78.3131	-0.141506	0.111783	-1.2659	0.205548	0.999998
NMNAT2	133.341	-0.115138	0.0909592	-1.26582	0.205577	0.999998
CLIC4	36.0311	0.208057	0.16442	1.2654	0.205729	0.999998
H3F3C	4.76289	0.513376	0.406051	1.26431	0.206117	0.999998
UBE2G1	117.422	-0.137041	0.108406	-1.26414	0.206178	0.999998
VEGFC	3.70894	0.6156	0.487054	1.26393	0.206257	0.999998
MPZ	0.382545	-1.99205	1.57663	-1.26348	0.206415	0.999998
ATP6V1F	120.371	0.120979	0.0957922	1.26293	0.206614	0.999998
PHF20	32.1176	0.221996	0.175849	1.26243	0.206795	0.999998
ARGLU1	425.014	0.124208	0.0984078	1.26217	0.206887	0.999998
MSMO1	44.7439	-0.192244	0.152492	-1.26069	0.207422	0.999998
TRIM41	71.0835	-0.148061	0.117477	-1.26034	0.207548	0.999998
RIC8B	65.5131	-0.148212	0.117625	-1.26004	0.207654	0.999998
MBNL1	88.0072	-0.130689	0.103748	-1.25968	0.207786	0.999998
DOT1L	17.2336	0.269666	0.214097	1.25955	0.207832	0.999998
FLOT1	387.309	-0.120248	0.0955177	-1.2589	0.208065	0.999998
ANKRD13A	36.3606	0.208109	0.165464	1.25773	0.208489	0.999998
PIK3IP1	11.3114	-0.34841	0.277042	-1.2576	0.208535	0.999998
RBM39	583.294	0.140925	0.112068	1.2575	0.208574	0.999998
KIAA1551	1.6633	-0.896526	0.713248	-1.25696	0.208767	0.999998
GLRB	77.6627	-0.194454	0.154711	-1.25688	0.208796	0.999998
BICRA	13.6424	0.30199	0.240544	1.25544	0.209318	0.999998
WASHC4	48.8938	0.208565	0.166137	1.25538	0.20934	0.999998
LDLRAD3	5.02493	0.495089	0.394602	1.25465	0.209605	0.999998
VPS26B	86.2497	0.135173	0.107858	1.25325	0.210113	0.999998
CPAMD8	52.7797	0.598211	0.477485	1.25284	0.210265	0.999998
ANKRD42	3.24788	0.605767	0.483651	1.25249	0.210393	0.999998
USP49	12.2241	0.350488	0.279855	1.25239	0.210428	0.999998
BHLHE40	186.478	-0.135505	0.108204	-1.25231	0.210456	0.999998
GNRH1	0.528027	1.50188	1.19931	1.25228	0.210466	0.999998
NDRG4	2280.02	-0.109465	0.0874203	-1.25217	0.210507	0.999998
BTRC	80.2627	-0.150602	0.120314	-1.25175	0.210662	0.999998
VAT1L	31.3452	-0.249106	0.199048	-1.25149	0.210756	0.999998
GTSF1	0.529879	1.49856	1.19822	1.25065	0.21106	0.999998
PAICS	43.7901	0.177885	0.142282	1.25023	0.211216	0.999998
CUEDC2	9.55943	0.384301	0.307516	1.24969	0.211412	0.999998
CENPL	2.97319	0.640687	0.512739	1.24954	0.211468	0.999998
AHI1	109.803	0.160816	0.128762	1.24894	0.211687	0.999998
EMSY	60.7312	0.175564	0.140572	1.24892	0.211693	0.999998
GAREM1	12.3603	0.330458	0.26462	1.2488	0.211738	0.999998
ZNF707	0.652489	1.35743	1.08701	1.24877	0.211751	0.999998
HSPB2-C11orf52	0.781539	-1.36199	1.09099	-1.2484	0.211884	0.999998
LIMK2	34.9897	0.197331	0.158132	1.24788	0.212074	0.999998
KIAA0930	121.937	0.112231	0.0899729	1.24739	0.212254	0.999998
PPME1	372.945	-0.0927179	0.0743315	-1.24736	0.212267	0.999998
CLTC	715.39	-0.0929953	0.0745576	-1.2473	0.212289	0.999998
CCNYL1	17.7574	-0.275798	0.221118	-1.24728	0.212293	0.999998
FOXK2	22.624	-0.238661	0.191371	-1.24711	0.212357	0.999998
CLMN	18.0534	0.30166	0.241913	1.24698	0.212405	0.999998
FAM227B	0.531683	1.49214	1.19661	1.24698	0.212406	0.999998
FKBP4	214.324	-0.152268	0.12211	-1.24697	0.212407	0.999998
PNISR	181.733	0.157476	0.126352	1.24633	0.212642	0.999998
FOSL2	20.9504	0.270528	0.217096	1.24612	0.21272	0.999998
MPDU1	60.3155	-0.152094	0.122084	-1.24581	0.212832	0.999998
ZNF665	1.85385	0.81593	0.655248	1.24522	0.21305	0.999998
TMEM55B	95.6439	0.12731	0.102273	1.2448	0.213204	0.999998
RNF170	93.1208	0.181357	0.145694	1.24478	0.213213	0.999998
NCAPD2	8.61128	-0.397114	0.319147	-1.2443	0.213391	0.999998
CTXN1	355.474	-0.077731	0.0624837	-1.24402	0.213492	0.999998
TAC4	87.561	0.309915	0.249177	1.24376	0.213589	0.999998
GZF1	17.6469	-0.274845	0.221043	-1.2434	0.213721	0.999998
PPIP5K2	26.809	0.241026	0.193854	1.24334	0.213743	0.999998
ZER1	72.5125	0.133808	0.107626	1.24327	0.21377	0.999998
RGCC	27.234	-0.228239	0.183621	-1.24299	0.213871	0.999998
PDX1	0.606761	-1.43941	1.1581	-1.24291	0.213901	0.999998
CLASP1	29.2803	-0.208206	0.167521	-1.24286	0.213918	0.999998
KIF13A	7.40293	-0.434192	0.34938	-1.24275	0.213959	0.999998
ARPP19	14.162	-0.301531	0.242633	-1.24274	0.213962	0.999998
DAB1	84.6119	0.127994	0.103012	1.24251	0.214048	0.999998
GANAB	107.809	-0.115648	0.0930774	-1.24249	0.214056	0.999998
C14orf28	12.0998	-0.333344	0.268294	-1.24246	0.214067	0.999998
SFPQ	413.614	0.112298	0.0904407	1.24168	0.214356	0.999998
CERS1	23.8795	-0.237008	0.191022	-1.24074	0.214703	0.999998
SSSCA1	52.0434	-0.167886	0.135346	-1.24042	0.214821	0.999998
PTRH1	7.74918	0.416692	0.33594	1.24038	0.214836	0.999998
FMNL2	26.8143	0.212961	0.171693	1.24036	0.214841	0.999998
NEFH	8.3824	-0.382427	0.308381	-1.24011	0.214933	0.999998
PTPN2	15.7294	0.292496	0.23591	1.23986	0.215027	0.999998
CHMP7	132.364	-0.131776	0.106312	-1.23952	0.215153	0.999998
EFCAB7	1.53592	-1.01438	0.818888	-1.23872	0.215448	0.999998
SGSM2	184.407	-0.135023	0.109056	-1.23811	0.215676	0.999998
SON	279.67	0.152166	0.122938	1.23775	0.215809	0.999998
CDK16	683.919	-0.108464	0.0876585	-1.23735	0.215958	0.999998
SETD3	94.1161	-0.128217	0.103649	-1.23703	0.216075	0.999998
PPP2R2C	261.505	-0.0776388	0.0627669	-1.23694	0.21611	0.999998
WSCD2	5.54613	0.472891	0.382351	1.2368	0.216162	0.999998
WBP2	601.942	-0.0915509	0.0740352	-1.23659	0.216241	0.999998
KMT2D	79.3071	0.138863	0.112301	1.23653	0.216261	0.999998
DCTN1	447.935	-0.170939	0.138242	-1.23652	0.216264	0.999998
WEE1	31.2755	-0.20439	0.165484	-1.23511	0.216791	0.999998
ZFYVE26	6.20394	0.434475	0.351818	1.23494	0.216852	0.999998
ALG10	0.596257	-1.43033	1.15847	-1.23467	0.216952	0.999998
NUF2	0.461019	-1.61185	1.3059	-1.23428	0.217097	0.999998
WASHC5	85.6598	-0.165477	0.134072	-1.23424	0.217114	0.999998
MAT2B	130.094	-0.122511	0.0993432	-1.23321	0.217497	0.999998
ODF3	1.70849	0.87748	0.711665	1.233	0.217577	0.999998
LRTM2	20.5303	-0.266299	0.216102	-1.23228	0.217843	0.999998
KPTN	48.5747	0.187112	0.151927	1.23159	0.218101	0.999998
DNAJC1	9.62242	-0.391966	0.318265	-1.23157	0.21811	0.999998
DZIP1L	6.87984	0.415288	0.337255	1.23138	0.218182	0.999998
DMAC2	24.0754	-0.239614	0.19463	-1.23113	0.218276	0.999998
EML6	12.8217	0.313799	0.254976	1.2307	0.218435	0.999998
LAIR1	10.9599	-0.414611	0.336902	-1.23066	0.218451	0.999998
POGZ	30.964	0.221707	0.180185	1.23044	0.218532	0.999998
RANBP3	13.4572	-0.317622	0.258317	-1.22958	0.218853	0.999998
RECK	9.79467	0.350783	0.285324	1.22942	0.218915	0.999998
CASC4	55.7758	-0.219092	0.178257	-1.22908	0.219043	0.999998
BMP1	25.6133	0.231739	0.188599	1.22874	0.219169	0.999998
IDH3A	231.368	-0.144691	0.117792	-1.22835	0.219314	0.999998
RPH3A	148.883	-0.111847	0.0910586	-1.2283	0.219336	0.999998
JKAMP	99.6466	-0.153326	0.124875	-1.22784	0.219509	0.999998
RPL17	3.56451	-0.791726	0.644887	-1.2277	0.21956	0.999998
LIN54	14.7352	-0.310582	0.253096	-1.22713	0.219774	0.999998
NDUFS2	278.548	-0.0944004	0.0769449	-1.22686	0.219876	0.999998
TAPT1	39.0755	0.185953	0.151631	1.22635	0.220067	0.999998
ABCA4	0.92206	1.51524	1.23573	1.22619	0.220126	0.999998
ABCB6	49.314	0.179241	0.146274	1.22538	0.220431	0.999998
PNPLA6	13.619	-0.342089	0.279335	-1.22466	0.220705	0.999998
ASIC1	74.8963	0.143127	0.116878	1.22459	0.22073	0.999998
GABRB3	111.858	-0.137794	0.112545	-1.22435	0.22082	0.999998
ELOVL6	28.0101	0.26253	0.214458	1.22415	0.220894	0.999998
HADH	11.1178	-0.351042	0.286864	-1.22372	0.221056	0.999998
ALDH3B1	21.0399	-0.241509	0.197372	-1.22363	0.221093	0.999998
SPNS2	12.8602	0.308864	0.252433	1.22355	0.221123	0.999998
SIAH1	39.9932	-0.218723	0.178815	-1.22318	0.221261	0.999998
LGALS1	87.0156	-0.230662	0.188589	-1.2231	0.221293	0.999998
ROBO2	60.6078	-0.160922	0.13158	-1.22299	0.221332	0.999998
CRTC3	7.26951	0.400535	0.327558	1.22279	0.221408	0.999998
FOXP1	61.8435	-0.157617	0.12892	-1.22259	0.221485	0.999998
GNAO1	1515.36	-0.0931148	0.0761801	-1.2223	0.221595	0.999998
AKAP13	14.5154	0.347659	0.284465	1.22215	0.22165	0.999998
TC2N	0.449225	-1.59814	1.30782	-1.22199	0.221713	0.999998
CIAO1	18.0155	0.255162	0.208826	1.22189	0.221749	0.999998
VWA5B1	0.398273	1.60669	1.31511	1.22171	0.221816	0.999998
CLIP3	208.356	-0.102303	0.0837522	-1.2215	0.221897	0.999998
POFUT2	12.0469	-0.319411	0.261502	-1.22145	0.221917	0.999998
PAQR3	17.0696	-0.26732	0.218947	-1.22094	0.22211	0.999998
ZRSR2	51.8453	-0.258646	0.212031	-1.21985	0.222522	0.999998
GNAI2	228.587	0.104227	0.085444	1.21983	0.22253	0.999998
QPCT	1.87136	0.827537	0.678551	1.21956	0.22263	0.999998
BTG3	47.4194	0.173314	0.142126	1.21944	0.222677	0.999998
KPNA1	127.396	-0.138242	0.113397	-1.21909	0.222809	0.999998
PNLDC1	0.398979	1.60165	1.31387	1.21904	0.222831	0.999998
TFB1M	16.4294	-0.283511	0.232747	-1.21811	0.223183	0.999998
ATXN10	89.8473	-0.17943	0.147324	-1.21793	0.223251	0.999998
MYH10	379.221	-0.119148	0.0978602	-1.21754	0.2234	0.999998
KCNJ4	75.7496	-0.138417	0.113718	-1.21719	0.223531	0.999998
SETD1A	34.4354	-0.259449	0.213229	-1.21676	0.223695	0.999998
CHRDL1	16.1832	-0.269225	0.221349	-1.21629	0.223874	0.999998
FAM168A	86.0876	-0.123502	0.101556	-1.21609	0.22395	0.999998
HTT	134.53	0.141045	0.116036	1.21553	0.224164	0.999998
GNAQ	94.396	-0.126732	0.104277	-1.21534	0.224235	0.999998
SRSF11	170.688	0.124626	0.102614	1.21451	0.224554	0.999998
DNAAF4	1.31318	-1.02835	0.846957	-1.21417	0.224683	0.999998
OMG	164.973	-0.0983049	0.0809655	-1.21416	0.224687	0.999998
RARS2	6.4139	-0.438828	0.361556	-1.21372	0.224854	0.999998
SLC4A4	37.6705	0.192234	0.158408	1.21354	0.224925	0.999998
PLA2G2C	2.62306	1.03747	0.855325	1.21296	0.225147	0.999998
PNN	207.793	0.149636	0.123379	1.21282	0.2252	0.999998
RBP1	5.48867	0.496959	0.409785	1.21273	0.225232	0.999998
SYNCRIP	57.0361	-0.150571	0.124176	-1.21256	0.225298	0.999998
CYBA	5.96814	0.453796	0.374322	1.21232	0.225392	0.999998
SYNRG	19.5271	-0.251572	0.207537	-1.21218	0.225445	0.999998
DSEL	0.393783	1.59406	1.31517	1.21206	0.22549	0.999998
CPS1	4.58872	0.566015	0.467055	1.21188	0.225558	0.999998
ITGB1BP2	0.660102	1.35647	1.11933	1.21186	0.225566	0.999998
UNC119B	9.2297	0.361363	0.298215	1.21175	0.225607	0.999998
ORAI3	5.81911	0.456688	0.376892	1.21172	0.22562	0.999998
NOP10	286.678	-0.0852788	0.0704414	-1.21063	0.226035	0.999998
SLC35E1	10.7748	-0.326491	0.269707	-1.21054	0.226071	0.999998
CPSF4	73.3715	0.159606	0.131894	1.21011	0.226237	0.999998
GPR83	5.17233	-0.484079	0.400217	-1.20954	0.226455	0.999998
IRF8	11.9368	-0.360467	0.29819	-1.20885	0.226721	0.999998
SSR4	4.0476	-0.533989	0.441768	-1.20875	0.226757	0.999998
MSTO1	10.0715	0.34277	0.283604	1.20862	0.226809	0.999998
CLDN3	1.67673	-0.911764	0.754509	-1.20842	0.226885	0.999998
ZNF821	40.3962	0.189439	0.156819	1.20801	0.227043	0.999998
FAM214A	21.3646	0.259114	0.214582	1.20753	0.22723	0.999998
PGM2	13.8772	-0.294861	0.24425	-1.20721	0.227352	0.999998
TARS	40.8565	0.178654	0.147998	1.20714	0.22738	0.999998
GK	18.0734	0.297142	0.246291	1.20647	0.227637	0.999998
TCERG1	193.547	-0.104801	0.0868848	-1.2062	0.227739	0.999998
TRIB2	31.2988	-0.200092	0.165914	-1.206	0.227818	0.999998
C1orf21	89.2818	-0.135945	0.112726	-1.20597	0.227827	0.999998
FBXO24	0.33232	-1.76845	1.46686	-1.2056	0.22797	0.999998
SLF2	18.531	-0.264539	0.219677	-1.20422	0.228505	0.999998
CTLA4	0.466866	1.86996	1.55319	1.20394	0.228611	0.999998
CYLD	65.1579	-0.1403	0.116545	-1.20383	0.228656	0.999998
CRYM	121.934	-0.163339	0.135693	-1.20375	0.228688	0.999998
PRPH	5.59141	-0.459198	0.382073	-1.20186	0.229418	0.999998
LMBR1L	54.1432	0.194353	0.161836	1.20093	0.22978	0.999998
STX8	38.0426	0.185549	0.154537	1.20068	0.229875	0.999998
ITCH	34.7748	-0.192886	0.160654	-1.20062	0.229897	0.999998
TMEM230	97.3673	-0.147858	0.123156	-1.20057	0.229917	0.999998
MPPED1	103.096	-0.130647	0.108841	-1.20034	0.230006	0.999998
DDX56	12.6396	-0.339581	0.282944	-1.20017	0.230074	0.999998
MSANTD3	4.2178	-0.544504	0.4537	-1.20014	0.230084	0.999998
CDKL2	36.7447	-0.183475	0.152931	-1.19973	0.230245	0.999998
MAGT1	12.5118	0.302421	0.252136	1.19944	0.230358	0.999998
SMOX	30.8946	0.227663	0.189846	1.1992	0.23045	0.999998
CARD9	2.82553	0.66054	0.551152	1.19847	0.230734	0.999998
WNT3	2.14318	-0.748755	0.624852	-1.19829	0.230804	0.999998
HP1BP3	289.619	0.0751642	0.0627299	1.19822	0.230831	0.999998
ERG	9.30632	0.356235	0.29737	1.19796	0.230935	0.999998
ELAVL1	24.3506	-0.219083	0.182907	-1.19778	0.231001	0.999998
CDC27	62.8641	-0.16352	0.136546	-1.19754	0.231095	0.999998
TTC3	161.273	-0.113921	0.0951867	-1.19681	0.231379	0.999998
GCLC	113.713	0.113898	0.0951706	1.19678	0.231394	0.999998
TANK	24.1369	-0.246045	0.205697	-1.19615	0.231638	0.999998
GFPT1	32.459	-0.194183	0.162342	-1.19613	0.231645	0.999998
XAB2	13.7201	-0.302972	0.253381	-1.19572	0.231807	0.999998
GPATCH1	16.1577	-0.286428	0.239554	-1.19567	0.231825	0.999998
ARRDC4	0.326844	-1.75534	1.4682	-1.19557	0.231864	0.999998
PDCD4	166.908	0.100182	0.083862	1.19461	0.232241	0.999998
AKAP8L	425.19	0.134481	0.112629	1.19402	0.23247	0.999998
GLRA3	0.606302	-1.43843	1.20503	-1.19369	0.232599	0.999998
NPLOC4	174.151	0.105363	0.0883292	1.19284	0.232932	0.999998
AKT1	241.644	0.0850623	0.0713216	1.19266	0.233003	0.999998
ATG4D	14.329	0.302006	0.253328	1.19216	0.2332	0.999998
INSIG1	30.9175	-0.205885	0.172727	-1.19197	0.233274	0.999998
POLA2	1.66855	-0.902359	0.757501	-1.19123	0.233563	0.999998
CCDC42	1.12148	-1.06874	0.897687	-1.19055	0.233829	0.999998
RBM22	13.2068	-0.299969	0.251971	-1.19049	0.233854	0.999998
SMTN	10.8821	0.335574	0.281982	1.19005	0.234026	0.999998
SMC5	24.2709	0.222815	0.187263	1.18985	0.234106	0.999998
SP140	1.25503	0.960127	0.807356	1.18922	0.234352	0.999998
GPN3	24.6063	-0.273265	0.22979	-1.18919	0.234364	0.999998
MT3	0.534814	1.50593	1.26754	1.18807	0.234804	0.999998
PCM1	126.076	0.126074	0.10613	1.18791	0.234867	0.999998
COMMD3	100.667	0.158143	0.133165	1.18757	0.235001	0.999998
MELK	0.600697	-1.43056	1.20461	-1.18757	0.235002	0.999998
MOSPD1	20.5321	-0.244615	0.206004	-1.18743	0.235058	0.999998
MRPL34	1.05444	1.32437	1.11546	1.18729	0.235113	0.999998
IRF7	1.13428	1.06336	0.895876	1.18695	0.235246	0.999998
BBX	47.6642	-0.194046	0.163539	-1.18654	0.235409	0.999998
STMN4	72.7656	0.129038	0.108756	1.18649	0.23543	0.999998
CDC37L1	60.8645	0.145622	0.122895	1.18493	0.236046	0.999998
LEPR	1.24216	0.981929	0.828795	1.18477	0.23611	0.999998
FOXF2	2.45661	-0.69045	0.582973	-1.18436	0.23627	0.999998
GGA2	36.6198	-0.174703	0.147564	-1.18391	0.236447	0.999998
HNRNPD	367.784	0.0648003	0.0547428	1.18372	0.236523	0.999998
FBXO9	118.568	-0.109622	0.0926178	-1.1836	0.236572	0.999998
APOA2	1.26063	0.971218	0.820732	1.18336	0.236668	0.999998
CYP4F2	7.23433	-0.430145	0.363498	-1.18335	0.236671	0.999998
GSTP1	395.609	-0.147322	0.124594	-1.18242	0.237041	0.999998
SMYD5	30.2411	0.224982	0.190296	1.18227	0.237098	0.999998
COPS2	127.798	0.105832	0.0895866	1.18133	0.237471	0.999998
ABLIM3	33.2943	-0.186295	0.157754	-1.18092	0.237636	0.999998
ACOT1	4.84126	0.467524	0.396054	1.18046	0.237819	0.999998
SIDT1	16.8689	-0.254696	0.215887	-1.17977	0.238093	0.999998
CCDC180	0.528138	1.49551	1.26775	1.17965	0.238137	0.999998
NPNT	2.92346	0.730829	0.619604	1.17951	0.238195	0.999998
PBXIP1	8.86243	0.36797	0.311997	1.1794	0.238237	0.999998
GALR2	5.10066	0.452985	0.384113	1.1793	0.238278	0.999998
ZNF706	350.358	-0.0921991	0.0781963	-1.17907	0.23837	0.999998
C14orf2	22.8355	0.349112	0.296137	1.17888	0.238444	0.999998
ARHGAP32	86.7661	-0.14105	0.119648	-1.17888	0.238445	0.999998
U2AF1L4	47.2048	0.15849	0.134461	1.17871	0.238514	0.999998
CCDC174	5.11362	0.455291	0.386536	1.17787	0.238847	0.999998
GABPB1	16.6224	-0.274465	0.233119	-1.17736	0.239052	0.999998
TRO	102.904	0.116437	0.0989272	1.177	0.239197	0.999998
OTUD6B	9.98167	-0.329312	0.280061	-1.17586	0.239651	0.999998
CWH43	0.796965	1.19216	1.01418	1.17549	0.239798	0.999998
LGI1	166.22	-0.171468	0.145904	-1.17521	0.23991	0.999998
CADM1	251.643	0.0947961	0.0806652	1.17518	0.239923	0.999998
C11orf63	0.80061	1.19142	1.01401	1.17497	0.240008	0.999998
RPL36AL	98.1259	0.122246	0.104099	1.17432	0.240265	0.999998
CC2D1A	42.2562	0.164401	0.140006	1.17424	0.240299	0.999998
NELFCD	48.4781	0.167524	0.142702	1.17394	0.240419	0.999998
PLPP7	11.7245	-0.317043	0.270079	-1.17389	0.24044	0.999998
HNRNPUL1	86.9054	-0.13668	0.116435	-1.17387	0.240446	0.999998
THOC2	88.0518	0.145207	0.123738	1.1735	0.240597	0.999998
HIST1H2BJ	41.7333	0.217058	0.185021	1.17315	0.240735	0.999998
GNPTAB	85.6741	-0.141777	0.12092	-1.17249	0.241002	0.999998
AATF	8.05072	-0.383007	0.326774	-1.17209	0.241163	0.999998
OSBP	40.9475	-0.168279	0.143583	-1.172	0.241196	0.999998
RORA	7.89488	-0.37225	0.317627	-1.17197	0.241208	0.999998
RELL2	80.1432	-0.122168	0.104244	-1.17194	0.241222	0.999998
SLC11A2	30.4716	0.205894	0.175721	1.17171	0.241314	0.999998
DIAPH1	45.0481	0.156994	0.134092	1.17079	0.241683	0.999998
MED11	2.36239	0.675672	0.577274	1.17045	0.241819	0.999998
TIMP1	4.4616	-0.661739	0.56541	-1.17037	0.241852	0.999998
SDHA	0.583755	-1.4086	1.20399	-1.16994	0.242025	0.999998
RAB6A	985.408	-0.113486	0.0970206	-1.16971	0.242117	0.999998
VASH1	34.8374	0.176126	0.150593	1.16955	0.242184	0.999998
WWC1	190.995	-0.0921244	0.078789	-1.16926	0.242301	0.999998
DENND5A	372.463	-0.102863	0.0879926	-1.169	0.242403	0.999998
CPSF7	85.9548	0.134848	0.115354	1.16899	0.242408	0.999998
AIF1L	8.6059	-0.394511	0.337536	-1.1688	0.242485	0.999998
DIABLO	15.6131	-0.274093	0.234536	-1.16866	0.24254	0.999998
B4GALNT4	47.6382	0.170143	0.145659	1.16809	0.24277	0.999998
ZBBX	1.12202	1.05232	0.901342	1.1675	0.243009	0.999998
CYSTM1	19.036	-0.267567	0.22926	-1.16709	0.243173	0.999998
DTL	0.477717	-1.64485	1.40962	-1.16687	0.243263	0.999998
MOSPD3	18.6899	-0.241093	0.206615	-1.16687	0.243263	0.999998
GRINA	396.777	-0.0697298	0.0597804	-1.16643	0.24344	0.999998
TUBB3	864.717	-0.131441	0.112745	-1.16583	0.243685	0.999998
ALDH7A1	55.0303	0.266774	0.228895	1.16549	0.243823	0.999998
ATF4	120.856	-0.10007	0.0858676	-1.1654	0.243855	0.999998
GALE	11.1748	0.334807	0.287321	1.16527	0.24391	0.999998
PGM5	1.52388	0.830457	0.712906	1.16489	0.244063	0.999998
DMTF1	92.1733	0.132114	0.113413	1.16489	0.244065	0.999998
GPATCH3	4.36293	-0.513223	0.440713	-1.16453	0.24421	0.999998
KLHL12	28.4263	-0.217247	0.186566	-1.16445	0.244241	0.999998
PSAP	629.363	-0.0767328	0.0659182	-1.16406	0.244399	0.999998
KLHL1	0.923039	-1.13086	0.972196	-1.1632	0.244749	0.999998
STAG2	106.459	0.160647	0.138122	1.16308	0.244795	0.999998
CAPNS1	172.852	-0.128193	0.110242	-1.16282	0.244901	0.999998
TMEM200B	0.927517	-1.13023	0.971979	-1.16281	0.244905	0.999998
MAPT	102.326	0.127562	0.109752	1.16228	0.245122	0.999998
C19orf47	31.6474	0.193068	0.166236	1.16141	0.245476	0.999998
LRRC4	115.463	-0.135957	0.117195	-1.1601	0.24601	0.999998
ZNF688	6.8688	-0.429678	0.370526	-1.15964	0.246194	0.999998
KCNIP2	100.711	0.119693	0.103266	1.15907	0.246427	0.999998
NPC1	41.0286	-0.206757	0.178395	-1.15899	0.246462	0.999998
ITPR1	611.474	-0.0829405	0.0715905	-1.15854	0.246644	0.999998
KLHL21	5.33799	0.446513	0.385447	1.15843	0.24669	0.999998
PLPPR1	4.57254	0.48636	0.419918	1.15823	0.246772	0.999998
FARSA	30.9925	0.216845	0.187266	1.15795	0.246883	0.999998
FBXO33	28.8414	-0.193468	0.167115	-1.15769	0.24699	0.999998
SUMO3	38.6712	-0.170364	0.147179	-1.15752	0.247059	0.999998
FAM229B	15.257	0.289507	0.25015	1.15733	0.247138	0.999998
INCENP	2.59601	-0.654349	0.566034	-1.15602	0.247671	0.999998
URGCP	56.9857	-0.163507	0.141477	-1.15572	0.247796	0.999998
INTS13	47.7425	0.193517	0.167543	1.15503	0.248079	0.999998
CACNG3	48.2334	-0.15492	0.134135	-1.15495	0.248109	0.999998
ZBTB7C	1.37622	0.897162	0.776823	1.15491	0.248127	0.999998
ZDHHC8	23.0992	-0.23569	0.204134	-1.15459	0.248259	0.999998
AC256236.1	2.18939	0.800494	0.693788	1.1538	0.248581	0.999998
KBTBD8	11.5338	-0.321726	0.278924	-1.15346	0.248723	0.999998
KIAA0319L	84.1119	-0.116648	0.101157	-1.15313	0.248856	0.999998
EOGT	5.34612	0.44442	0.385531	1.15275	0.249013	0.999998
CNTNAP1	85.9851	-0.1233	0.107034	-1.15197	0.249332	0.999998
PTPN11	67.9575	0.207432	0.180319	1.15037	0.249993	0.999998
PGRMC2	94.4498	-0.126519	0.11001	-1.15006	0.250119	0.999998
TRAF5	1.87776	-0.893599	0.77705	-1.14999	0.250149	0.999998
ARF5	428.9	0.0713541	0.0620835	1.14932	0.250423	0.999998
GNL2	68.5488	0.184537	0.160607	1.149	0.250557	0.999998
SULT4A1	139.07	-0.0988431	0.0860346	-1.14888	0.250607	0.999998
TINAGL1	2.34467	0.921766	0.802325	1.14887	0.25061	0.999998
EPS8	26.654	-0.215297	0.187504	-1.14823	0.250875	0.999998
GFRA2	67.756	-0.169676	0.147797	-1.14804	0.250954	0.999998
EIF3E	152.204	0.0956647	0.0834163	1.14683	0.25145	0.999998
UBA2	56.7973	-0.148819	0.129829	-1.14627	0.251683	0.999998
STX2	10.5623	0.371222	0.324092	1.14542	0.252034	0.999998
TNIP1	44.8322	0.19635	0.171509	1.14484	0.252277	0.999998
FAM78A	4.01609	0.520225	0.454481	1.14466	0.252351	0.999998
DCUN1D3	15.7507	-0.316778	0.276801	-1.14442	0.252448	0.999998
WASHC2A	53.4208	0.142897	0.124877	1.1443	0.2525	0.999998
WWOX	8.26039	0.354166	0.309553	1.14412	0.252573	0.999998
HCN1	9.86406	-0.408716	0.357368	-1.14368	0.252755	0.999998
MTRNR2L1	14.6509	0.303399	0.265495	1.14277	0.253136	0.999998
TRIP10	6.05067	0.468248	0.409872	1.14243	0.253277	0.999998
FAM136A	9.71238	-0.340867	0.298518	-1.14187	0.253509	0.999998
GTPBP1	79.6071	-0.129788	0.113667	-1.14183	0.253524	0.999998
BRI3	78.2546	-0.156886	0.137415	-1.14169	0.253581	0.999998
LPIN3	22.3897	0.237109	0.207734	1.1414	0.253702	0.999998
RCOR3	50.2362	0.164682	0.144347	1.14088	0.253921	0.999998
L3MBTL2	37.6834	0.170438	0.149503	1.14003	0.254272	0.999998
SPARC	717.923	0.168412	0.147765	1.13973	0.2544	0.999998
NKRF	24.8638	-0.217826	0.191148	-1.13957	0.254466	0.999998
KIAA0895L	42.115	-0.181389	0.159199	-1.13938	0.254545	0.999998
DPY19L1	168.548	-0.113411	0.0995578	-1.13914	0.254643	0.999998
SPACA5	1.12549	1.05474	0.926132	1.13887	0.254757	0.999998
TTC9C	24.3691	0.205252	0.180328	1.13821	0.255033	0.999998
RCE1	15.3343	-0.304211	0.267354	-1.13786	0.255178	0.999998
ATP10D	2.66245	0.630365	0.554154	1.13753	0.255318	0.999998
FGF9	23.9871	-0.234506	0.206191	-1.13732	0.255404	0.999998
PABPN1	265.763	0.148883	0.131008	1.13645	0.25577	0.999998
MAPK8	107.495	0.14357	0.126357	1.13622	0.255863	0.999998
CCNL1	66.8957	0.161923	0.142537	1.136	0.255955	0.999998
ATPAF1	78.9	-0.142437	0.125386	-1.136	0.255958	0.999998
SCAMP5	447.297	-0.109619	0.0965065	-1.13587	0.256011	0.999998
NRBP2	88.5238	0.16456	0.144881	1.13583	0.256028	0.999998
SLC37A4	11.0511	-0.345682	0.304367	-1.13574	0.256065	0.999998
TAZ	37.4966	-0.178211	0.156935	-1.13557	0.256135	0.999998
NUAK1	24.1938	-0.230477	0.203031	-1.13518	0.256299	0.999998
TTYH3	60.2352	-0.147669	0.130109	-1.13496	0.256392	0.999998
COG6	30.3252	0.204473	0.180162	1.13494	0.256399	0.999998
CDV3	25.6156	-0.217766	0.191983	-1.1343	0.256669	0.999998
FAR2	20.9356	-0.296117	0.261071	-1.13424	0.256694	0.999998
SMCHD1	19.6973	-0.272569	0.240393	-1.13384	0.25686	0.999998
ZNF462	20.5041	-0.236265	0.208391	-1.13376	0.256896	0.999998
CPNE7	4.70702	0.825991	0.728646	1.1336	0.256963	0.999998
GRAMD1A	54.6512	0.153441	0.135361	1.13357	0.256976	0.999998
GPRC5B	90.413	0.150098	0.132536	1.1325	0.257422	0.999998
CARMIL3	18.3794	0.233011	0.205776	1.13235	0.257487	0.999998
RBPJ	41.7269	-0.191171	0.168851	-1.13218	0.257557	0.999998
VAMP2	1287.01	-0.0625135	0.0552232	-1.13202	0.257628	0.999998
GTF2H3	5.8363	0.452476	0.399854	1.1316	0.257802	0.999998
LSS	61.0461	-0.184647	0.163193	-1.13146	0.257861	0.999998
06-Mar	230.475	-0.178327	0.157639	-1.13124	0.257956	0.999998
P3H4	14.3606	0.283338	0.250519	1.131	0.258055	0.999998
VPS45	135.221	0.122516	0.108395	1.13028	0.25836	0.999998
ANKRD52	65.2288	-0.158094	0.1399	-1.13005	0.258455	0.999998
TSC22D4	29.1298	0.204875	0.181522	1.12865	0.259046	0.999998
KIAA1211	17.2114	0.250517	0.222069	1.1281	0.259277	0.999998
AHCYL1	335.889	0.0929729	0.0824254	1.12796	0.259335	0.999998
POT1	7.05162	0.382375	0.339176	1.12737	0.259588	0.999998
SUSD6	8.51212	0.349593	0.310361	1.12641	0.259993	0.999998
FIP1L1	34.0707	-0.179926	0.159768	-1.12617	0.260094	0.999998
SIN3A	30.7232	0.186311	0.165463	1.126	0.260167	0.999998
SENP8	3.43292	0.528502	0.469728	1.12512	0.260537	0.999998
AC241556.3	2.74614	0.610551	0.542963	1.12448	0.26081	0.999998
SRRM3	16.6664	0.254412	0.226276	1.12435	0.260866	0.999998
AKT2	404.622	-0.142739	0.126953	-1.12434	0.260869	0.999998
CTHRC1	0.732588	-1.21073	1.0772	-1.12396	0.261031	0.999998
PDGFRA	16.7746	0.248035	0.220719	1.12376	0.261113	0.999998
CEPT1	45.3202	0.172339	0.153407	1.12341	0.261263	0.999998
MLLT3	35.4125	-0.184814	0.164567	-1.12303	0.261425	0.999998
EDC3	15.5828	0.264336	0.235441	1.12273	0.261553	0.999998
PPP6R3	136.371	0.0927354	0.0826003	1.1227	0.261565	0.999998
PPFIA4	27.2008	0.196413	0.175005	1.12233	0.261721	0.999998
CAMK2G	313.079	-0.0824008	0.073439	-1.12203	0.261849	0.999998
CT55	0.394708	1.5968	1.42313	1.12203	0.26185	0.999998
SLC16A13	3.69765	0.505146	0.450268	1.12188	0.261914	0.999998
KSR1	35.0421	0.246267	0.219568	1.1216	0.262033	0.999998
SALL1	17.5138	0.244215	0.217756	1.12151	0.262072	0.999998
DDIT4	27.7564	0.250231	0.223146	1.12138	0.262125	0.999998
BCL3	1.08589	1.30402	1.1629	1.12135	0.262139	0.999998
PTPN18	2.42672	-0.834287	0.744058	-1.12127	0.262175	0.999998
TBCEL	11.9001	0.287325	0.256316	1.12098	0.262295	0.999998
TEPSIN	12.2975	0.300349	0.267968	1.12084	0.262356	0.999998
TMEM106C	20.7139	-0.249383	0.222532	-1.12066	0.262432	0.999998
NEO1	61.6765	0.128976	0.115103	1.12052	0.262492	0.999998
UBE3C	142.18	-0.124314	0.11095	-1.12045	0.262523	0.999998
TMEM63A	4.02095	-0.525818	0.46941	-1.12017	0.262643	0.999998
PMM2	13.2877	-0.284849	0.25432	-1.12004	0.262696	0.999998
IDH3B	185.726	0.107711	0.096167	1.12004	0.262697	0.999998
MOXD1	11.6646	-0.305011	0.272369	-1.11984	0.26278	0.999998
GSG1L	24.9444	-0.200533	0.179098	-1.11968	0.26285	0.999998
TDP2	18.7141	0.255953	0.228625	1.11953	0.262912	0.999998
SLC9A5	21.1107	0.229134	0.204747	1.11911	0.263094	0.999998
FAM102A	25.06	-0.21466	0.191871	-1.11877	0.263236	0.999998
EIF5	968.377	0.0494214	0.0441862	1.11848	0.263361	0.999998
IRF4	0.658418	1.35957	1.21566	1.11838	0.263405	0.999998
MTFR1L	92.798	-0.112572	0.100704	-1.11785	0.26363	0.999998
BCAM	2.78204	0.60846	0.544786	1.11688	0.264046	0.999998
TTLL4	8.25917	0.353533	0.316764	1.11608	0.264388	0.999998
B3GALNT1	39.1646	-0.184825	0.165634	-1.11586	0.264481	0.999998
TBC1D1	33.9749	-0.186952	0.167676	-1.11496	0.264868	0.999998
DLK2	25.0506	0.199656	0.179093	1.11481	0.26493	0.999998
CALU	44.2835	0.156235	0.140148	1.11478	0.264943	0.999998
HNRNPLL	73.906	0.124327	0.111543	1.11461	0.265019	0.999998
RAB21	165.909	0.0842204	0.0755927	1.11413	0.265222	0.999998
SELENOW	8.30615	0.377334	0.33887	1.11351	0.265491	0.999998
CS	241.585	-0.0877057	0.0787745	-1.11338	0.265547	0.999998
TIPIN	15.8084	0.262947	0.236247	1.11301	0.265702	0.999998
LILRB1	1.40989	0.891883	0.80205	1.112	0.266137	0.999998
ANKZF1	21.6644	0.218291	0.196335	1.11183	0.266212	0.999998
PLP2	1.25913	-0.924156	0.831206	-1.11183	0.266213	0.999998
FUBP3	50.3454	-0.205582	0.184913	-1.11178	0.266235	0.999998
DHX40	29.7078	-0.188049	0.169188	-1.11148	0.266363	0.999998
HECW2	40.6995	0.250623	0.225502	1.1114	0.266396	0.999998
JPT1	32.8429	-0.179116	0.161239	-1.11087	0.266623	0.999998
FAT3	2.70167	-0.600922	0.540949	-1.11087	0.266626	0.999998
ALG13	36.3856	0.188004	0.169254	1.11078	0.266665	0.999998
AC006486.1	1.36816	-1.09844	0.989212	-1.11042	0.266818	0.999998
SMARCE1	73.9572	0.123117	0.110884	1.11033	0.266858	0.999998
ZFAND5	259.11	-0.0974501	0.0877718	-1.11027	0.266884	0.999998
NFYC	51.5989	-0.165053	0.148708	-1.10992	0.267035	0.999998
NUMB	51.3712	-0.15269	0.137571	-1.1099	0.267041	0.999998
PCDHA5	0.387643	1.58089	1.42454	1.10975	0.267106	0.999998
PDK1	59.8203	-0.140293	0.126431	-1.10964	0.267152	0.999998
PLXND1	18.3286	0.232559	0.209691	1.10905	0.267407	0.999998
GNL3	25.8976	0.199479	0.179915	1.10874	0.267543	0.999998
B4GALT2	78.0946	-0.132059	0.119141	-1.10842	0.267678	0.999998
HHEX	2.26942	-0.68013	0.613985	-1.10773	0.267978	0.999998
SNAP23	15.4581	0.286228	0.258485	1.10733	0.268151	0.999998
HSP90AA1	1301.65	-0.109458	0.0988682	-1.1071	0.268249	0.999998
ALKBH8	3.50869	-0.527147	0.476152	-1.1071	0.268251	0.999998
TTC5	19.6938	0.222225	0.200742	1.10702	0.268285	0.999998
RNF187	78.3073	-0.133615	0.120766	-1.10639	0.268557	0.999998
ARHGAP4	4.52673	0.492271	0.445039	1.10613	0.26867	0.999998
ALAS2	2.14653	0.909117	0.821905	1.10611	0.268679	0.999998
ZNF136	1.79255	0.730869	0.660909	1.10585	0.268789	0.999998
AGO2	21.6318	0.234889	0.212439	1.10568	0.268865	0.999998
IREB2	35.7027	-0.204094	0.184651	-1.10529	0.269032	0.999998
SET	238.91	0.0856733	0.0775444	1.10483	0.269234	0.999998
ST20-MTHFS	3.76405	0.543618	0.492157	1.10456	0.269349	0.999998
DOCK4	67.8299	0.131865	0.119382	1.10456	0.26935	0.999998
NUP133	4.0283	0.535035	0.484757	1.10372	0.269715	0.999998
PGPEP1	0.928179	1.04328	0.945603	1.1033	0.269898	0.999998
CACNG7	194.813	-0.0945755	0.0857213	-1.10329	0.269901	0.999998
ATP5B	2166.96	-0.090984	0.0824766	-1.10315	0.269962	0.999998
HS3ST2	15.4458	-0.254129	0.230465	-1.10268	0.270166	0.999998
AXIN1	20.9153	0.2604	0.236179	1.10255	0.270222	0.999998
ADAM10	209.137	-0.0726023	0.0658615	-1.10235	0.270311	0.999998
ZNF823	0.922584	1.04236	0.945589	1.10233	0.270316	0.999998
GLS2	68.6993	0.13877	0.125898	1.10224	0.270358	0.999998
PTDSS2	764.186	-0.174937	0.158889	-1.101	0.270895	0.999998
DPY19L3	50.8022	0.14033	0.127537	1.10031	0.271197	0.999998
TAL1	0.54096	1.50246	1.36573	1.10012	0.271282	0.999998
MLH1	12.2083	0.356612	0.324186	1.10002	0.271322	0.999998
TMPO	35.218	0.171006	0.155461	1.09999	0.271335	0.999998
VCAM1	4.37518	0.458695	0.417133	1.09964	0.271491	0.999998
SLC35B1	72.4295	0.121371	0.110507	1.0983	0.272073	0.999998
BTBD19	0.932638	1.03779	0.945216	1.09794	0.272229	0.999998
AHSA2	24.6901	0.200277	0.182411	1.09794	0.272231	0.999998
RAD51C	2.23444	-0.672771	0.6128	-1.09786	0.272264	0.999998
CHRM1	139.566	-0.115683	0.105376	-1.09781	0.272288	0.999998
TM2D1	32.3764	0.18315	0.166905	1.09733	0.272497	0.999998
KCNH7	16.9739	-0.247892	0.226103	-1.09637	0.272917	0.999998
NAP1L5	58.2116	0.135298	0.123424	1.09621	0.272989	0.999998
VPS11	38.3045	0.163704	0.14937	1.09596	0.273096	0.999998
PAX6	75.1911	0.137023	0.125114	1.09519	0.273435	0.999998
ZNF678	3.55041	0.513717	0.469077	1.09517	0.273444	0.999998
SELENOP	119.147	0.194486	0.177597	1.0951	0.273474	0.999998
TSPAN9	10.1027	-0.316023	0.288585	-1.09508	0.273482	0.999998
EPS8L2	1.65197	0.785061	0.717012	1.09491	0.273558	0.999998
BTK	4.09982	-0.57127	0.521859	-1.09468	0.273656	0.999998
TBC1D10B	72.266	0.133133	0.12164	1.09448	0.273743	0.999998
STRIP1	34.0946	-0.167452	0.153037	-1.09419	0.273871	0.999998
SEMA4A	47.8996	-0.156564	0.143125	-1.0939	0.274001	0.999998
CLEC11A	4.42487	-0.464137	0.424513	-1.09334	0.274245	0.999998
PNRC1	24.8776	0.193881	0.177336	1.0933	0.274263	0.999998
TRIM66	19.0881	0.23302	0.213176	1.09309	0.274356	0.999998
CCDC51	3.84006	0.491237	0.449444	1.09299	0.274398	0.999998
WFS1	82.6135	-0.142273	0.130178	-1.09291	0.274432	0.999998
CDYL	11.6287	-0.303129	0.277401	-1.09275	0.274505	0.999998
ZFAND2B	22.5896	-0.216104	0.197791	-1.09258	0.274576	0.999998
SRA1	43.4666	0.161203	0.147546	1.09256	0.274586	0.999998
ZNF395	5.44651	-0.451342	0.413111	-1.09254	0.274594	0.999998
PTPRG	48.1558	0.14654	0.134178	1.09213	0.274777	0.999998
RGMB	21.7297	-0.229334	0.209996	-1.09209	0.274795	0.999998
OR7A17	1.78943	0.734744	0.673187	1.09144	0.275079	0.999998
RAB18	194.207	-0.0869063	0.0796377	-1.09127	0.275154	0.999998
SULF2	53.7695	-0.152159	0.139502	-1.09072	0.275394	0.999998
TMEM184B	79.9191	-0.147619	0.135426	-1.09003	0.275698	0.999998
NSMAF	30.7915	0.184262	0.169086	1.08975	0.275823	0.999998
PLOD3	5.89466	0.415473	0.381343	1.0895	0.275933	0.999998
HEXIM2	4.11366	0.470879	0.432264	1.08933	0.276007	0.999998
FERMT2	108.348	0.126418	0.116064	1.0892	0.276064	0.999998
BAIAP3	6.16176	0.41388	0.38043	1.08793	0.276627	0.999998
ETF1	100.187	0.101786	0.0935783	1.08771	0.276723	0.999998
PDGFC	4.35567	0.455096	0.418522	1.08739	0.276865	0.999998
ANKHD1-EIF4EBP3	4.32029	-0.489545	0.45026	-1.08725	0.276927	0.999998
BCCIP	28.7065	-0.182564	0.167947	-1.08704	0.277021	0.999998
LIMD2	107.617	0.107391	0.0988023	1.08692	0.277071	0.999998
FAM92A	72.3628	0.135588	0.124754	1.08684	0.277106	0.999998
ZWILCH	5.48103	0.437933	0.402999	1.08669	0.277176	0.999998
RAP1GDS1	177.776	-0.180141	0.165806	-1.08645	0.277278	0.999998
ACSL3	465.107	0.0930776	0.0857688	1.08522	0.277826	0.999998
HDGFL3	227.059	-0.0937853	0.0864404	-1.08497	0.277935	0.999998
JMJD1C	63.2625	0.133851	0.1234	1.08469	0.278059	0.999998
KCTD1	157.593	-0.14619	0.134869	-1.08395	0.278388	0.999998
TIMM8A	8.44444	0.328109	0.302741	1.08379	0.278457	0.999998
PRICKLE2	88.0524	-0.117748	0.108646	-1.08378	0.278462	0.999998
CCDC34	12.6015	0.281493	0.259857	1.08326	0.278693	0.999998
RPL24	492.444	0.0969277	0.0894883	1.08313	0.27875	0.999998
ATP1A1	374.13	-0.0985198	0.0909609	-1.0831	0.278764	0.999998
KRIT1	76.3918	0.139069	0.128414	1.08298	0.278818	0.999998
ZNF608	14.749	-0.263362	0.243213	-1.08284	0.278877	0.999998
KCNAB2	634.072	-0.103628	0.0957235	-1.08258	0.278995	0.999998
ZNF689	10.4978	-0.30145	0.278478	-1.08249	0.279034	0.999998
SAMD14	17.8685	0.254514	0.235125	1.08246	0.279048	0.999998
ATP13A1	74.6905	0.217111	0.200703	1.08176	0.279361	0.999998
RHOT2	26.3202	0.197714	0.182787	1.08166	0.279403	0.999998
NKTR	89.3196	0.132111	0.122144	1.0816	0.279428	0.999998
TBC1D7	3.31321	0.537612	0.497094	1.08151	0.27947	0.999998
HERPUD1	85.6846	-0.138089	0.127739	-1.08103	0.279685	0.999998
TUBE1	5.91922	0.414014	0.383217	1.08036	0.27998	0.999998
TGDS	7.93068	0.33863	0.313525	1.08007	0.28011	0.999998
ITFG2	7.94183	0.338998	0.313962	1.07974	0.280257	0.999998
BHLHE41	70.5353	0.172209	0.159578	1.07915	0.280521	0.999998
RPRD1B	16.0449	0.270834	0.250984	1.07909	0.280548	0.999998
GDE1	16.1845	-0.245275	0.227339	-1.0789	0.280633	0.999998
TOMM20	308.325	-0.089797	0.0833024	-1.07796	0.28105	0.999998
DLG2	426.499	0.0882311	0.0818611	1.07781	0.281117	0.999998
SEL1L3	46.4033	-0.188116	0.174589	-1.07748	0.281267	0.999998
EFR3A	71.8885	-0.128105	0.118897	-1.07745	0.28128	0.999998
PLIN5	1.23923	-0.924162	0.857806	-1.07735	0.281322	0.999998
SMPDL3A	4.94354	-0.447001	0.414911	-1.07734	0.281327	0.999998
DYRK1A	109.639	-0.103558	0.0961447	-1.0771	0.281434	0.999998
QDPR	193.646	-0.166041	0.154192	-1.07684	0.28155	0.999998
RPA1	17.3361	0.249074	0.231349	1.07661	0.281653	0.999998
SHC2	9.90103	0.309208	0.287206	1.07661	0.281655	0.999998
CDK5R1	118.632	-0.112978	0.104942	-1.07658	0.28167	0.999998
MID2	14.8042	-0.248596	0.230916	-1.07656	0.281675	0.999998
NSMCE4A	56.1695	0.15259	0.141752	1.07645	0.281725	0.999998
ZNF670	5.53601	0.396825	0.368657	1.07641	0.281746	0.999998
PTPRF	64.7779	-0.121669	0.113081	-1.07594	0.281953	0.999998
CYP26A1	0.936035	-1.13482	1.0552	-1.07546	0.28217	0.999998
ALYREF	10.4833	0.402598	0.374381	1.07537	0.282209	0.999998
CNTN4	48.1368	-0.170991	0.15901	-1.07535	0.282218	0.999998
MED17	25.1101	0.210568	0.195917	1.07478	0.282472	0.999998
GALNT6	1.78518	0.738615	0.687338	1.0746	0.282553	0.999998
NOP56	75.8966	0.113825	0.105937	1.07447	0.282613	0.999998
AC241640.4	0.390162	-2.00866	1.87013	-1.07407	0.28279	0.999998
AC256236.2	0.390162	-2.00866	1.87013	-1.07407	0.28279	0.999998
TRIM11	2.17739	0.634139	0.590641	1.07365	0.282981	0.999998
AP001458.2	1.61747	0.924746	0.861347	1.0736	0.283	0.999998
OSBP2	35.0828	-0.171113	0.159442	-1.0732	0.28318	0.999998
EFEMP2	10.2026	0.307207	0.286279	1.07311	0.283224	0.999998
BTBD11	11.4672	-0.305747	0.284993	-1.07282	0.28335	0.999998
PLD2	51.8168	-0.194579	0.1814	-1.07265	0.283427	0.999998
CNOT8	87.1199	0.133094	0.124099	1.07249	0.283502	0.999998
HIBADH	20.1613	-0.222452	0.207501	-1.07205	0.283698	0.999998
RHOJ	3.51695	0.582874	0.543868	1.07172	0.283846	0.999998
SIPA1L3	39.8703	-0.195782	0.182727	-1.07144	0.28397	0.999998
TIA1	148.255	0.12712	0.118719	1.07077	0.284273	0.999998
RAMP2	16.4339	0.248512	0.232128	1.07058	0.284359	0.999998
MAP3K4	13.3288	0.264917	0.247573	1.07005	0.284595	0.999998
PLOD2	3.77291	0.549695	0.514025	1.06939	0.284892	0.999998
ZNF44	0.911333	-3.22736	3.01802	-1.06937	0.284905	0.999998
KIF17	2.70159	-0.596188	0.557672	-1.06907	0.28504	0.999998
RAPGEF1	99.5862	-0.115816	0.108358	-1.06883	0.285148	0.999998
WLS	102.252	-0.115266	0.10788	-1.06846	0.285313	0.999998
SLC4A8	63.4454	-0.178675	0.167232	-1.06842	0.285329	0.999998
DCAF10	11.7526	0.295287	0.276408	1.0683	0.285385	0.999998
BCAT2	4.08642	0.477258	0.447056	1.06756	0.285721	0.999998
GAB1	9.73991	0.331345	0.310455	1.06729	0.285842	0.999998
BRPF1	24.2251	0.206724	0.193692	1.06728	0.285844	0.999998
ENPEP	0.335209	1.97022	1.84659	1.06695	0.285993	0.999998
INF2	31.2084	-0.211061	0.197858	-1.06673	0.286095	0.999998
CKB	3534.73	-0.0528621	0.0495695	-1.06642	0.286232	0.999998
ADAT1	1.51287	0.850002	0.79717	1.06627	0.2863	0.999998
CYTH1	32.1421	0.186433	0.174854	1.06622	0.286323	0.999998
ALCAM	132.874	-0.0943819	0.0885241	-1.06617	0.286346	0.999998
TNC	11.9118	0.333773	0.313122	1.06595	0.286445	0.999998
C1D	5.03468	-0.422443	0.396436	-1.0656	0.286604	0.999998
UNC13C	3.47587	-0.5267	0.49434	-1.06546	0.286668	0.999998
TPD52L1	8.41028	-0.338506	0.317834	-1.06504	0.286858	0.999998
RNF38	36.7596	0.155436	0.145991	1.0647	0.287012	0.999998
C15orf52	5.12618	0.49413	0.464374	1.06408	0.287294	0.999998
RAPH1	173.147	0.0862762	0.081089	1.06397	0.287343	0.999998
TOMM34	50.1911	-0.140804	0.132411	-1.06338	0.287609	0.999998
NCAPG2	1.64674	0.769437	0.723611	1.06333	0.287633	0.999998
ADSS	52.8256	-0.133655	0.125696	-1.06332	0.287638	0.999998
PARP1	66.1583	-0.12693	0.119397	-1.06309	0.28774	0.999998
BCAP29	10.824	-0.300709	0.283079	-1.06228	0.28811	0.999998
SH2D3C	29.5721	0.18613	0.175272	1.06195	0.288259	0.999998
PTPRK	8.80922	-0.313249	0.294997	-1.06187	0.288295	0.999998
YWHAG	265.77	-0.069008	0.0650287	-1.06119	0.288602	0.999998
UBQLN1	152.595	-0.10878	0.102538	-1.06087	0.288748	0.999998
CD40LG	61.8386	-0.169047	0.15936	-1.06079	0.288786	0.999998
TMX3	123.071	0.110559	0.104263	1.06038	0.28897	0.999998
CRHR1	30.9973	-0.181072	0.170774	-1.0603	0.289008	0.999998
CLEC2B	2.87251	-0.564674	0.532935	-1.05956	0.289346	0.999998
XPOT	12.9129	-0.300582	0.283714	-1.05945	0.289393	0.999998
NSF	580.98	-0.102293	0.0965535	-1.05944	0.2894	0.999998
OAF	42.3243	0.163844	0.154709	1.05905	0.289578	0.999998
TP53I13	4.69791	0.475571	0.449062	1.05903	0.289585	0.999998
SEC14L5	1.93462	0.691291	0.652861	1.05886	0.289661	0.999998
ANTXR1	1.72951	-0.729655	0.689203	-1.05869	0.289739	0.999998
NXPH3	19.8961	0.25927	0.245082	1.05789	0.290105	0.999998
ZFP69	8.79251	-0.337329	0.318933	-1.05768	0.290201	0.999998
USP45	12.3164	0.314424	0.297323	1.05752	0.290277	0.999998
FAH	7.87044	0.381614	0.360932	1.0573	0.290374	0.999998
KCNIP3	72.726	0.123525	0.116844	1.05718	0.290428	0.999998
EPHX4	26.0391	-0.186331	0.176306	-1.05686	0.290575	0.999998
CGN	2.04133	0.659021	0.623584	1.05683	0.290591	0.999998
GALNT3	2.31352	0.610566	0.578047	1.05626	0.290851	0.999998
PFN1	102.885	-0.118826	0.11254	-1.05586	0.291034	0.999998
RER1	28.0824	-0.248294	0.235166	-1.05582	0.291049	0.999998
OPRD1	7.92226	-0.340681	0.322768	-1.0555	0.291197	0.999998
NICN1	34.9673	-0.166348	0.157605	-1.05547	0.29121	0.999998
CEP162	2.30866	0.605439	0.57379	1.05516	0.291353	0.999998
UGGT1	17.3794	-0.25295	0.239821	-1.05475	0.291542	0.999998
DDX5	902.616	0.0877352	0.0831967	1.05455	0.29163	0.999998
ERCC8	68.429	0.261579	0.248112	1.05428	0.291756	0.999998
VAV3	3.94684	0.486327	0.461472	1.05386	0.291948	0.999998
CEP290	9.51254	0.31547	0.299426	1.05358	0.292073	0.999998
FJX1	47.2745	-0.148117	0.140796	-1.05199	0.292802	0.999998
ORMDL2	12.7671	-0.286897	0.272915	-1.05123	0.293153	0.999998
OPHN1	25.4648	0.197987	0.18836	1.05111	0.293209	0.999998
DTX3	181.918	0.0870447	0.0828133	1.0511	0.293214	0.999998
CGRRF1	11.5152	-0.298054	0.2836	-1.05097	0.293274	0.999998
DHFR2	6.49005	-0.502536	0.478478	-1.05028	0.29359	0.999998
AXDND1	0.485713	-1.66873	1.58901	-1.05017	0.29364	0.999998
GPM6B	967.008	0.0573299	0.0545982	1.05003	0.293704	0.999998
UCK1	20.0162	0.224709	0.214168	1.04922	0.294077	0.999998
CACNG5	1.05575	-0.944678	0.900429	-1.04914	0.294113	0.999998
RPS20	0.759778	3.15757	3.01062	1.04881	0.294265	0.999998
SRRT	144.5	0.131909	0.125796	1.0486	0.294364	0.999998
RNF121	67.9952	-0.142723	0.136112	-1.04856	0.294379	0.999998
ERBB3	35.8533	0.219409	0.209261	1.04849	0.294412	0.999998
SCN3B	15.1971	-0.657796	0.627463	-1.04834	0.294481	0.999998
KLHDC1	12.2027	0.267769	0.255467	1.04816	0.294566	0.999998
SLCO2B1	7.15225	0.355834	0.33954	1.04799	0.294644	0.999998
GYG1	10.254	0.340541	0.325126	1.04741	0.294909	0.999998
ZNF385B	29.6467	-0.198296	0.189349	-1.04725	0.294986	0.999998
GOLGA6L7P	4.51482	0.441727	0.422021	1.04669	0.295241	0.999998
SNRPA	11.5219	0.288532	0.275681	1.04662	0.295276	0.999998
NDUFV3	665.244	0.22282	0.212916	1.04651	0.295323	0.999998
RAI1	35.3687	-0.160482	0.153352	-1.0465	0.295332	0.999998
RIT1	57.6964	-0.143255	0.136934	-1.04616	0.295485	0.999998
DHX15	93.7586	0.100169	0.0957778	1.04585	0.295632	0.999998
PPM1F	31.6992	0.181224	0.173288	1.04579	0.295656	0.999998
RTF1	126.198	0.106563	0.101904	1.04572	0.295692	0.999998
TMEM214	49.5	0.14551	0.139168	1.04557	0.295759	0.999998
SPTAN1	1316.83	-0.0536732	0.0513385	-1.04548	0.295803	0.999998
DNAJC7	269.647	0.0830468	0.0794711	1.04499	0.296026	0.999998
CXCR4	1.05473	-0.949105	0.908303	-1.04492	0.296059	0.999998
SGK3	26.1972	0.201822	0.193208	1.04458	0.296216	0.999998
ADGRL3	32.7689	0.162705	0.155764	1.04457	0.296224	0.999998
STAT3	93.0548	0.197617	0.189202	1.04448	0.296265	0.999998
GPC6	1.39465	-0.815865	0.781224	-1.04434	0.296327	0.999998
PCSK2	98.1098	-0.121901	0.116768	-1.04396	0.296506	0.999998
TRAPPC9	48.2364	-0.162084	0.1553	-1.04368	0.296633	0.999998
RIOK3	86.5078	0.113159	0.108436	1.04355	0.296693	0.999998
DUS4L	1.06758	0.925431	0.886984	1.04335	0.296789	0.999998
HACD1	10.9805	0.310072	0.297274	1.04305	0.296924	0.999998
CUTC	14.8127	0.242604	0.232677	1.04266	0.297105	0.999998
KRAS	78.8102	0.11238	0.107837	1.04213	0.297354	0.999998
SBNO2	4.4322	-0.459932	0.441444	-1.04188	0.297467	0.999998
SIRT7	31.0257	-0.213	0.204451	-1.04181	0.297498	0.999998
GTPBP10	10.3135	-0.291347	0.279807	-1.04124	0.297763	0.999998
GRSF1	26.1712	-0.185714	0.178362	-1.04122	0.297776	0.999998
SLC28A2	6.93193	0.383718	0.368779	1.04051	0.298103	0.999998
TBC1D30	12.9032	-0.277057	0.266296	-1.04041	0.298151	0.999998
PRMT1	54.3579	0.132993	0.127834	1.04036	0.298174	0.999998
TECPR1	120.558	-0.10346	0.0994477	-1.04034	0.298181	0.999998
TK1	2.2406	-0.688774	0.662141	-1.04022	0.298236	0.999998
RSRP1	263.042	0.158767	0.152629	1.04021	0.298242	0.999998
DNAJC18	40.0075	-0.153557	0.147668	-1.03988	0.298396	0.999998
IFT52	50.4254	0.219668	0.211256	1.03982	0.298423	0.999998
IL5RA	2.77701	0.601308	0.578368	1.03966	0.298496	0.999998
FAM50A	11.9474	-0.297166	0.285887	-1.03945	0.298595	0.999998
PIAS3	17.0163	-0.229202	0.220587	-1.03905	0.298781	0.999998
NIPBL	31.9831	-0.169476	0.163182	-1.03857	0.299005	0.999998
TRAPPC8	22.3662	0.218011	0.209923	1.03853	0.299024	0.999998
ULK1	40.8017	-0.221743	0.213524	-1.0385	0.299039	0.999998
PSMF1	105.623	-0.150385	0.144818	-1.03844	0.299066	0.999998
RPL19	31.8836	0.17882	0.172243	1.03818	0.299186	0.999998
KCNIP4	94.6998	-0.132145	0.127369	-1.0375	0.299503	0.999998
PHOX2A	2.05842	0.667081	0.643209	1.03711	0.299683	0.999998
ANKHD1	46.1959	0.138696	0.13374	1.03706	0.29971	0.999998
PDE6D	49.905	-0.145526	0.140377	-1.03668	0.299883	0.999998
ACAT2	0.45186	-2.21994	2.14222	-1.03628	0.300071	0.999998
GRIK2	50.0327	0.142007	0.137054	1.03614	0.300135	0.999998
SNX10	54.1832	-0.156624	0.151167	-1.0361	0.300156	0.999998
SMARCD2	18.6857	0.228253	0.220347	1.03588	0.300259	0.999998
AP3S2	95.7769	-0.113357	0.109441	-1.03578	0.300305	0.999998
RPL22	236.863	0.0877357	0.0847431	1.03531	0.300522	0.999998
PGAP2	17.1886	0.228425	0.220748	1.03478	0.300772	0.999998
MSANTD2	32.9124	0.172769	0.166982	1.03466	0.300828	0.999998
TUBA1B	1168.97	-0.0957975	0.0926158	-1.03435	0.300971	0.999998
EIF3L	35.6315	-0.211497	0.204528	-1.03408	0.301101	0.999998
NCDN	615.288	-0.0630998	0.0610363	-1.03381	0.301226	0.999998
SRPK3	3.81406	0.487275	0.471351	1.03378	0.301237	0.999998
VIM	41.8833	0.289659	0.280273	1.03349	0.301374	0.999998
MTMR1	2.29319	-0.727927	0.704443	-1.03334	0.301447	0.999998
ZNF362	36.0435	-0.207711	0.201024	-1.03327	0.301479	0.999998
NUP54	15.1948	-0.256068	0.24784	-1.0332	0.301511	0.999998
NLK	116.853	-0.0988871	0.0957152	-1.03314	0.301539	0.999998
SGCE	50.183	-0.168203	0.162829	-1.03301	0.301601	0.999998
FNDC3B	2.55327	-0.594354	0.57554	-1.03269	0.301749	0.999998
MOGS	16.835	-0.257239	0.249111	-1.03263	0.301778	0.999998
SOD2	108.214	-0.100631	0.0974529	-1.03261	0.301788	0.999998
TAC3	21.1811	-0.232592	0.225347	-1.03215	0.302001	0.999998
HMCES	45.8108	-0.139357	0.135025	-1.03208	0.302033	0.999998
CALHM2	2.83324	0.531062	0.514605	1.03198	0.302081	0.999998
KRT15	7.16073	0.348749	0.338274	1.03097	0.302557	0.999998
IGDCC3	5.40233	0.406898	0.39486	1.03049	0.302781	0.999998
SH2B1	67.6443	-0.118919	0.115405	-1.03045	0.302801	0.999998
DMWD	33.1979	-0.162176	0.15747	-1.02988	0.303064	0.999998
MED25	136.301	0.0858141	0.0833266	1.02985	0.303079	0.999998
PPP2R3C	49.1663	0.145084	0.140901	1.02969	0.303157	0.999998
HTRA1	31.1603	0.179469	0.174326	1.0295	0.303244	0.999998
EIF2A	40.7979	-0.147824	0.143593	-1.02947	0.303259	0.999998
ASXL1	30.6312	-0.24701	0.239985	-1.02927	0.303351	0.999998
SDHAF2	60.8394	-0.143669	0.139605	-1.02912	0.303425	0.999998
ATP6V0E1	12.2281	0.273412	0.265681	1.0291	0.303433	0.999998
MCTP1	13.8778	0.246675	0.239813	1.02862	0.303661	0.999998
SLC6A12	1.05898	-0.940155	0.914238	-1.02835	0.303786	0.999998
SLC35E3	20.5264	-0.243313	0.236612	-1.02832	0.3038	0.999998
ZFYVE28	17.1958	-0.248594	0.241827	-1.02798	0.303958	0.999998
DCTN6	38.3826	-0.187996	0.182892	-1.02791	0.303994	0.999998
DYNLL2	117.715	-0.0919571	0.089469	-1.02781	0.304039	0.999998
ZC2HC1A	61.9095	-0.133399	0.129812	-1.02763	0.304123	0.999998
TOM1L1	111.277	0.121553	0.118294	1.02755	0.304162	0.999998
PRELID1	256.862	0.0642105	0.0624929	1.02748	0.304192	0.999998
AKAP9	32.5153	0.165005	0.16062	1.0273	0.30428	0.999998
LRRFIP1	24.5277	0.197932	0.192678	1.02727	0.304293	0.999998
RAB34	18.0305	-0.221426	0.215553	-1.02725	0.304305	0.999998
ATOH8	1.32323	0.78189	0.761452	1.02684	0.304495	0.999998
SENP6	75.669	0.110055	0.107184	1.02679	0.304521	0.999998
LCAT	12.3371	0.288812	0.281307	1.02668	0.304573	0.999998
PHC1	6.60611	-0.647574	0.630844	-1.02652	0.304646	0.999998
ULK2	102.687	-0.104498	0.101805	-1.02645	0.304677	0.999998
TEX2	51.3797	-0.135806	0.132336	-1.02622	0.304789	0.999998
NXT2	2.73013	0.549771	0.536065	1.02557	0.305096	0.999998
HECW1	27.1972	0.239804	0.233841	1.0255	0.305127	0.999998
PCDH15	8.92066	0.316115	0.308304	1.02533	0.305205	0.999998
SKP1	1062.63	-0.0628311	0.0612903	-1.02514	0.305298	0.999998
C9orf153	0.94613	1.04486	1.01948	1.0249	0.305413	0.999998
CDC123	147.918	-0.112097	0.109415	-1.02452	0.305592	0.999998
NAV2	13.0557	0.26384	0.25753	1.0245	0.305597	0.999998
EGFLAM	4.49992	0.455566	0.444695	1.02445	0.305624	0.999998
CAV1	66.215	0.189532	0.185045	1.02425	0.305719	0.999998
URI1	43.5483	-0.1623	0.15848	-1.0241	0.305786	0.999998
PRPS1L1	19.6101	-0.211171	0.206205	-1.02408	0.305796	0.999998
MAMSTR	0.597757	1.14275	1.11619	1.02379	0.305933	0.999998
SLC37A1	1.19179	0.837571	0.81811	1.02379	0.305935	0.999998
FAM107B	7.97899	0.332558	0.325197	1.02264	0.30648	0.999998
KRT10	3.03515	0.558938	0.546639	1.0225	0.306545	0.999998
ARL6IP5	111.929	-0.179301	0.17551	-1.02159	0.306973	0.999998
RHOBTB2	80.0329	-0.119443	0.116922	-1.02157	0.306986	0.999998
FAM122B	2.32536	0.604081	0.59149	1.02129	0.307119	0.999998
RRBP1	17.958	0.221331	0.216761	1.02108	0.307216	0.999998
ADHFE1	27.0039	-0.213121	0.2088	-1.0207	0.307399	0.999998
DGKA	149.218	0.122616	0.120169	1.02036	0.307557	0.999998
PLEKHH2	5.50476	-0.410514	0.402354	-1.02028	0.307595	0.999998
AP1S3	0.538064	-1.20963	1.18564	-1.02023	0.307621	0.999998
CAMTA2	218.326	-0.0812799	0.0796725	-1.02017	0.307646	0.999998
KATNB1	54.5835	0.138038	0.13533	1.02002	0.307721	0.999998
CD180	6.89321	0.355311	0.348345	1.02	0.307729	0.999998
TBK1	38.4055	-0.198415	0.19459	-1.01966	0.307891	0.999998
CHKA	60.7588	0.133483	0.130919	1.01958	0.307929	0.999998
GSTM4	152.557	0.0998722	0.0979907	1.0192	0.308108	0.999998
ADCY10	0.5939	1.13755	1.1163	1.01904	0.308184	0.999998
ZNF26	0.603176	1.13573	1.11462	1.01894	0.308229	0.999998
ZBTB9	4.221	-0.451163	0.442794	-1.0189	0.30825	0.999998
AL589666.1	1.19429	0.846609	0.83106	1.01871	0.308341	0.999998
TMEM196	25.6966	-0.18671	0.183283	-1.0187	0.308347	0.999998
HBG2	164.64	0.531164	0.521541	1.01845	0.308464	0.999998
APTX	15.0495	-0.233004	0.228826	-1.01826	0.308555	0.999998
RBBP8	12.9893	0.251605	0.247095	1.01825	0.308558	0.999998
CCT6B	0.596307	1.13573	1.11572	1.01793	0.308709	0.999998
DLL1	0.594659	1.13579	1.116	1.01774	0.308803	0.999998
NTN3	2.17441	-0.613746	0.603909	-1.01629	0.309492	0.999998
GPR162	166.791	-0.0813374	0.0800351	-1.01627	0.3095	0.999998
MPND	9.17467	0.295513	0.290848	1.01604	0.309611	0.999998
FLT4	1.07057	-0.949003	0.934134	-1.01592	0.309669	0.999998
TWF1	54.0785	0.147969	0.14568	1.01571	0.309768	0.999998
NIM1K	8.33891	-0.316941	0.312132	-1.01541	0.309912	0.999998
C4orf19	0.592758	1.13322	1.11605	1.01538	0.309924	0.999998
RBM18	20.5519	0.21056	0.207421	1.01513	0.310044	0.999998
PAPD7	20.0466	0.2194	0.21617	1.01494	0.310133	0.999998
KBTBD12	0.529788	-1.20423	1.18668	-1.0148	0.310203	0.999998
FADS1	63.674	0.155113	0.152859	1.01474	0.310228	0.999998
EXOC6	69.3334	-0.18758	0.184871	-1.01465	0.310271	0.999998
LRRC36	2.66243	-0.704408	0.69434	-1.0145	0.310344	0.999998
GABRA4	54.2295	-0.133092	0.131232	-1.01417	0.310502	0.999998
ELOB	493.505	0.0856079	0.0844835	1.01331	0.310913	0.999998
RAD17	4.37665	-0.429053	0.423643	-1.01277	0.311171	0.999998
CMAS	120.953	-0.108589	0.107241	-1.01257	0.311266	0.999998
PKNOX1	33.196	-0.160438	0.158525	-1.01207	0.311506	0.999998
PGAP3	10.5541	-0.284291	0.281013	-1.01167	0.311698	0.999998
ZNF30	0.527809	-1.19993	1.18651	-1.01131	0.311869	0.999998
PLCG1	251.192	0.0988737	0.0977816	1.01117	0.311935	0.999998
P4HTM	53.0312	0.127618	0.126252	1.01082	0.312102	0.999998
EIF3D	95.6155	0.103598	0.102547	1.01025	0.312376	0.999998
PLK1	1.1889	0.832997	0.824787	1.00995	0.312517	0.999998
TBC1D8	3.00508	0.513026	0.508372	1.00916	0.3129	0.999998
TOR1AIP2	8.6084	-0.302941	0.300214	-1.00908	0.312936	0.999998
PCDH9	63.7692	-0.119167	0.118101	-1.00902	0.312965	0.999998
SOWAHB	0.398827	-1.35724	1.34522	-1.00894	0.313005	0.999998
ADD2	143.704	-0.0994205	0.09855	-1.00883	0.313055	0.999998
IGF2BP2	0.399313	-1.35602	1.34473	-1.00839	0.313267	0.999998
GLS	958.848	0.0812384	0.0805752	1.00823	0.313344	0.999998
ING2	22.0447	-0.194641	0.193085	-1.00806	0.313425	0.999998
RPL10	2.97368	0.519785	0.515699	1.00792	0.313491	0.999998
KMT2E	87.6319	0.107875	0.107048	1.00773	0.313586	0.999998
KCNH5	9.13517	-0.314441	0.312036	-1.00771	0.313596	0.999998
PRKACA	112.135	-0.100762	0.10003	-1.00731	0.313784	0.999998
LFNG	10.6568	0.281131	0.279163	1.00705	0.31391	0.999998
TMEM145	183.878	0.10864	0.107901	1.00685	0.314007	0.999998
CAB39	119.361	-0.0913676	0.0907924	-1.00633	0.314255	0.999998
RABAC1	0.394099	-1.3557	1.34726	-1.00627	0.314288	0.999998
TRIM72	0.476345	1.24175	1.23414	1.00617	0.314336	0.999998
KDM2B	27.1058	0.185315	0.184225	1.00591	0.314456	0.999998
PRMT3	7.25102	-0.3383	0.336339	-1.00583	0.314497	0.999998
ACTB	1404.87	-0.0736644	0.0732428	-1.00576	0.314532	0.999998
UPF3B	22.3864	0.207835	0.206669	1.00565	0.314586	0.999998
ERI2	1.19951	0.834452	0.830028	1.00533	0.314738	0.999998
PSMD14	55.4548	0.123587	0.122952	1.00517	0.314817	0.999998
ZNF543	0.523756	-1.19232	1.18636	-1.00503	0.314883	0.999998
ZNF3	0.521186	-1.1923	1.18693	-1.00453	0.315125	0.999998
AGAP3	686.203	-0.0757072	0.0753679	-1.0045	0.315137	0.999998
ZNF783	0.46557	1.2432	1.23776	1.00439	0.31519	0.999998
UBE2H	99.8691	0.127355	0.126825	1.00418	0.315292	0.999998
RIDA	17.7305	0.210884	0.210072	1.00387	0.315443	0.999998
THADA	9.05945	-0.297722	0.296668	-1.00355	0.315594	0.999998
LCE1C	0.796478	-3.03178	3.02165	-1.00335	0.315691	0.999998
DWORF	2.03898	0.659134	0.657154	1.00301	0.315854	0.999998
NXPE4	0.466808	1.23999	1.23694	1.00246	0.31612	0.999998
PSMD4	133.957	0.114976	0.114694	1.00246	0.31612	0.999998
ERC1	10.964	-0.264795	0.264234	-1.00212	0.316284	0.999998
MRPS15	0.470318	1.23813	1.23557	1.00207	0.316309	0.999998
H6PD	0.391568	-1.3503	1.34751	-1.00207	0.31631	0.999998
PSKH1	1.84157	-0.655518	0.654178	-1.00205	0.31632	0.999998
SPPL2B	15.8083	-0.234786	0.23432	-1.00199	0.31635	0.999998
TUT1	19.145	-0.234718	0.234255	-1.00197	0.316356	0.999998
ZNF771	30.0668	-0.165905	0.165618	-1.00173	0.316474	0.999998
PALM2	20.7653	-0.197952	0.197628	-1.00164	0.316516	0.999998
GPR75-ASB3	6.74573	0.361767	0.361324	1.00123	0.316718	0.999998
PNPO	53.7377	-0.129634	0.129486	-1.00114	0.316758	0.999998
HDGFL2	55.3113	-0.125179	0.125037	-1.00113	0.316763	0.999998
RPS8	257.386	0.0706168	0.0705506	1.00094	0.316857	0.999998
MOCS2	29.5886	-0.179867	0.1798	-1.00037	0.317132	0.999998
GAS8	25.8082	0.223142	0.223069	1.00033	0.317151	0.999998
TBPL1	157.409	0.105669	0.105654	1.00015	0.317239	0.999998
PRELID3B	19.4473	-0.209477	0.20947	-1.00004	0.317293	0.999998
BASP1	808.776	-0.0831538	0.0832051	-0.999383	0.317609	0.999998
PSMA4	159.742	-0.0768497	0.0769077	-0.999247	0.317675	0.999998
COPB1	43.7691	-0.15472	0.154895	-0.998874	0.317856	0.999998
IL6R	0.463873	1.2359	1.23737	0.998812	0.317886	0.999998
SAFB	70.6769	0.115219	0.11541	0.998346	0.318112	0.999998
AF241726.2	548.241	-0.0756994	0.0758342	-0.998223	0.318171	0.999998
GREM1	0.4713	1.23197	1.23448	0.99797	0.318294	0.999998
NXPE2	0.464099	1.23452	1.23711	0.997904	0.318326	0.999998
TIAM1	41.0732	0.175168	0.175537	0.997897	0.31833	0.999998
CDH11	57.4693	-0.142512	0.142867	-0.997514	0.318515	0.999998
GGA3	81.4911	0.121139	0.12152	0.996866	0.31883	0.999998
GPR35	0.470367	1.23026	1.23456	0.996518	0.318999	0.999998
AP3S1	243.525	-0.0828293	0.0831205	-0.996496	0.319009	0.999998
KMT2B	28.4154	0.200317	0.201089	0.99616	0.319172	0.999998
CCR10	0.466802	1.23089	1.23578	0.996046	0.319228	0.999998
HSPB8	6.28762	0.344191	0.34564	0.995806	0.319344	0.999998
TMEM234	3.47291	-0.519279	0.521575	-0.995598	0.319445	0.999998
CTTN	100.734	0.107396	0.107909	0.995247	0.319616	0.999998
EIF3B	37.1281	0.146606	0.147307	0.995246	0.319616	0.999998
AC069368.1	1.57805	-0.794524	0.798377	-0.995174	0.319652	0.999998
UBE3A	56.96	0.152401	0.153142	0.995157	0.31966	0.999998
POLR3D	27.2934	-0.176726	0.177621	-0.994961	0.319755	0.999998
ITGB1	189.198	-0.102751	0.103272	-0.994954	0.319759	0.999998
GSTO2	0.601765	1.14442	1.15039	0.994813	0.319827	0.999998
PRR5	3.85492	0.492143	0.494714	0.994804	0.319832	0.999998
FGF14	40.8441	-0.147572	0.148417	-0.994307	0.320073	0.999998
RFWD2	43.8785	-0.150557	0.151452	-0.994085	0.320182	0.999998
SAMD4B	126.496	0.0861587	0.0866878	0.993897	0.320273	0.999998
COPZ2	6.76176	0.359693	0.361915	0.993861	0.320291	0.999998
CAPG	6.04551	0.434852	0.437642	0.993625	0.320406	0.999998
PTDSS1	47.9331	-0.13214	0.133034	-0.993283	0.320572	0.999998
ICAM5	35.427	-0.170049	0.171286	-0.992777	0.320819	0.999998
COL6A3	4.04406	0.428723	0.43187	0.992714	0.320849	0.999998
RNF8	7.59658	0.319586	0.321977	0.992576	0.320917	0.999998
MAP4K2	55.0661	-0.13985	0.140941	-0.992261	0.32107	0.999998
EIF4G1	480.076	-0.0604136	0.0608852	-0.992254	0.321074	0.999998
NEIL2	0.457852	1.22839	1.23838	0.991939	0.321227	0.999998
HAUS7	0.542942	-1.22517	1.23523	-0.991851	0.32127	0.999998
MMP24-AS1	31.6453	0.156843	0.158134	0.991838	0.321277	0.999998
TRIP11	9.06127	0.298629	0.301228	0.991372	0.321504	0.999998
PLA2G4A	3.75899	0.447854	0.451794	0.991281	0.321548	0.999998
TRIM62	7.39397	-0.365844	0.369116	-0.991137	0.321619	0.999998
CARD19	6.59388	-0.452835	0.456908	-0.991086	0.321644	0.999998
GLRX3	410.107	-0.0798703	0.0806011	-0.990933	0.321718	0.999998
ADCYAP1R1	108.505	0.123881	0.125021	0.990886	0.321741	0.999998
CEP164	0.600919	1.1383	1.14972	0.990068	0.322141	0.999998
NDRG2	2158.99	0.140037	0.141479	0.989808	0.322268	0.999998
TRABD	5.23362	0.376268	0.380168	0.98974	0.322301	0.999998
STX12	258.893	-0.08949	0.0904267	-0.989641	0.32235	0.999998
GRTP1	0.592988	1.13954	1.15148	0.989633	0.322354	0.999998
WNT7A	20.528	-0.203181	0.205318	-0.989593	0.322373	0.999998
PRPF38B	28.7393	0.16516	0.166943	0.989323	0.322505	0.999998
MAN1B1	15.787	0.216288	0.218661	0.98915	0.32259	0.999998
CACNA1D	66.1011	0.138629	0.140187	0.988889	0.322717	0.999998
LMAN2L	23.8632	0.189776	0.191994	0.988446	0.322934	0.999998
HYAL2	3.9086	0.433197	0.438335	0.988277	0.323017	0.999998
MKRN1	108.917	-0.112752	0.11409	-0.988276	0.323018	0.999998
TMEM8B	55.5308	-0.127134	0.128643	-0.988267	0.323022	0.999998
ZFP1	6.5041	0.363267	0.367605	0.988199	0.323055	0.999998
IRF6	0.594636	1.13713	1.15083	0.988101	0.323103	0.999998
RGS3	27.9413	0.255966	0.259165	0.987657	0.323321	0.999998
NFU1	23.5862	-0.181902	0.18418	-0.98763	0.323334	0.999998
PIP5K1A	217.619	-0.0756328	0.0765861	-0.987553	0.323372	0.999998
TRAIP	2.17624	-0.616318	0.624131	-0.987482	0.323406	0.999998
ANKS3	38.8095	0.160025	0.162099	0.987205	0.323542	0.999998
PIK3CG	1.5194	-0.713712	0.723113	-0.987	0.323642	0.999998
TWF2	41.9913	-0.149003	0.151028	-0.986588	0.323844	0.999998
BLOC1S6	16.084	0.28316	0.287055	0.986431	0.323922	0.999998
MDGA2	18.5757	-0.210689	0.213602	-0.986361	0.323956	0.999998
ZNF641	1.41312	-0.825281	0.836693	-0.986361	0.323956	0.999998
BLOC1S5	10.5812	-0.372784	0.37797	-0.986282	0.323995	0.999998
LMNB2	1.85871	-0.656773	0.665921	-0.986262	0.324005	0.999998
ABHD14A-ACY1	13.0385	0.263618	0.267292	0.986254	0.324008	0.999998
NELL2	355.101	-0.0810568	0.0822008	-0.986083	0.324092	0.999998
PLAG1	5.61666	0.363858	0.36908	0.98585	0.324207	0.999998
DNAJA3	46.6564	-0.136995	0.138978	-0.985733	0.324264	0.999998
C11orf87	31.9241	-0.162481	0.164882	-0.985439	0.324409	0.999998
C5orf42	3.77018	0.446758	0.453498	0.985139	0.324556	0.999998
PXDN	2.58522	0.560583	0.569059	0.985106	0.324572	0.999998
FAM49B	224.635	-0.0735183	0.0746514	-0.984822	0.324711	0.999998
ZNF467	1.52496	-0.716675	0.72775	-0.984782	0.324731	0.999998
VPS13C	38.1625	0.177994	0.180811	0.984418	0.32491	0.999998
LRRC4B	98.7489	-0.0916987	0.0931755	-0.984151	0.325041	0.999998
MTX1	65.85	-0.147079	0.149523	-0.983658	0.325284	0.999998
ANKLE1	44.557	-0.163674	0.166531	-0.982839	0.325687	0.999998
HDAC9	45.471	-0.171488	0.174499	-0.982743	0.325734	0.999998
APBB3	36.4877	0.18415	0.187387	0.982725	0.325743	0.999998
EIF3C	220.458	-0.105601	0.107472	-0.98259	0.325809	0.999998
TMEM50B	34.363	-0.151556	0.154263	-0.982448	0.325879	0.999998
SH2D4A	1.92163	0.698586	0.711078	0.982432	0.325887	0.999998
NECAB1	58.7556	-0.205046	0.20872	-0.982398	0.325904	0.999998
CTSL	33.0262	0.165571	0.168552	0.982319	0.325943	0.999998
CCDC94	5.75131	0.357641	0.364137	0.98216	0.326021	0.999998
RASD2	13.3687	-0.23826	0.242616	-0.982046	0.326077	0.999998
ZBED3	0.270127	1.65297	1.68353	0.98185	0.326174	0.999998
PFKM	791.154	-0.0742889	0.0756731	-0.981708	0.326244	0.999998
SMG6	39.967	0.181677	0.185106	0.981477	0.326358	0.999998
[truncated: 10,427 more rows]
