# Supplementary material for: Escalated (Dependent) Oxycodone Self-Administration Is Associated with Cognitive Impairment and Transcriptional Evidence of Neurodegeneration in Human Immunodeficiency Virus (HIV) Transgenic Rats
Source: Viruses. 2022 Mar 24;14(4):669. doi: 10.3390/v14040669 (PMC9030762; doi:10.3390/v14040669)
Supplement: Supplementary file 1 [file viruses-14-00669-s001.zip › Supplementary Table S2-DE_HIV_ND_WT_ND_.xlsx]

## Sheet: res_HIV_ND_WT_ND
Table S2. Differential expression of oxycodone nondependent HIV Tg rats vs. WT rats (DE_HIV_ND_WT_ND)
	baseMean	log2FoldChange	lfcSE	stat	pvalue	padj
FBXW11	106.731	-1.04345	0.106266	-9.81917	9.31075e-23	1.15733e-18
NPM1	75.6579	-1.15981	0.126306	-9.18251	4.21139e-20	2.61738e-16
CCDC57	13.5239	5.56086	0.759219	7.32445	2.39882e-13	9.93911e-10
CFAP36	108.92	0.631368	0.171602	3.67926	0.000233916	0.726894
TNRC6A	71.7974	0.510526	0.141939	3.5968	0.000322159	0.800888
COCH	9.09142	4.13672	1.19406	3.46441	0.000531403	0.99939
TMEM184B	85.1434	0.402309	0.118041	3.40821	0.000653913	0.99939
IGF2	11.7916	2.80664	0.828707	3.38677	0.000707197	0.99939
SDHB	167.99	0.30102	0.0896917	3.35617	0.000790303	0.99939
BMP7	17.38	0.994543	0.296754	3.35141	0.000804026	0.99939
CACNA1I	39.9157	-0.71908	0.225194	-3.19316	0.00140725	0.99939
NAA60	193.342	0.311156	0.0991479	3.1383	0.0016993	0.99939
RAB12	92.8315	0.715086	0.228701	3.12673	0.00176765	0.99939
ASAH2	3.30245	-2.24968	0.727462	-3.09251	0.00198471	0.99939
C4A	19.0229	1.01762	0.330659	3.07755	0.00208713	0.99939
C4B	19.0229	1.01762	0.330659	3.07755	0.00208713	0.99939
02-Sep	102.429	0.361957	0.121267	2.9848	0.00283761	0.99939
SP100	1377.97	0.636377	0.214076	2.97267	0.00295223	0.99939
RBP1	8.61969	1.33016	0.447575	2.97193	0.00295929	0.99939
RANBP17	5.50411	-1.31221	0.445669	-2.94435	0.00323637	0.99939
IGFBP2	21.7093	2.34797	0.801371	2.92994	0.00339022	0.99939
COL1A2	25.5725	2.26149	0.775109	2.91764	0.0035269	0.99939
SNX6	34.9294	0.478634	0.165876	2.88548	0.00390812	0.99939
COL1A1	7.78056	1.78438	0.620972	2.87353	0.00405911	0.99939
FOXG1	131.538	0.391746	0.136572	2.86842	0.00412534	0.99939
OGN	21.2117	2.41861	0.843499	2.86736	0.00413916	0.99939
VWA5B2	15.925	-0.709888	0.248277	-2.85926	0.00424636	0.99939
CXXC4	16.5389	0.771597	0.271088	2.8463	0.00442306	0.99939
BGN	18.3945	1.0313	0.365005	2.82544	0.00472151	0.99939
DDX10	26.728	0.525669	0.186409	2.81998	0.00480274	0.99939
SLC13A3	4.65058	2.6682	0.949433	2.81031	0.00494943	0.99939
MBD1	17.5909	-0.68218	0.243191	-2.80512	0.00502981	0.99939
ABI3BP	4.28994	2.52732	0.901178	2.80446	0.0050401	0.99939
UBE2F	61.6185	0.343258	0.122773	2.79589	0.00517573	0.99939
CBWD3	22.2863	0.625274	0.223698	2.79517	0.00518723	0.99939
STK38L	10.4166	-0.920031	0.332849	-2.76411	0.00570782	0.99939
PLEKHM1	8.42577	-1.00399	0.364071	-2.75768	0.00582132	0.99939
EIF2AK3	6.90299	-1.00741	0.368744	-2.732	0.00629507	0.99939
PAK6	37.5501	-0.515367	0.190516	-2.70511	0.0068282	0.99939
SESTD1	41.0607	-0.421264	0.156032	-2.69986	0.00693686	0.99939
ASAP1	136.084	0.287432	0.106698	2.69388	0.00706257	0.99939
ALDH1A2	16.5658	1.36265	0.506181	2.69203	0.00710189	0.99939
ADARB1	33.6119	-0.468876	0.174304	-2.68999	0.00714549	0.99939
FKBP9	57.4395	0.635098	0.238401	2.66399	0.00772193	0.99939
RHOA	332.154	0.213476	0.0802827	2.65905	0.00783606	0.99939
STAG2	115.087	0.369702	0.139424	2.65164	0.0080102	0.99939
SEC61A2	162.603	-0.240684	0.0918347	-2.62083	0.00877149	0.99939
DAB2	10.9088	1.16246	0.444048	2.61788	0.00884778	0.99939
SLC13A4	4.7136	1.9259	0.737952	2.60979	0.00905969	0.99939
EXOC3L4	34.4853	-0.58446	0.22522	-2.59506	0.00945742	0.99939
NRCAM	257.695	0.327464	0.127261	2.57317	0.0100772	0.99939
FGF23	413.942	0.418869	0.163867	2.55615	0.0105839	0.99939
SLC35C2	38.0524	-0.486247	0.191098	-2.5445	0.0109436	0.99939
USP8	13.2292	0.6661	0.262568	2.53686	0.0111851	0.99939
RAB40B	40.2484	-0.442613	0.174764	-2.53262	0.0113212	0.99939
NDUFV3	719.825	0.612414	0.242437	2.52607	0.0115346	0.99939
VIM	61.5321	1.08594	0.430703	2.52132	0.0116916	0.99939
PTPRU	20.5358	-0.631542	0.251133	-2.51477	0.0119109	0.99939
ALDH7A1	56.5784	0.361188	0.144325	2.5026	0.0123283	0.99939
PPID	105.481	0.275906	0.111112	2.48313	0.0130233	0.99939
FBXW2	123.175	-0.252461	0.101681	-2.48286	0.0130332	0.99939
PSG2	5.50502	1.09301	0.440723	2.48005	0.0131366	0.99939
CABP1	296.242	-0.225749	0.0913001	-2.4726	0.0134133	0.99939
ZMYM4	36.6314	0.458867	0.185643	2.47177	0.0134444	0.99939
AMPD3	83.3584	0.363309	0.147108	2.46967	0.0135238	0.99939
KLF4	15.3543	0.760379	0.3079	2.46956	0.0135279	0.99939
VAMP1	171.291	-0.257436	0.104568	-2.46191	0.0138199	0.99939
SCPEP1	43.9904	0.39273	0.159656	2.45985	0.0138994	0.99939
TBC1D10B	69.212	-0.305688	0.124357	-2.45816	0.0139651	0.99939
PHLDB2	6.92102	0.993941	0.405261	2.4526	0.0141829	0.99939
KCNT1	52.0063	-0.704775	0.287454	-2.45178	0.0142151	0.99939
RBM3	123.913	-0.260814	0.108235	-2.4097	0.0159654	0.99939
PGRMC2	88.1637	0.2835	0.117658	2.40952	0.0159736	0.99939
CEP97	74.3437	-0.646597	0.269325	-2.40081	0.0163589	0.99939
ANXA2	11.0157	1.04182	0.435147	2.39417	0.0166578	0.99939
PIANP	144.072	0.428422	0.178958	2.39398	0.0166666	0.99939
PSMF1	97.4797	0.348093	0.14568	2.38944	0.016874	0.99939
SLC25A48	8.41124	0.838365	0.352063	2.38129	0.0172521	0.99939
RIMBP2	94.8355	-0.286121	0.12069	-2.37071	0.0177541	0.99939
ENTPD6	56.1215	-0.377377	0.159332	-2.36849	0.017861	0.99939
BMP6	6.82794	1.03519	0.437235	2.36757	0.0179051	0.99939
BLOC1S2	76.6667	0.32342	0.136855	2.36323	0.0181163	0.99939
SMC4	21.2191	0.525897	0.222779	2.36062	0.0182443	0.99939
LDLRAD3	4.26461	1.14162	0.484624	2.35568	0.0184887	0.99939
FXYD1	125.758	0.336581	0.142964	2.3543	0.0185576	0.99939
CNTNAP2	65.2717	-0.340488	0.144642	-2.35401	0.0185723	0.99939
FBLN1	53.4506	0.566832	0.240961	2.35238	0.0186538	0.99939
SP140	1.07787	2.54624	1.08533	2.34605	0.0189733	0.99939
CALD1	86.6389	0.513567	0.219068	2.34432	0.0190616	0.99939
GSTTP1	5.37011	1.12565	0.480212	2.34406	0.0190751	0.99939
MATN2	48.5302	0.346051	0.149352	2.31701	0.0205031	0.99939
ATMIN	14.3524	0.585531	0.253575	2.3091	0.0209379	0.99939
ACKR3	15.2988	0.593265	0.257189	2.30673	0.0210698	0.99939
C12orf57	115.016	0.256937	0.111426	2.30591	0.0211158	0.99939
RPH3AL	6.81455	2.53486	1.09966	2.30514	0.0211586	0.99939
NUPR1	14.0776	1.5413	0.668794	2.30459	0.0211893	0.99939
TUBGCP5	24.6389	0.519889	0.225876	2.30165	0.0213549	0.99939
SLC6A20	33.6118	1.59118	0.691898	2.29974	0.0214631	0.99939
COPS3	262.339	0.188868	0.0822044	2.29754	0.021588	0.99939
ANXA5	62.8358	0.350631	0.152737	2.29565	0.0216961	0.99939
NFU1	22.4935	0.467377	0.203763	2.29373	0.0218058	0.99939
JAM2	55.3615	0.419074	0.18371	2.28117	0.0225384	0.99939
BTBD9	28.675	0.41776	0.183322	2.27883	0.0226771	0.99939
SUPT5H	358.361	0.203133	0.0891449	2.27869	0.0226856	0.99939
IGFBP5	15.6806	0.623005	0.273702	2.27622	0.0228329	0.99939
CCKBR	26.9925	0.45783	0.201278	2.27461	0.0229291	0.99939
PALLD	7.50696	-0.806335	0.355034	-2.27115	0.0231379	0.99939
TMEM25	22.2543	-0.513371	0.226184	-2.2697	0.0232257	0.99939
FOCAD	41.3486	-0.422481	0.186896	-2.26052	0.0237891	0.99939
FGFR3	82.1987	-0.28363	0.125746	-2.25559	0.0240965	0.99939
RPL9	9.61161	6.7333	2.98924	2.25251	0.0242898	0.99939
TM9SF3	225.421	-0.180946	0.0804626	-2.24882	0.0245239	0.99939
HMGN2	44.6383	0.438841	0.195454	2.24524	0.0247526	0.99939
ATG7	15.2354	0.555232	0.247816	2.2405	0.0250584	0.99939
PRKAB1	45.6386	0.428085	0.19112	2.23988	0.0250986	0.99939
RND2	123.981	-0.213844	0.0955994	-2.23688	0.0252942	0.99939
RPH3A	151.663	-0.221148	0.09889	-2.2363	0.0253319	0.99939
ARMC6	15.3724	-0.543461	0.243205	-2.23458	0.0254448	0.99939
SIRT7	28.6416	-0.46981	0.210454	-2.23236	0.025591	0.99939
NINL	7.96912	0.827143	0.370767	2.2309	0.0256879	0.99939
HIST1H2AE	1.67816	-1.88316	0.845	-2.22859	0.025841	0.99939
SLC22A6	2.79385	3.59882	1.61713	2.22543	0.0260522	0.99939
LSS	52.9067	-0.448886	0.201814	-2.22425	0.0261314	0.99939
ITGBL1	3.49424	1.35078	0.608446	2.22004	0.0264159	0.99939
SLIT2	23.0837	0.456589	0.205843	2.21814	0.0265451	0.99939
SLCO1A2	48.8859	0.334138	0.151212	2.20974	0.0271233	0.99939
AEBP1	71.7451	0.905479	0.41047	2.20595	0.0273872	0.99939
RGPD5	7.26757	1.03178	0.468171	2.20385	0.0275351	0.99939
DHX36	90.1503	-0.278724	0.1266	-2.20161	0.0276927	0.99939
RNPS1	216.112	0.252265	0.114606	2.20115	0.0277251	0.99939
NOC4L	10.1006	0.655511	0.298225	2.19804	0.0279462	0.99939
FAM49A	101.884	0.285465	0.13013	2.19369	0.0282579	0.99939
MRPL15	100.998	0.23177	0.105868	2.18924	0.0285795	0.99939
SFRP1	1.57514	2.68092	1.22615	2.18646	0.0287821	0.99939
FRYL	36.2264	-0.394979	0.180919	-2.18318	0.0290224	0.99939
DCTN1	441.328	0.252602	0.115732	2.18265	0.0290619	0.99939
GPM6B	956.966	-0.138665	0.0635594	-2.18166	0.0291344	0.99939
CCDC66	15.8595	0.585249	0.268569	2.17913	0.0293217	0.99939
RAB10	266.193	0.18545	0.0851213	2.17866	0.0293569	0.99939
TRIT1	26.6584	-0.430837	0.19786	-2.17748	0.0294444	0.99939
API5	77.2709	-0.261806	0.120578	-2.17126	0.0299114	0.99939
PRDX1	141.221	0.209528	0.0966607	2.16767	0.0301841	0.99939
BMI1	96.3828	0.35691	0.164653	2.16765	0.0301856	0.99939
RSRP1	243.925	-0.224643	0.103871	-2.16271	0.0305636	0.99939
ARF5	434.07	-0.148153	0.0686047	-2.15951	0.0308103	0.99939
SRC	84.0753	-0.250414	0.116024	-2.1583	0.0309047	0.99939
POLR3D	28.9372	0.3973	0.184235	2.15648	0.031046	0.99939
C1S	3.97766	1.35694	0.629734	2.15478	0.0311787	0.99939
EVI5L	43.4985	-0.348676	0.161894	-2.15373	0.0312613	0.99939
GNA12	126.845	-0.203419	0.0946418	-2.14936	0.0316062	0.99939
ZC4H2	16.0678	0.579411	0.269946	2.1464	0.0318414	0.99939
IFITM2	12.6367	0.877972	0.410001	2.14139	0.0322428	0.99939
EFEMP1	16.2462	0.787123	0.367832	2.1399	0.0323629	0.99939
DHCR24	68.8969	-0.26015	0.121643	-2.13864	0.0324649	0.99939
NEFM	179.683	-0.30071	0.140697	-2.13729	0.0325747	0.99939
ACBD4	40.4324	-0.405584	0.189899	-2.13579	0.0326967	0.99939
NDUFB8	31.8317	1.04505	0.490583	2.13023	0.033153	0.99939
RAB11A	492.392	0.126698	0.0595516	2.12753	0.0333758	0.99939
ADGRA2	5.19252	0.977112	0.4596	2.126	0.0335028	0.99939
IKBKE	2.14694	1.49558	0.705382	2.12024	0.0339859	0.99939
HCFC1	50.0256	0.365793	0.173294	2.11082	0.0347876	0.99939
UBTD2	3.04422	-1.17304	0.55703	-2.10588	0.0352152	0.99939
SYNGAP1	824.827	0.272695	0.1299	2.09927	0.035793	0.99939
HK1	315.123	-0.166789	0.0796782	-2.09329	0.0363237	0.99939
MAN2B1	7.63813	0.777552	0.371481	2.09311	0.0363392	0.99939
IL6ST	175.715	0.343692	0.16428	2.09212	0.0364281	0.99939
GARNL3	156.701	0.226669	0.108858	2.08225	0.0373196	0.99939
EIF2A	45.027	0.310825	0.149351	2.08117	0.0374182	0.99939
DDX23	94.6251	0.244298	0.117475	2.07958	0.0375638	0.99939
FAM98A	37.7836	-0.460237	0.22199	-2.07323	0.0381505	0.99939
SPACA6	30.1428	-0.434932	0.209958	-2.07152	0.03831	0.99939
PNLIPRP1	18.2345	-0.506795	0.244934	-2.06911	0.0385357	0.99939
TNS2	34.0447	0.407675	0.19712	2.06815	0.0386256	0.99939
DYNLRB1	447.22	0.190518	0.0921202	2.06815	0.038626	0.99939
PPP1R8	68.557	0.251676	0.121758	2.06703	0.0387316	0.99939
PSTPIP2	5.26496	0.92008	0.44548	2.06537	0.0388884	0.99939
FLOT1	437.665	0.235992	0.114443	2.06209	0.0391988	0.99939
SGK3	22.6317	0.428892	0.208725	2.05481	0.0398969	0.99939
11-Sep	197.934	0.181695	0.0888262	2.04551	0.0408042	0.99939
CLASRP	262.621	-0.198649	0.0972868	-2.04189	0.0411622	0.99939
WDR45	132.713	0.249478	0.122492	2.03669	0.0416808	0.99939
SNRPB	27.4681	-0.382096	0.187622	-2.03652	0.0416981	0.99939
TMEM184A	21.277	0.435065	0.213819	2.03473	0.0418776	0.99939
SOS1	46.4382	0.287467	0.141328	2.03404	0.0419476	0.99939
TMEM144	7.04176	0.777725	0.382391	2.03385	0.0419669	0.99939
DIS3L	21.3343	0.445178	0.219027	2.03253	0.0421005	0.99939
HECW2	36.4587	0.323408	0.159382	2.02913	0.0424451	0.99939
ID2	143.484	0.183484	0.0904322	2.02897	0.0424616	0.99939
04-Sep	166.597	-0.191777	0.0945782	-2.02771	0.0425895	0.99939
NEUROD2	73.2024	0.245426	0.121168	2.02549	0.0428167	0.99939
KCNJ13	1.14174	3.15938	1.56075	2.02427	0.0429423	0.99939
UCP2	77.94	0.422284	0.208708	2.02333	0.0430396	0.99939
C1R	7.54484	0.99227	0.490592	2.0226	0.0431145	0.99939
CABIN1	21.1051	-0.490662	0.242731	-2.02143	0.0432357	0.99939
GABBR2	148.435	-0.242716	0.120417	-2.01563	0.0438387	0.99939
S100A6	10.3883	0.88404	0.439452	2.01169	0.0442529	0.99939
PLD1	8.05451	0.685202	0.341436	2.00682	0.0447684	0.99939
RAB11FIP4	199.711	-0.180975	0.0903432	-2.00319	0.0451564	0.99939
FOXP1	63.8168	0.24843	0.124269	1.99913	0.0455948	0.99939
RPL7	342.503	0.202859	0.101492	1.99876	0.0456339	0.99939
USP34	145.06	-0.305741	0.153036	-1.99784	0.0457345	0.99939
COL3A1	4.77935	1.47905	0.74073	1.99675	0.0458522	0.99939
ECHDC2	3.04084	-1.17636	0.589905	-1.99416	0.0461348	0.99939
TMEFF2	133.758	0.327793	0.164404	1.99383	0.046171	0.99939
TRO	95.8924	-0.219212	0.110054	-1.99186	0.0463859	0.99939
TTC7B	278.186	-0.158613	0.0798026	-1.98756	0.04686	0.99939
MLLT10	100.496	0.249739	0.125748	1.98603	0.0470296	0.99939
CETN3	70.9643	0.243583	0.122695	1.98527	0.0471142	0.99939
ZNF717	7.74395	-0.711534	0.359022	-1.98187	0.0474939	0.99939
CYC1	42.7061	-0.300683	0.151861	-1.97999	0.0477045	0.99939
KCNIP1	23.4134	0.397284	0.200688	1.97961	0.0477475	0.99939
SRRM2	929.868	-0.127626	0.0646783	-1.97325	0.0484675	0.99939
FJX1	45.6662	0.287497	0.145887	1.97069	0.0487597	0.99939
PAPSS1	39.7418	-0.319202	0.162029	-1.97004	0.0488342	0.99939
JUND	87.0593	0.252163	0.128057	1.96915	0.0489354	0.99939
C9orf78	48.0653	0.275858	0.140463	1.96391	0.0495403	0.99939
ITIH3	316.387	-0.185769	0.0946571	-1.96255	0.0496987	0.99939
PCDHA10	15.1397	0.571918	0.291505	1.96195	0.0497687	0.99939
WDR12	34.297	0.311497	0.158941	1.95983	0.0500153	0.99939
DOCK7	272.626	0.296796	0.151749	1.95583	0.0504853	0.99939
ARHGEF11	52.4639	0.284193	0.145353	1.9552	0.0505597	0.99939
ADAM11	140.036	-0.172525	0.0883274	-1.95324	0.050791	0.99939
SGSM2	182.787	-0.276389	0.141536	-1.95278	0.050846	0.99939
RHBDL3	9.06773	-0.607155	0.310958	-1.95253	0.0508748	0.99939
PHOSPHO2	20.0501	0.470909	0.241542	1.94959	0.0512248	0.99939
SERP1	58.579	0.280458	0.144043	1.94705	0.051529	0.99939
GON4L	25.9131	0.418979	0.215221	1.94674	0.051566	0.99939
CEP112	8.40075	0.632331	0.326181	1.93859	0.052551	0.99939
TPGS2	79.3994	0.265813	0.13721	1.93728	0.0527117	0.99939
OSR1	1.93215	1.54677	0.800142	1.93312	0.0532215	0.99939
CNOT3	42.8655	0.290789	0.150445	1.93285	0.0532542	0.99939
C19orf47	32.0082	-0.334236	0.173121	-1.93065	0.0535259	0.99939
ABHD14A-ACY1	14.6824	-0.579036	0.300477	-1.92705	0.0539731	0.99939
AURKC	7.43582	-0.836453	0.434089	-1.92692	0.0539902	0.99939
CBX2	0.920646	-2.23836	1.16191	-1.92644	0.0540493	0.99939
TAB2	61.8354	0.32461	0.168541	1.926	0.0541039	0.99939
WDR45B	65.2706	-0.29921	0.155516	-1.92398	0.0543566	0.99939
SSB	268.685	0.162964	0.0848202	1.92129	0.0546948	0.99939
ARPC2	600.412	0.099663	0.0518865	1.92079	0.0547586	0.99939
PICALM	309.595	0.174645	0.0909498	1.92023	0.0548287	0.99939
RCOR2	21.7806	-0.426197	0.222177	-1.91828	0.0550759	0.99939
HDAC11	76.6993	-0.269294	0.140447	-1.9174	0.0551865	0.99939
SBF2	44.8452	-0.310074	0.161825	-1.9161	0.0553522	0.99939
WSCD2	4.94909	-0.811226	0.423941	-1.91353	0.0556797	0.99939
SMCHD1	20.2952	0.557032	0.291144	1.91325	0.0557156	0.99939
ANKRD44	21.6323	0.428036	0.223808	1.91251	0.0558103	0.99939
TAB1	13.6663	-0.492136	0.257344	-1.91237	0.055829	0.99939
EMC3	70.1492	0.271411	0.142028	1.91097	0.0560089	0.99939
NACA	0.64478	2.25889	1.18285	1.90969	0.056173	0.99939
PNPO	51.2355	-0.30168	0.157995	-1.90943	0.0562069	0.99939
JKAMP	101.073	0.23787	0.124629	1.90862	0.0563107	0.99939
CFAP65	0.642323	2.25577	1.1827	1.90731	0.0564808	0.99939
SKP2	2.75218	-1.13729	0.597093	-1.9047	0.0568185	0.99939
CMSS1	17.6225	0.469672	0.246984	1.90163	0.0572197	0.99939
MTA3	169.269	0.169457	0.0891117	1.90162	0.057221	0.99939
PUF60	125.326	-0.180478	0.095239	-1.895	0.0580929	0.99939
SUPT16H	40.7791	-0.324604	0.171303	-1.89491	0.0581047	0.99939
RPL36A	24.6466	0.40694	0.214807	1.89444	0.0581667	0.99939
SETD1A	34.4351	-0.357176	0.188811	-1.89171	0.0585296	0.99939
ATXN7L3	347.249	-0.134596	0.0712862	-1.88811	0.0590116	0.99939
ODF3	1.48325	-1.6417	0.869572	-1.88794	0.0590341	0.99939
SZT2	38.0281	-0.309708	0.164106	-1.88725	0.0591269	0.99939
CDO1	26.9575	0.364974	0.193444	1.88672	0.0591981	0.99939
TPT1	582.127	-0.220736	0.117029	-1.88616	0.0592734	0.99939
PHF5A	7.05201	1.09918	0.583131	1.88496	0.0594349	0.99939
TRIM47	4.53159	-0.993175	0.528207	-1.88028	0.0600703	0.99939
HERPUD1	102.063	0.212587	0.113302	1.87629	0.0606149	0.99939
ST13	127.167	0.181915	0.0969544	1.87629	0.0606149	0.99939
HLA-A	19.085	0.683282	0.364199	1.87612	0.0606384	0.99939
KSR2	18.985	0.46009	0.245729	1.87235	0.0611588	0.99939
FAM81B	2.89846	-1.07364	0.574179	-1.86987	0.0615013	0.99939
FGFR2	103.651	-0.217117	0.116145	-1.86936	0.0615722	0.99939
BMP4	13.6478	0.617556	0.330447	1.86885	0.061644	0.99939
FMOD	4.94552	2.2677	1.21651	1.8641	0.0623078	0.99939
ADAM10	208.94	-0.140709	0.0755405	-1.86269	0.0625058	0.99939
CNN1	45.1254	0.344028	0.184815	1.86147	0.0626779	0.99939
AARSD1	137.624	-0.175674	0.094448	-1.86001	0.0628841	0.99939
ZNF302	64.1736	0.33548	0.180443	1.8592	0.0629991	0.99939
STX5	37.096	0.31527	0.16962	1.85868	0.0630722	0.99939
FNTB	2.05837	1.42982	0.770119	1.85662	0.0633657	0.99939
CTSH	45.6677	0.419698	0.22619	1.85551	0.0635233	0.99939
FAM171A2	44.2394	-0.279007	0.150388	-1.85525	0.0635601	0.99939
CCND2	19.8899	0.422785	0.227918	1.85499	0.0635977	0.99939
MFGE8	53.0611	-0.258595	0.139436	-1.85459	0.0636552	0.99939
R3HDM1	146.725	0.195345	0.105353	1.85419	0.0637116	0.99939
NUP98	167.905	-0.181834	0.0981568	-1.85248	0.0639565	0.99939
CCNL2	88.5671	-0.210328	0.113599	-1.85149	0.0640994	0.99939
LTBP1	3.35614	1.13008	0.610963	1.84967	0.064361	0.99939
NDUFC2-KCTD14	1.00294	1.89295	1.0239	1.84876	0.0644924	0.99939
RAI14	6.68169	0.793267	0.429332	1.84768	0.0646489	0.99939
USP54	87.6458	-0.25916	0.140327	-1.84683	0.0647717	0.99939
KIAA0355	29.6692	0.450971	0.244282	1.84611	0.0648763	0.99939
ZCCHC2	19.8319	-0.400495	0.217157	-1.84427	0.0651444	0.99939
SYNGR3	103.004	-0.267366	0.145036	-1.84345	0.0652638	0.99939
ALDOB	3.06362	-2.92487	1.59024	-1.83926	0.0658774	0.99939
CRABP1	3.55767	-1.05789	0.575359	-1.83867	0.0659638	0.99939
GPX8	13.7855	0.486099	0.264488	1.83789	0.0660788	0.99939
GABRA3	82.7822	0.202957	0.110742	1.8327	0.0668473	0.99939
CTSA	192.866	0.150393	0.0822304	1.82892	0.0674114	0.99939
MYO1C	27.3856	0.474949	0.259812	1.82805	0.0675417	0.99939
STX7	61.1162	0.247397	0.135415	1.82695	0.0677067	0.99939
IFT52	47.8374	0.375742	0.205737	1.82632	0.067802	0.99939
GABRD	48.7334	-0.315623	0.172918	-1.82527	0.0679604	0.99939
IFT140	13.1363	-0.744952	0.408385	-1.82414	0.0681306	0.99939
NSMCE4A	59.4771	-0.299743	0.164329	-1.82405	0.0681451	0.99939
SYN1	423.247	0.135653	0.0743716	1.82399	0.0681532	0.99939
SNED1	2.20815	1.56244	0.856612	1.82398	0.0681557	0.99939
ACSS3	2.13734	1.25538	0.689026	1.82196	0.0684615	0.99939
MAD1L1	2.63593	1.0936	0.600626	1.82077	0.0686414	0.99939
SON	265.097	-0.134581	0.0740836	-1.81662	0.0692759	0.99939
UBE2E2	198.352	0.175152	0.0964834	1.81536	0.0694687	0.99939
SRRM3	20.7499	0.37486	0.20651	1.81521	0.0694909	0.99939
GSK3B	172.855	0.214386	0.118213	1.81355	0.0697475	0.99939
FAM220A	38.2096	0.392517	0.216479	1.81319	0.0698028	0.99939
SDF2	128.771	-0.169357	0.0934284	-1.81269	0.0698791	0.99939
INTS9	28.7188	0.336035	0.18551	1.81141	0.0700778	0.99939
HLA-B	59.2047	0.320577	0.177021	1.81095	0.0701485	0.99939
SETD5	342.891	0.249712	0.137903	1.81078	0.0701749	0.99939
UPF3A	83.3283	0.241645	0.13345	1.81075	0.0701803	0.99939
PCDH18	2.2846	1.17034	0.647246	1.80818	0.0705781	0.99939
SNX3	253.196	0.133757	0.0741226	1.80454	0.071147	0.99939
NBL1	139.9	0.200907	0.111351	1.80427	0.0711888	0.99939
VAV2	4.08428	-0.887211	0.49214	-1.80276	0.0714255	0.99939
APH1A	58.1307	-0.237327	0.131725	-1.80169	0.0715946	0.99939
CASQ1	1.56793	1.45481	0.808292	1.79986	0.0718824	0.99939
AP3B2	148.872	-0.183958	0.102322	-1.79783	0.0722047	0.99939
SAMD11	2.49944	1.15998	0.646356	1.79464	0.0727106	0.99939
TSC2	233.819	-0.195145	0.10879	-1.79377	0.0728493	0.99939
ACSS2	158.994	-0.193985	0.108276	-1.79158	0.0732004	0.99939
TXNRD1	21.5985	-0.393121	0.21967	-1.7896	0.0735181	0.99939
CDC40	20.1962	0.421886	0.235789	1.78926	0.0735737	0.99939
HID1	265.452	0.164575	0.0920858	1.7872	0.0739055	0.99939
EEF1A2	753.661	0.141198	0.0790314	1.78661	0.074001	0.99939
RPL18A	238.739	0.249994	0.140031	1.78527	0.0742176	0.99939
EFTUD2	256.101	0.189307	0.106051	1.78506	0.0742511	0.99939
CTXN1	363.938	-0.109009	0.0610849	-1.78455	0.0743345	0.99939
NMT1	491.223	0.207291	0.11618	1.78423	0.0743861	0.99939
GSTM3	14.842	0.438414	0.246243	1.78041	0.0750088	0.99939
BCL7B	47.9525	0.305853	0.171961	1.77862	0.0753025	0.99939
HIBCH	13.6965	0.47108	0.265295	1.77568	0.0757849	0.99939
KDM2B	27.2767	-0.331476	0.18679	-1.7746	0.0759646	0.99939
MYNN	9.99936	-0.524276	0.295462	-1.77443	0.0759924	0.99939
LRRC29	0.906968	-2.22499	1.25492	-1.77301	0.0762268	0.99939
PDIK1L	10.4812	-0.517202	0.291765	-1.77266	0.0762844	0.99939
EDF1	139.033	0.218049	0.123134	1.77083	0.0765893	0.99939
ARG2	10.743	-0.540775	0.305398	-1.77072	0.0766067	0.99939
PDE5A	19.4699	0.418756	0.23669	1.76921	0.0768581	0.99939
CSF2RA	8.19361	0.675004	0.381584	1.76895	0.0769014	0.99939
RALA	135.115	0.287201	0.162359	1.76892	0.0769065	0.99939
SULT1A1	5.04327	-0.759676	0.429463	-1.7689	0.0769106	0.99939
FABP3	6.17202	-0.678164	0.383517	-1.76827	0.0770151	0.99939
WAS	5.12483	1.02284	0.578753	1.76732	0.0771747	0.99939
JAZF1	46.9034	-0.296296	0.16779	-1.76587	0.0774172	0.99939
NPNT	4.84514	0.812944	0.460774	1.7643	0.0776811	0.99939
PLEKHA7	12.9232	-0.524265	0.297172	-1.76418	0.0777018	0.99939
NCKAP1	216.792	0.162085	0.0918798	1.76409	0.0777164	0.99939
THOC1	70.4884	-0.275883	0.156581	-1.76192	0.0780827	0.99939
BASP1	849.906	0.15673	0.0890686	1.75965	0.0784668	0.99939
HMGB2	18.816	0.430909	0.245138	1.75782	0.0787783	0.99939
CHD7	16.9408	0.447124	0.254434	1.75733	0.0788615	0.99939
KANK3	4.22471	0.892622	0.508775	1.75445	0.0793528	0.99939
SEM1	254.645	0.153499	0.0875454	1.75336	0.0795401	0.99939
PIN1	130.876	-0.163001	0.0930349	-1.75204	0.0797669	0.99939
SERF2	322.558	0.133674	0.0763876	1.74994	0.0801288	0.99939
KIF1A	272.715	0.198718	0.113642	1.74864	0.0803539	0.99939
PSMB7	259.263	0.135725	0.0776865	1.74709	0.080622	0.99939
NUDT21	91.1938	0.175581	0.100527	1.74661	0.0807053	0.99939
BAZ2A	36.1338	-0.313609	0.179622	-1.74593	0.0808224	0.99939
P3H1	11.7133	-0.5537	0.317163	-1.74579	0.0808471	0.99939
FAM53C	86.38	0.216583	0.124081	1.7455	0.0808971	0.99939
XPOT	14.651	-0.480484	0.275299	-1.74532	0.0809296	0.99939
PIGT	62.0151	0.230908	0.132316	1.74513	0.0809626	0.99939
CASC3	59.4815	0.228952	0.13121	1.74493	0.0809962	0.99939
VEGFB	52.7377	-0.327593	0.187774	-1.74462	0.0810515	0.99939
RAPGEFL1	41.7292	-0.274895	0.15769	-1.74326	0.0812877	0.99939
ABCC5	53.9526	-0.255205	0.146481	-1.74224	0.0814666	0.99939
USP33	191.808	0.158399	0.0909517	1.74157	0.0815834	0.99939
ARL8A	391.837	0.166654	0.0957034	1.74136	0.0816198	0.99939
WNK2	168.229	-0.18086	0.10392	-1.74038	0.0817921	0.99939
GPRC5B	95.1749	-0.203125	0.116802	-1.73905	0.0820264	0.99939
CHN2	22.1923	0.408223	0.234771	1.73881	0.0820674	0.99939
KCTD1	168.034	0.191978	0.110415	1.7387	0.0820876	0.99939
VEZT	68.0894	-0.218464	0.125692	-1.73809	0.0821951	0.99939
ID3	15.5806	0.447961	0.258114	1.73552	0.0826491	0.99939
NOSTRIN	9.51652	0.716844	0.413364	1.73417	0.0828879	0.99939
MYL6	547.93	0.13963	0.0806345	1.73164	0.0833371	0.99939
SEC23A	123.536	0.185362	0.107067	1.73126	0.0834049	0.99939
CYP26B1	11.431	0.628799	0.363268	1.73095	0.0834606	0.99939
VPS37A	24.1865	0.377342	0.218215	1.72922	0.0837703	0.99939
SUN2	49.1242	0.297758	0.172272	1.72842	0.0839133	0.99939
GLDN	1.98021	-1.29106	0.747815	-1.72644	0.0842685	0.99939
AAMDC	16.0193	0.408478	0.236774	1.72518	0.0844951	0.99939
FAM171A1	13.7581	0.442896	0.25677	1.72488	0.0845497	0.99939
B3GAT3	100.088	-0.182938	0.106169	-1.72308	0.0848749	0.99939
DNAJC2	71.4402	0.257231	0.149398	1.72178	0.0851087	0.99939
DPYSL2	210.688	-0.151036	0.0877426	-1.72136	0.085186	0.99939
PAIP1	106.801	-0.220177	0.128051	-1.71945	0.0855329	0.99939
PCYOX1L	17.4541	-0.391581	0.227877	-1.71838	0.0857268	0.99939
C2orf73	0.769682	-1.94137	1.13066	-1.71703	0.0859737	0.99939
MEGF11	10.5584	-1.05136	0.612477	-1.71658	0.0860564	0.99939
HSD17B4	64.7832	0.289079	0.16859	1.71469	0.086402	0.99939
TMEM186	9.33138	1.75909	1.02652	1.71364	0.0865941	0.99939
GJB6	11.455	0.48734	0.284473	1.71313	0.0866881	0.99939
SNTG2	9.29668	0.640838	0.374638	1.71055	0.0871637	0.99939
HNRNPH1	501.606	-0.170859	0.0998872	-1.71052	0.0871704	0.99939
HDAC5	204.998	0.191337	0.111908	1.70977	0.0873081	0.99939
EPM2AIP1	25.34	-0.332479	0.19453	-1.70914	0.0874256	0.99939
SLC6A13	6.1409	1.0859	0.635478	1.7088	0.0874885	0.99939
PIM2	22.2906	-0.35349	0.206952	-1.70807	0.0876228	0.99939
DPPA4	20.6857	0.422651	0.247557	1.70728	0.0877692	0.99939
LARP4B	38.9875	-0.284715	0.167094	-1.70392	0.0883954	0.99939
DCDC2	2.84626	1.61504	0.947866	1.70387	0.0884062	0.99939
TMCO1	47.135	0.250058	0.146822	1.70315	0.0885408	0.99939
ITPKA	77.1796	-0.206924	0.121498	-1.7031	0.0885494	0.99939
MICU1	54.8325	-0.256959	0.150996	-1.70176	0.0887997	0.99939
TANK	24.2279	0.341581	0.200888	1.70035	0.0890648	0.99939
MID2	14.9433	-0.418576	0.246172	-1.70034	0.0890666	0.99939
MIB2	96.3812	-0.199978	0.117624	-1.70014	0.0891038	0.99939
HMG20A	51.208	0.252833	0.148754	1.69967	0.0891931	0.99939
GIPR	20.6511	-0.381326	0.22453	-1.69833	0.0894456	0.99939
XXYLT1	14.8113	0.483089	0.284943	1.69538	0.0900024	0.99939
INF2	32.4991	-0.315789	0.186313	-1.69493	0.0900878	0.99939
FAM13A	19.1322	-0.413665	0.244064	-1.69491	0.0900934	0.99939
ZPR1	5.19473	0.723895	0.427333	1.69398	0.0902682	0.99939
VPS41	457.453	-0.135572	0.0800619	-1.69333	0.0903919	0.99939
TNNC2	30.5315	-0.395852	0.23379	-1.69319	0.0904189	0.99939
TUBGCP3	8.6085	0.541601	0.320184	1.69153	0.0907356	0.99939
PECAM1	25.1562	0.377261	0.223179	1.6904	0.0909523	0.99939
AC270306.4	95.3159	0.207591	0.122851	1.68977	0.0910713	0.99939
KAT5	124.673	0.169574	0.100418	1.68868	0.0912803	0.99939
DHX30	62.5951	-0.213182	0.126283	-1.68813	0.0913857	0.99939
C1orf122	230.221	-0.268166	0.159173	-1.68475	0.0920373	0.99939
BACE2	1.1419	1.62194	0.964021	1.68247	0.0924776	0.99939
DMTN	287.974	0.194002	0.115312	1.68241	0.0924897	0.99939
DCTN3	154.779	-0.150324	0.0893753	-1.68195	0.0925794	0.99939
DLGAP4	355.6	0.134613	0.0800866	1.68084	0.0927934	0.99939
GIMAP2	13.6129	0.445459	0.265112	1.68027	0.0929054	0.99939
AFG3L2	15.3836	-0.405878	0.241571	-1.68016	0.0929264	0.99939
BTBD2	16.1941	-0.408736	0.243418	-1.67916	0.0931215	0.99939
KIF3C	323.409	0.188727	0.112601	1.67608	0.0937234	0.99939
ADGRL4	10.5775	0.579686	0.346119	1.67482	0.0939703	0.99939
AKR1A1	555.206	0.0975362	0.0582442	1.67461	0.094011	0.99939
FAM114A2	25.5013	0.377999	0.225865	1.67356	0.0942166	0.99939
RPS6KB1	63.2798	0.20777	0.124296	1.67157	0.0946088	0.99939
CNTNAP1	86.9468	-0.197487	0.118147	-1.67153	0.0946175	0.99939
ARHGAP12	29.924	0.302755	0.181297	1.66994	0.0949319	0.99939
CSDE1	265.935	-0.130101	0.077926	-1.66955	0.0950088	0.99939
JMJD1C	63.0554	-0.206557	0.123731	-1.66941	0.0950358	0.99939
CITED2	74.5702	0.230014	0.13791	1.66785	0.0953448	0.99939
TARDBP	356.525	-0.133883	0.0802915	-1.66746	0.0954229	0.99939
NTAN1	28.326	0.316215	0.18968	1.6671	0.0954954	0.99939
AC069368.1	1.56756	1.45079	0.871033	1.6656	0.095793	0.99939
FAM72A	1.50844	1.3538	0.813095	1.665	0.0959131	0.99939
STRN3	95.8566	0.219485	0.131823	1.66499	0.0959139	0.99939
SECISBP2L	93.1592	0.229947	0.138144	1.66455	0.0960021	0.99939
PRKCE	243.122	-0.146352	0.0879522	-1.664	0.0961133	0.99939
NAIP	4.09681	-0.784075	0.471248	-1.66383	0.0961469	0.99939
RCBTB1	19.9371	-0.418428	0.251495	-1.66376	0.09616	0.99939
NCK1	61.0759	0.217166	0.130559	1.66336	0.0962409	0.99939
STC2	3.08207	-1.18785	0.714508	-1.66247	0.0964181	0.99939
CCNG1	83.933	-0.253479	0.152695	-1.66004	0.0969066	0.99939
SERPINH1	10.4771	0.490961	0.295818	1.65967	0.0969802	0.99939
GTPBP4	13.794	-0.425804	0.25657	-1.6596	0.0969943	0.99939
ATP5G1	335.161	-0.160878	0.0969633	-1.65916	0.0970832	0.99939
PEF1	19.545	0.362543	0.218613	1.65838	0.0972417	0.99939
GBP3	0.780028	-1.94925	1.17543	-1.65833	0.0972518	0.99939
ICA1	48.3138	-0.277778	0.167514	-1.65823	0.0972703	0.99939
TSC22D1	577.31	-0.105598	0.0636845	-1.65815	0.0972881	0.99939
ANKRD13D	63.0806	-0.225706	0.136136	-1.65794	0.0973295	0.99939
MEIS2	301.871	0.152131	0.0917778	1.6576	0.0973978	0.99939
RAD23B	148.397	0.215413	0.12998	1.65728	0.0974629	0.99939
CA5B	2.13465	1.47965	0.893228	1.65652	0.0976165	0.99939
FBXO4	0.776466	-1.94685	1.1755	-1.65619	0.0976831	0.99939
PPP1R7	81.5666	0.190614	0.115126	1.65569	0.0977842	0.99939
SLC11A1	1.93339	1.281	0.773845	1.65537	0.0978499	0.99939
PPP1R32	3.42961	0.904271	0.54637	1.65505	0.0979139	0.99939
HMGB3	28.8465	0.3387	0.20473	1.65437	0.0980515	0.99939
ZNF444	13.316	-0.459625	0.277898	-1.65394	0.0981406	0.99939
PRKCB	335.687	-0.125365	0.0758205	-1.65345	0.0982401	0.99939
TPP2	51.7633	-0.217919	0.131932	-1.65175	0.0985857	0.99939
LOXL1	16.2326	0.544174	0.32948	1.65161	0.0986138	0.99939
CTNNBIP1	57.707	-0.233113	0.141431	-1.64825	0.0993014	0.99939
COMMD3	111.395	0.25033	0.151887	1.64813	0.0993253	0.99939
ATP2B1	220.725	0.174063	0.105722	1.64641	0.0996786	0.99939
ATP13A4	14.8627	0.548893	0.333891	1.64393	0.100191	0.99939
ANKRD12	67.2262	0.294923	0.179441	1.64356	0.100266	0.99939
UBE2J2	91.9846	0.184472	0.112278	1.64299	0.100385	0.99939
PXN	13.3096	0.423538	0.257894	1.64229	0.100529	0.99939
STX12	260.894	0.150771	0.0918125	1.64216	0.100557	0.99939
C3	7.15136	0.679721	0.414067	1.64158	0.100678	0.99939
LONP2	62.8756	0.203355	0.123922	1.64098	0.100801	0.99939
AGO2	25.7426	-0.456839	0.278442	-1.6407	0.100861	0.99939
TUBA1B	1222.98	0.100683	0.0614239	1.63914	0.101184	0.99939
NUP205	13.1741	-0.468417	0.285846	-1.63871	0.101275	0.99939
VPS13C	36.4726	0.267119	0.163141	1.63735	0.101557	0.99939
PRDX5	0.562143	-1.99433	1.21876	-1.63636	0.101764	0.99939
EBAG9	49.2759	0.244368	0.149602	1.63345	0.102374	0.99939
ACSL6	166.929	-0.136847	0.0838017	-1.63299	0.102471	0.99939
SEMA4C	10.4962	-0.477772	0.292623	-1.63273	0.102527	0.99939
VPS50	61.6159	0.262512	0.160864	1.63188	0.102704	0.99939
LUZP2	21.9687	-0.339007	0.207843	-1.63107	0.102875	0.99939
ADORA1	108.143	-0.168701	0.103565	-1.62893	0.103328	0.99939
SYNJ2BP-COX16	30.1893	-0.288684	0.177239	-1.62879	0.103358	0.99939
PSMC3	279.543	0.10753	0.066091	1.627	0.103736	0.99939
FAM131A	182.839	-0.137418	0.0846053	-1.62423	0.104328	0.99939
COL6A3	4.49705	0.737745	0.45436	1.6237	0.10444	0.99939
TRUB1	3.95369	-0.810482	0.499615	-1.62221	0.104758	0.99939
CD81	343.172	0.128803	0.0794105	1.62199	0.104806	0.99939
DNLZ	7.46989	0.56227	0.346878	1.62094	0.10503	0.99939
JUN	34.7576	0.26803	0.165473	1.61978	0.105279	0.99939
NEGR1	100.906	0.187434	0.115798	1.61862	0.105528	0.99939
HDAC1	42.5799	0.285621	0.176467	1.61855	0.105543	0.99939
WBP2	607.051	0.108613	0.0671157	1.6183	0.105598	0.99939
BMP2K	31.3643	0.35909	0.222019	1.61739	0.105795	0.99939
CACNA1G	27.1936	-0.290192	0.179578	-1.61596	0.106102	0.99939
FAM213A	29.6004	0.286176	0.177355	1.61358	0.106619	0.99939
PI4KA	394.117	-0.138282	0.0857138	-1.6133	0.106679	0.99939
SCAMP2	20.5034	0.378192	0.234766	1.61093	0.107195	0.99939
CYP46A1	223.127	-0.189209	0.117553	-1.60956	0.107494	0.99939
SDHAF2	66.691	0.23727	0.147417	1.60952	0.107503	0.99939
KLHL22	14.2517	-0.481064	0.298953	-1.60916	0.107581	0.99939
RAB40C	15.2387	-0.412811	0.25658	-1.6089	0.107638	0.99939
BCDIN3D	3.85336	-0.856393	0.532913	-1.607	0.108054	0.99939
MAGOH	29.6648	0.298186	0.185605	1.60657	0.10815	0.99939
ATAD2	5.50754	-0.640811	0.398918	-1.60637	0.108192	0.99939
VRK3	15.2888	-0.393814	0.245197	-1.60612	0.108248	0.99939
SERPINF1	5.62655	0.900573	0.560748	1.60602	0.108269	0.99939
PENK	0.567684	2.05869	1.28192	1.60594	0.108288	0.99939
SPARCL1	282.238	0.11081	0.0690013	1.60591	0.108294	0.99939
PRDM4	29.5032	0.279373	0.17397	1.60587	0.108302	0.99939
SLC35B1	77.928	-0.217867	0.135674	-1.60581	0.108316	0.99939
FAM184A	11.1369	-0.46984	0.292639	-1.60553	0.108377	0.99939
MYC	2.07641	-1.1264	0.702443	-1.60355	0.108814	0.99939
ATAD3C	2.9872	0.887686	0.553792	1.60292	0.108952	0.99939
C10orf90	1.34761	-1.45232	0.906387	-1.60232	0.109085	0.99939
ARPC1A	228.084	-0.176711	0.110331	-1.60165	0.109232	0.99939
MKL1	41.3884	-0.270427	0.168975	-1.60039	0.109511	0.99939
STRADB	50.7497	-0.238332	0.148936	-1.60023	0.109547	0.99939
ESRRA	37.2827	-0.256313	0.160208	-1.59988	0.109626	0.99939
APAF1	17.0932	0.374578	0.234142	1.59979	0.109646	0.99939
SH3BP1	7.82682	-0.55053	0.344323	-1.59888	0.109848	0.99939
RPL35	473.549	0.165576	0.103568	1.59872	0.109882	0.99939
SACM1L	40.9648	0.27358	0.171149	1.59849	0.109934	0.99939
NEDD9	4.90906	0.67289	0.421565	1.59617	0.110451	0.99939
CCZ1	55.3918	0.2954	0.185239	1.5947	0.11078	0.99939
SUGCT	1.84511	-1.1352	0.712049	-1.59428	0.110874	0.99939
DAAM2	23.5523	-0.543961	0.34128	-1.59389	0.110962	0.99939
TMEM131L	2.50327	0.970682	0.610051	1.59115	0.111576	0.99939
RPL22L1	70.2257	-0.283603	0.178359	-1.59007	0.111818	0.99939
PSMD9	15.6628	-0.394493	0.24832	-1.58865	0.11214	0.99939
AKIP1	21.5202	0.332157	0.209194	1.5878	0.112332	0.99939
POLR2D	3.98195	0.773477	0.487175	1.58768	0.112359	0.99939
C11orf96	24.3561	-0.376728	0.237388	-1.58697	0.112519	0.99939
PDE10A	48.2012	0.270684	0.170566	1.58697	0.112519	0.99939
DDX11	3.79334	-0.846022	0.533304	-1.58638	0.112654	0.99939
CLIC4	40.7751	0.309749	0.195337	1.58571	0.112805	0.99939
DGUOK	8.61926	-0.536339	0.338336	-1.58523	0.112915	0.99939
ADCYAP1R1	104.8	-0.1955	0.123363	-1.58476	0.11302	0.99939
DICER1	50.5874	0.255357	0.16125	1.58361	0.113282	0.99939
TRAK2	21.2787	-0.331676	0.209577	-1.5826	0.113513	0.99939
NOP10	297.169	0.143438	0.0906565	1.58222	0.1136	0.99939
PPT1	146.054	0.161164	0.101868	1.58209	0.11363	0.99939
SNRPE	1.35826	3.42376	2.16451	1.58177	0.113702	0.99939
ITGA4	1.13733	1.62694	1.02869	1.58157	0.113747	0.99939
ST3GAL3	38.9575	-0.254442	0.160905	-1.58132	0.113804	0.99939
RAD54L	2.5393	-0.961815	0.608359	-1.581	0.113878	0.99939
RFFL	32.6309	-0.31093	0.196686	-1.58085	0.113913	0.99939
TMEM230	103.768	0.174198	0.110278	1.57962	0.114193	0.99939
SLC2A8	16.1773	-0.372579	0.235868	-1.57961	0.114196	0.99939
NCKIPSD	59.7083	-0.195261	0.12364	-1.57927	0.114275	0.99939
CAMK1G	28.54	0.288597	0.18276	1.57911	0.114311	0.99939
FEN1	13.2467	-0.446377	0.283166	-1.57638	0.114938	0.99939
ATRIP	6.18579	0.607165	0.385359	1.57558	0.115122	0.99939
RIT2	32.0485	0.307889	0.195556	1.57443	0.115388	0.99939
SF3B1	623.727	-0.132367	0.0841472	-1.57304	0.11571	0.99939
RAC2	4.32856	0.760878	0.483721	1.57297	0.115726	0.99939
ALCAM	142.472	0.16487	0.104862	1.57226	0.11589	0.99939
ODC1	21.9172	-0.329961	0.210003	-1.57122	0.116133	0.99939
ZNF462	19.7241	0.373263	0.237598	1.57098	0.116187	0.99939
NRGN	1404.73	-0.127032	0.0809171	-1.56991	0.116437	0.99939
CEP44	4.88242	-0.691276	0.440438	-1.56952	0.116528	0.99939
SUPT6H	97.9318	0.175801	0.112035	1.56916	0.116612	0.99939
DHX35	3.88051	-0.771811	0.491881	-1.5691	0.116625	0.99939
POT1	5.71695	-0.651339	0.415275	-1.56845	0.116775	0.99939
MRC2	31.9431	0.580301	0.370064	1.56811	0.116855	0.99939
CHD6	14.4695	-0.392771	0.250498	-1.56796	0.11689	0.99939
MKL2	24.7912	0.326124	0.208224	1.56621	0.117299	0.99939
XPNPEP1	38.3781	-0.274062	0.175221	-1.5641	0.117795	0.99939
CLPTM1	190.483	0.135647	0.0868315	1.56218	0.118245	0.99939
AC007375.2	13.4274	-0.47753	0.305724	-1.56196	0.118296	0.99939
PAQR3	15.606	-0.386405	0.247484	-1.56133	0.118445	0.99939
AKR1C3	0.715868	1.85	1.18573	1.56022	0.118708	0.99939
RBM41	3.3501	0.992851	0.636562	1.55971	0.118829	0.99939
FBXO21	28.9083	0.292384	0.187464	1.55969	0.118834	0.99939
CSNK2A1	195.052	0.123067	0.0789584	1.55862	0.119085	0.99939
LIX1	52.5247	-0.274722	0.176524	-1.55629	0.11964	0.99939
ADH5	37.7659	-0.283967	0.182557	-1.55549	0.119828	0.99939
FAM131B	137.101	-0.145323	0.0934499	-1.55508	0.119926	0.99939
PAWR	3.27063	0.939168	0.603977	1.55497	0.119952	0.99939
SSR1	54.0035	-0.274512	0.176616	-1.55429	0.120116	0.99939
TMED10	129.623	0.144234	0.0928171	1.55396	0.120194	0.99939
EMC4	213.147	-0.133248	0.0857664	-1.55362	0.120276	0.99939
NPAT	6.78199	-0.572453	0.368529	-1.55334	0.120341	0.99939
YWHAE	1050.6	0.139155	0.0896133	1.55284	0.12046	0.99939
ISYNA1	43.7583	0.253845	0.163536	1.55222	0.120609	0.99939
ZDHHC18	27.9859	-0.288213	0.185766	-1.55149	0.120785	0.99939
NXPH4	1.63491	1.22316	0.789154	1.54996	0.12115	0.99939
DENND2A	21.757	-0.31414	0.202762	-1.54931	0.121308	0.99939
SF3B2	330.807	0.11102	0.0716589	1.54928	0.121315	0.99939
COLEC12	1.85104	1.20519	0.778456	1.54818	0.12158	0.99939
KCTD9	16.7912	-0.397517	0.25694	-1.54712	0.121834	0.99939
B4GALNT4	52.4733	-0.25981	0.168104	-1.54553	0.122217	0.99939
SPOP	396.795	-0.12154	0.0786404	-1.54552	0.12222	0.99939
BCL9	42.0985	0.237229	0.153499	1.54548	0.12223	0.99939
C17orf75	86.343	-0.177582	0.114927	-1.54516	0.122307	0.99939
ATG9A	157.323	-0.133362	0.0863137	-1.54508	0.122326	0.99939
RAB3D	37.5563	0.260262	0.16855	1.54413	0.122557	0.99939
KLF2	3.48372	0.818618	0.530355	1.54353	0.122702	0.99939
ASAH1	26.351	0.292665	0.189698	1.54279	0.122881	0.99939
UNC13B	34.1656	-0.25241	0.163642	-1.54246	0.122963	0.99939
RELN	54.4577	-0.207722	0.134744	-1.5416	0.123171	0.99939
IL7R	13.7568	-0.448341	0.29088	-1.54133	0.123237	0.99939
MARK3	215.371	0.138316	0.0897704	1.54078	0.123371	0.99939
MRPL51	79.7301	0.202026	0.131214	1.53967	0.123641	0.99939
EYA1	27.1693	-0.289318	0.187913	-1.53964	0.123649	0.99939
TMEM213	17.5722	-0.442326	0.287437	-1.53886	0.123838	0.99939
HRASLS	5.15826	0.723095	0.470044	1.53836	0.123961	0.99939
BOC	6.40064	0.61589	0.40037	1.5383	0.123974	0.99939
PDGFA	42.7454	-0.380094	0.247283	-1.53708	0.124274	0.99939
HSD3B7	3.27329	0.807566	0.525432	1.53696	0.124304	0.99939
C1QBP	30.8658	-0.277712	0.180754	-1.53641	0.124439	0.99939
GLDC	14.6242	-0.419049	0.27357	-1.53178	0.125577	0.99939
BTBD11	11.6176	-0.424447	0.277511	-1.52948	0.126146	0.99939
CSNK1G2	384.007	0.173636	0.113565	1.52896	0.126274	0.99939
DLD	202.475	0.126702	0.0829098	1.52819	0.126465	0.99939
SKIV2L2	28.3374	0.282645	0.185032	1.52755	0.126624	0.99939
HP1BP3	296.432	-0.0967309	0.06333	-1.52741	0.126659	0.99939
VPS28	68.5355	0.201322	0.131845	1.52696	0.12677	0.99939
ERGIC1	113.219	0.167316	0.109586	1.5268	0.126811	0.99939
FNTA	75.0777	0.207171	0.135769	1.52591	0.127033	0.99939
SELENOW	8.92422	-0.567283	0.371798	-1.52578	0.127064	0.99939
C8orf34	28.2274	0.27504	0.180262	1.52578	0.127065	0.99939
C19orf60	1.70455	-1.23638	0.810459	-1.52554	0.127126	0.99939
ARMC8	112.049	0.265337	0.173934	1.5255	0.127134	0.99939
TATDN1	5.28679	-0.630634	0.413866	-1.52376	0.127567	0.99939
ZNF276	11.2021	-0.443283	0.290982	-1.5234	0.127658	0.99939
BTF3	137.38	0.203839	0.133862	1.52276	0.127819	0.99939
IPO11	77.7531	0.176109	0.115755	1.52139	0.128161	0.99939
ZWILCH	4.69349	0.751491	0.494322	1.52025	0.128449	0.99939
SNAP91	448.206	0.160878	0.105868	1.51961	0.12861	0.99939
NUP188	8.30481	0.558718	0.367913	1.51861	0.12886	0.99939
RIPK2	8.0842	-0.527491	0.347607	-1.51749	0.129142	0.99939
DUSP28	2.54794	-0.961356	0.633731	-1.51698	0.129272	0.99939
GABARAP	387.219	0.109686	0.0723076	1.51693	0.129285	0.99939
WAC	181.036	0.171193	0.112902	1.5163	0.129444	0.99939
CYBA	7.00378	0.628784	0.415253	1.51422	0.12997	0.99939
SMARCA2	176.124	0.172988	0.114279	1.51373	0.130095	0.99939
SEL1L3	41.9213	0.236023	0.155973	1.51324	0.13022	0.99939
PCM1	120.067	-0.152644	0.100937	-1.51226	0.130466	0.99939
LAP3	47.2943	-0.229721	0.152026	-1.51106	0.130773	0.99939
CHCHD3	131.323	0.222454	0.147286	1.51036	0.130952	0.99939
RGS19	30.2813	0.394693	0.261366	1.51012	0.131013	0.99939
KCTD6	2.84259	-0.857069	0.567552	-1.51012	0.131014	0.99939
RFTN2	22.6354	-0.33687	0.22314	-1.50968	0.131126	0.99939
COPS2	132.916	0.161393	0.106919	1.50948	0.131175	0.99939
EPHA4	147.807	0.205913	0.136563	1.50782	0.1316	0.99939
RRNAD1	14.368	-0.432464	0.28693	-1.50721	0.131757	0.99939
PPP1R42	0.571374	-2.62048	1.73879	-1.50707	0.131792	0.99939
EXT1	69.7237	-0.189302	0.125637	-1.50673	0.131879	0.99939
LIN7B	15.1768	-0.401211	0.26664	-1.5047	0.132402	0.99939
RHOT1	76.1246	0.173881	0.115663	1.50334	0.132752	0.99939
OGDHL	32.1452	-0.251188	0.167138	-1.50288	0.132871	0.99939
CCDC106	15.231	-0.356367	0.237206	-1.50236	0.133005	0.99939
SLMAP	80.807	-0.167531	0.111519	-1.50226	0.133029	0.99939
EXOC6	70.8971	0.299737	0.199539	1.50214	0.13306	0.99939
MTO1	12.4511	-0.416496	0.277319	-1.50186	0.133132	0.99939
AFMID	2.64161	0.915081	0.609302	1.50185	0.133136	0.99939
KPTN	47.3284	-0.220908	0.147287	-1.49985	0.133654	0.99939
DMRTC1	8.9306	-0.476044	0.317487	-1.49941	0.133767	0.99939
CEP83	131.032	0.1496	0.0999027	1.49746	0.134274	0.99939
GTDC1	39.2565	0.23597	0.157678	1.49653	0.134517	0.99939
NISCH	506.867	0.11157	0.0745683	1.49621	0.134599	0.99939
PLSCR4	1.43862	1.25889	0.841981	1.49515	0.134876	0.99939
TMEM120A	31.3359	-0.277685	0.185845	-1.49417	0.135131	0.99939
MINDY1	1.12159	-1.54195	1.0321	-1.494	0.135175	0.99939
AC022016.2	73.0287	0.26714	0.178835	1.49378	0.135232	0.99939
KDELR2	56.7907	0.240482	0.161004	1.49364	0.13527	0.99939
AL139260.3	5.23516	-0.941245	0.630182	-1.49361	0.135278	0.99939
FUK	10.4752	-0.438278	0.29344	-1.49359	0.135283	0.99939
ABHD2	70.3319	0.228349	0.153	1.49248	0.135575	0.99939
ACAP3	27.7547	-0.267918	0.179569	-1.492	0.135698	0.99939
RPS11	660.594	0.159019	0.106727	1.48996	0.136234	0.99939
KCNQ2	1809.11	-0.138118	0.0928019	-1.48831	0.13667	0.99939
MRPS18C	58.1072	0.306828	0.206293	1.48734	0.136925	0.99939
CEP350	16.0635	0.369985	0.248795	1.48711	0.136987	0.99939
PKNOX2	80.0328	0.175212	0.117893	1.48619	0.137228	0.99939
RANBP1	65.6432	0.214823	0.144623	1.4854	0.137438	0.99939
WLS	115.248	0.214089	0.144158	1.4851	0.137518	0.99939
SLC27A1	26.2096	-0.353179	0.237822	-1.48506	0.137529	0.99939
KALRN	405.767	0.13794	0.0928855	1.48506	0.137529	0.99939
PHKB	82.5996	-0.177625	0.1197	-1.48392	0.137829	0.99939
THBS3	3.1735	-0.825002	0.55616	-1.48339	0.137971	0.99939
INTS11	53.8878	0.199537	0.134536	1.48315	0.138034	0.99939
SLC1A2	2459.36	-0.193339	0.130383	-1.48286	0.138112	0.99939
BANF1	4.26938	0.922072	0.622904	1.48028	0.138799	0.99939
USP25	51.0398	0.222962	0.150659	1.47991	0.138897	0.99939
CPAMD8	52.2204	-0.807959	0.546426	-1.47862	0.139241	0.99939
KRTAP4-16	1.12935	-1.54642	1.04642	-1.47782	0.139456	0.99939
WIF1	10.3664	-0.484442	0.327832	-1.47771	0.139484	0.99939
SEZ6	56.732	-0.187476	0.126955	-1.47671	0.139754	0.99939
F13A1	0.783803	2.01326	1.36356	1.47648	0.139816	0.99939
GLI2	2.13403	1.03105	0.698908	1.47523	0.14015	0.99939
MFSD9	2.03696	-1.10374	0.748394	-1.47481	0.140263	0.99939
KLHL18	29.0842	-0.272527	0.184829	-1.47448	0.140353	0.99939
PGS1	24.0772	-0.298553	0.202545	-1.47401	0.140479	0.99939
PALM3	0.851948	1.60191	1.08685	1.47389	0.14051	0.99939
ERP29	64.9206	-0.192403	0.130629	-1.4729	0.140778	0.99939
GCLC	119.689	-0.166987	0.113412	-1.47239	0.140914	0.99939
KIAA0319L	87.6254	-0.15508	0.105348	-1.47207	0.141002	0.99939
CSNK1D	151.958	0.122563	0.0832814	1.47168	0.141108	0.99939
ZNF654	12.6541	0.393986	0.267744	1.4715	0.141155	0.99939
GYS1	19.1552	0.32609	0.221824	1.47004	0.141551	0.99939
ZMAT2	281.237	0.106371	0.0723773	1.46967	0.141651	0.99939
G3BP1	290.784	0.196295	0.133588	1.46941	0.141723	0.99939
ATP6V1C1	200.982	0.163386	0.111197	1.46934	0.14174	0.99939
PIAS3	21.123	0.34574	0.235317	1.46925	0.141765	0.99939
HS3ST3B1	0.498758	1.84027	1.25257	1.46919	0.14178	0.99939
KCTD3	21.0738	-0.3051	0.207737	-1.46868	0.141919	0.99939
SEMA3F	14.7565	-0.383593	0.261261	-1.46824	0.14204	0.99939
CIC	165.002	0.136403	0.0930021	1.46667	0.142466	0.99939
RNF141	71.1118	-0.184623	0.125883	-1.46662	0.14248	0.99939
MRPL40	7.65211	-0.504298	0.34411	-1.46551	0.142781	0.99939
PUS7	6.03592	0.691196	0.471833	1.46492	0.142943	0.99939
FLVCR1	4.45507	-0.664222	0.453522	-1.46459	0.143034	0.99939
GPBP1L1	38.41	-0.253961	0.173472	-1.46399	0.143197	0.99939
CHD2	141.369	0.156475	0.106985	1.4626	0.143578	0.99939
ARRDC3	28.4519	0.339203	0.232161	1.46107	0.143997	0.99939
OLFML3	1.06635	1.50109	1.02747	1.46095	0.14403	0.99939
BBX	49.4308	0.278626	0.190717	1.46094	0.144033	0.99939
COL9A2	4.08733	1.08019	0.73969	1.46033	0.144201	0.99939
TLE3	126.987	0.189072	0.129569	1.45924	0.144499	0.99939
LEF1	11.1364	-0.426752	0.292487	-1.45905	0.144553	0.99939
TMX3	119.6	-0.17898	0.12267	-1.45904	0.144555	0.99939
ACAD8	29.4161	-0.290993	0.199507	-1.45856	0.144687	0.99939
MRPS18A	34.441	0.244239	0.167457	1.45851	0.144699	0.99939
OPHN1	25.2576	-0.274757	0.188461	-1.45789	0.14487	0.99939
SHARPIN	29.0847	0.267974	0.183959	1.45671	0.145197	0.99939
PMEPA1	59.7924	-0.21515	0.147722	-1.45645	0.145269	0.99939
GPD1	7.16746	-0.51433	0.353253	-1.45598	0.145397	0.99939
DCX	9.42714	0.498123	0.342204	1.45563	0.145495	0.99939
ARTN	0.722352	-1.79738	1.2349	-1.45549	0.145534	0.99939
MAST1	39.1967	-0.230413	0.158389	-1.45472	0.145746	0.99939
ARHGAP28	0.714134	1.84767	1.27111	1.45359	0.146059	0.99939
POLR1A	33.965	0.293609	0.201994	1.45355	0.14607	0.99939
SOX2	59.197	0.19134	0.131657	1.45333	0.146133	0.99939
KIF5C	174.921	-0.12964	0.0895126	-1.44828	0.147538	0.99939
MATK	88.0293	-0.157026	0.108442	-1.44803	0.147609	0.99939
SULF2	52.3482	0.214094	0.147909	1.44747	0.147766	0.99939
AKT1	240.276	-0.14458	0.0999143	-1.44704	0.147887	0.99939
FZD3	14.7439	-0.409473	0.283024	-1.44678	0.147959	0.99939
QRICH1	62.4919	0.218294	0.150889	1.44672	0.147977	0.99939
FTSJ1	7.84393	0.510818	0.353136	1.44652	0.148032	0.99939
IL32	63.8662	-0.233584	0.16155	-1.44589	0.148207	0.99939
COL11A2	31.4176	-0.259519	0.179527	-1.44557	0.148298	0.99939
UBE2V2	216.597	0.145723	0.100814	1.44547	0.148325	0.99939
PDCD5	168.615	0.146128	0.101241	1.44337	0.148917	0.99939
COMMD10	8.28816	-0.53216	0.368697	-1.44335	0.148921	0.99939
TSEN54	7.79107	-0.492924	0.341829	-1.44202	0.149297	0.99939
MSL1	313.335	0.124753	0.0865231	1.44185	0.149344	0.99939
CD44	13.0129	0.428386	0.297181	1.4415	0.149444	0.99939
PIP5KL1	9.98299	0.448487	0.311153	1.44137	0.14948	0.99939
ROR2	1.20246	1.30088	0.903021	1.44058	0.149703	0.99939
DROSHA	561.644	0.152007	0.10554	1.44028	0.149789	0.99939
BRI3	80.2393	0.19604	0.136152	1.43986	0.149906	0.99939
CHRD	20.418	-0.352522	0.244949	-1.43917	0.150103	0.99939
PSD	625.043	-0.134437	0.0934543	-1.43853	0.150282	0.99939
GSR	9.2199	-0.458847	0.319049	-1.43817	0.150386	0.99939
STAG1	18.0304	0.345715	0.240585	1.43697	0.150725	0.99939
ST6GALNAC5	56.679	-0.191524	0.133312	-1.43666	0.150816	0.99939
DDX5	937.746	0.120469	0.0838584	1.43658	0.150837	0.99939
SCFD1	13.4292	0.386587	0.269124	1.43646	0.15087	0.99939
TRMU	6.57365	-0.558482	0.389035	-1.43556	0.151129	0.99939
RPS21	881.906	-0.209381	0.14594	-1.43471	0.151369	0.99939
PPP1R12B	77.8856	-0.204852	0.142844	-1.4341	0.151544	0.99939
MSRB1	27.2198	-0.281077	0.196023	-1.4339	0.151601	0.99939
CAPZA2	798.486	0.166919	0.11668	1.43056	0.152556	0.99939
DNAJB6	81.8537	-0.172972	0.120915	-1.43053	0.152566	0.99939
CNBP	531.866	-0.103716	0.0725123	-1.43032	0.152625	0.99939
HNRNPU	804.109	0.130841	0.0914875	1.43015	0.152673	0.99939
SLC25A23	168.179	-0.184858	0.129341	-1.42923	0.152937	0.99939
KIAA0513	25.1919	0.279875	0.195941	1.42837	0.153186	0.99939
NDNF	4.41205	0.90276	0.632274	1.4278	0.15335	0.99939
CHKB-CPT1B	31.2046	0.31467	0.220448	1.42742	0.15346	0.99939
DHRS7	33.4228	0.281412	0.197276	1.42649	0.153726	0.99939
RSU1	18.9785	0.307431	0.215551	1.42626	0.153794	0.99939
SEMA6C	15.0973	-0.414035	0.290316	-1.42616	0.153823	0.99939
MYO9A	64.5177	-0.220206	0.154412	-1.42609	0.153842	0.99939
NME2	121.678	-0.148215	0.103943	-1.42592	0.15389	0.99939
ST8SIA4	2.9127	0.831194	0.583076	1.42553	0.154003	0.99939
LCAT	13.5889	0.384637	0.269845	1.4254	0.154041	0.99939
EIF2S1	148.675	0.126557	0.088846	1.42445	0.154315	0.99939
C20orf24	136.813	0.153324	0.107716	1.42341	0.154618	0.99939
FCHO2	48.7453	0.225758	0.158624	1.42323	0.154671	0.99939
PCYT1A	40.1941	0.224403	0.157697	1.423	0.154736	0.99939
XAB2	13.3396	-0.367091	0.257972	-1.42299	0.15474	0.99939
CEP170	84.3797	-0.224354	0.157776	-1.42198	0.155033	0.99939
CUL3	281.115	0.159015	0.111855	1.42162	0.155138	0.99939
PGM2	12.4604	0.412784	0.290377	1.42155	0.155158	0.99939
ERBB4	23.1603	-0.286652	0.201724	-1.42101	0.155314	0.99939
RSAD1	2.81893	-0.857003	0.603147	-1.42089	0.15535	0.99939
FAM184B	2.71171	0.813953	0.573133	1.42018	0.155554	0.99939
MEGF10	25.5783	-0.28816	0.202928	-1.42001	0.155605	0.99939
PIEZO2	0.86169	1.60657	1.13212	1.41908	0.155876	0.99939
SCN3B	13.3732	0.976965	0.688805	1.41835	0.156089	0.99939
CACHD1	13.1602	0.364898	0.25732	1.41807	0.15617	0.99939
BRD2	245.489	0.232265	0.163832	1.41771	0.156277	0.99939
SYNDIG1	21.0545	-0.367501	0.259241	-1.4176	0.156307	0.99939
FAM168B	88.0314	0.174135	0.122856	1.41739	0.156369	0.99939
CHST10	66.5853	-0.173573	0.122462	-1.41736	0.156378	0.99939
MTF1	15.6463	0.351154	0.247762	1.41731	0.156394	0.99939
PSMB4	97.8241	-0.182624	0.128857	-1.41726	0.156407	0.99939
COG5	15.4376	0.343103	0.242224	1.41647	0.156637	0.99939
PDE11A	2.42352	0.906018	0.639903	1.41587	0.156814	0.99939
C16orf62	19.4658	0.309813	0.219026	1.4145	0.157214	0.99939
TEX261	42.0414	0.21225	0.150071	1.41433	0.157265	0.99939
NELL2	352.596	-0.106128	0.0750869	-1.4134	0.157538	0.99939
SPEF2	0.855016	1.59886	1.13134	1.41324	0.157584	0.99939
MEPCE	11.9395	-0.393148	0.278267	-1.41284	0.157702	0.99939
PPRC1	16.1019	-0.334251	0.23664	-1.41249	0.157807	0.99939
P2RX2	0.639922	1.65269	1.17038	1.41209	0.157922	0.99939
ANP32B	76.9684	0.176631	0.125096	1.41197	0.157959	0.99939
PPP2CB	442.638	0.0828385	0.0587092	1.411	0.158246	0.99939
GRM6	48.4707	0.227106	0.16097	1.41086	0.158284	0.99939
RBFOX2	130.691	0.201035	0.142547	1.41031	0.158448	0.99939
ARID1A	96.1602	-0.147704	0.104761	-1.40991	0.158565	0.99939
HGD	0.490302	-1.76914	1.25524	-1.4094	0.158717	0.99939
EIF4G2	1029.43	0.106881	0.0758549	1.40902	0.158828	0.99939
TMSB10	1493.34	0.148874	0.105674	1.40881	0.158891	0.99939
PTPN20	0.489153	-1.76578	1.25504	-1.40695	0.159441	0.99939
POR	77.948	0.239358	0.170171	1.40657	0.159554	0.99939
NFATC3	6.52511	-0.53589	0.381232	-1.40568	0.15982	0.99939
AC073610.2	21.4916	-0.562344	0.400274	-1.4049	0.160052	0.99939
GAB1	10.7675	0.437738	0.311603	1.40479	0.160083	0.99939
SS18	22.8337	0.278849	0.198573	1.40427	0.16024	0.99939
GRIK5	290.905	-0.155265	0.110576	-1.40415	0.160274	0.99939
TMEM117	8.97891	-0.444517	0.316616	-1.40396	0.16033	0.99939
WISP2	1.56786	1.13325	0.807626	1.40318	0.160563	0.99939
AP5M1	14.1386	0.371559	0.264919	1.40254	0.160755	0.99939
RPL28	280.725	0.209536	0.149509	1.40149	0.161067	0.99939
MED12L	13.4714	0.369979	0.264039	1.40123	0.161146	0.99939
FOSB	35.9226	-0.410165	0.292782	-1.40092	0.161237	0.99939
RABEPK	15.2525	0.34627	0.247254	1.40047	0.161374	0.99939
MAST2	132.749	0.176182	0.125818	1.40029	0.161426	0.99939
SYS1-DBNDD2	72.2247	0.22888	0.163497	1.39991	0.16154	0.99939
GPC3	11.3607	0.55542	0.396965	1.39916	0.161764	0.99939
NT5C1A	5.67126	-0.548421	0.392063	-1.39881	0.161871	0.99939
TRHDE	36.201	0.275545	0.196991	1.39877	0.161883	0.99939
TOB1	41.7247	0.256814	0.183656	1.39834	0.16201	0.99939
IRF6	0.503239	1.84885	1.3224	1.3981	0.162082	0.99939
SPCS3	85.8713	0.169579	0.121328	1.3977	0.162204	0.99939
ARPC3	182.943	0.128323	0.0918185	1.39757	0.162242	0.99939
COX7A2L	162.65	0.14302	0.102389	1.39683	0.162464	0.99939
POLR1D	60.8401	0.170318	0.12196	1.3965	0.162563	0.99939
ALKBH6	30.4168	-0.249268	0.178565	-1.39595	0.162729	0.99939
FAM219A	209.372	-0.0973375	0.0697478	-1.39556	0.162846	0.99939
TRAF3	33.4398	-0.23954	0.17168	-1.39527	0.162935	0.99939
DCLK1	226.951	0.150723	0.108043	1.39503	0.163006	0.99939
PTGES3L-AARSD1	5.45248	-0.612595	0.43922	-1.39473	0.163096	0.99939
GCK	0.500699	1.84331	1.32224	1.39408	0.163294	0.99939
IRF4	0.57477	-2.01424	1.4457	-1.39326	0.16354	0.99939
STAT1	15.1507	0.350477	0.251619	1.39289	0.163653	0.99939
SLC38A2	64.5257	0.19998	0.14362	1.39242	0.163794	0.99939
DLG1	330.253	0.142781	0.102548	1.39233	0.163823	0.99939
TXLNB	1.43432	1.61294	1.15885	1.39184	0.16397	0.99939
METRN	0.63762	-1.58274	1.13721	-1.39178	0.163989	0.99939
SLCO4C1	0.636573	-1.58274	1.13737	-1.39158	0.16405	0.99939
09-Sep	57.8227	0.18107	0.130119	1.39157	0.164053	0.99939
ADAM15	35.1576	0.309048	0.222107	1.39144	0.164093	0.99939
MT1HL1	2.67502	-0.897798	0.64553	-1.39079	0.164289	0.99939
GOLGA3	0.63198	-1.58274	1.13809	-1.3907	0.164316	0.99939
ACTA2	11.3148	0.417416	0.300173	1.39058	0.164352	0.99939
GBE1	7.44679	-0.49327	0.354745	-1.39049	0.164381	0.99939
LAMTOR1	93.2175	0.166255	0.1196	1.39009	0.1645	0.99939
NDUFA12	144.964	0.141128	0.101571	1.38945	0.164697	0.99939
BICDL1	130.955	-0.138056	0.09937	-1.38931	0.164737	0.99939
DNAJA4	82.6628	0.172052	0.123899	1.38864	0.164941	0.99939
NUP54	14.6312	0.344325	0.248098	1.38786	0.16518	0.99939
C1orf21	85.6337	0.184137	0.13273	1.38731	0.165349	0.99939
TTYH1	608.334	-0.153329	0.110566	-1.38676	0.165514	0.99939
WDR17	19.9318	-0.305645	0.220404	-1.38675	0.165519	0.99939
ENTPD5	5.17565	-0.564811	0.407478	-1.38611	0.165712	0.99939
NDP	4.64312	0.619636	0.447075	1.38598	0.165754	0.99939
ARFGAP1	37.0538	-0.235025	0.169608	-1.3857	0.165839	0.99939
TRAPPC2L	134.734	0.156294	0.112808	1.38549	0.165902	0.99939
EEA1	27.8493	-0.286607	0.206908	-1.38519	0.165995	0.99939
SLC6A9	47.4252	-0.201864	0.14577	-1.38481	0.166111	0.99939
FAM117A	2.7176	0.810818	0.58554	1.38473	0.166134	0.99939
AFG1L	8.64372	-0.441227	0.318826	-1.38391	0.166385	0.99939
HNRNPM	233.252	0.136259	0.0985359	1.38283	0.166716	0.99939
ST3GAL5	203.216	0.107674	0.0779337	1.38161	0.167091	0.99939
PRKAR1A	207.874	0.125955	0.0911883	1.38126	0.167198	0.99939
MAPKAPK2	13.0935	0.3504	0.25374	1.38094	0.167297	0.99939
EPS15	206.911	-0.117115	0.0848135	-1.38085	0.167325	0.99939
OTULIN	20.4492	0.298233	0.216003	1.38069	0.167375	0.99939
RBBP5	17.9893	-0.369174	0.26742	-1.3805	0.167432	0.99939
TSPAN17	80.876	-0.155988	0.113075	-1.37951	0.167738	0.99939
SLC16A11	11.2555	0.543092	0.393738	1.37933	0.167795	0.99939
AP1AR	127.385	-0.173341	0.125727	-1.37871	0.167985	0.99939
CIT	161.214	-0.118365	0.0858561	-1.37865	0.168003	0.99939
COL4A5	5.26967	0.672825	0.488314	1.37785	0.168248	0.99939
PYCR1	1.05336	-1.42676	1.03569	-1.3776	0.168328	0.99939
ZFC3H1	69.8286	-0.196831	0.142912	-1.37729	0.168423	0.99939
MAP4K5	70.2554	0.177443	0.128847	1.37716	0.168463	0.99939
DENR	55.8441	0.182928	0.132838	1.37707	0.16849	0.99939
NDUFS8	0.426306	-2.1974	1.59621	-1.37663	0.168625	0.99939
PHACTR3	153.467	0.167135	0.121421	1.37649	0.168671	0.99939
MCHR1	21.5142	-0.280128	0.203552	-1.3762	0.168761	0.99939
GTF3C3	38.2989	0.267078	0.194432	1.37363	0.169556	0.99939
AP4S1	26.834	0.257156	0.187209	1.37363	0.169557	0.99939
ZCRB1	15.2253	-0.328673	0.239352	-1.37318	0.169696	0.99939
EZH1	78.8041	0.174816	0.127351	1.37271	0.169841	0.99939
MKS1	3.54443	0.745363	0.542996	1.37269	0.16985	0.99939
NDUFB6	74.0131	-0.17419	0.126902	-1.37264	0.169866	0.99939
FOXO1	26.4893	-0.516859	0.376598	-1.37244	0.169926	0.99939
GLRX3	394.292	0.11853	0.0864118	1.37169	0.170161	0.99939
GNL2	74.3303	0.239085	0.174405	1.37086	0.170417	0.99939
KNDC1	20.4772	-0.344126	0.251138	-1.37027	0.170603	0.99939
MGAT5B	45.2399	-0.19807	0.144571	-1.37005	0.170672	0.99939
MBOAT2	28.9838	0.246848	0.180208	1.36979	0.170751	0.99939
FIP1L1	37.7204	0.215193	0.157127	1.36955	0.170828	0.99939
PIM3	16.7078	-0.349789	0.255498	-1.36905	0.170984	0.99939
IRF2	24.4656	-0.273745	0.20011	-1.36798	0.17132	0.99939
VCP	474.127	0.0888493	0.0649539	1.36788	0.171349	0.99939
DDX41	105.671	-0.280215	0.204933	-1.36735	0.171516	0.99939
OGFOD1	25.7924	-0.295297	0.216041	-1.36685	0.171672	0.99939
GDPD5	33.1502	-0.310225	0.22697	-1.36681	0.171685	0.99939
XRN1	19.3216	-0.306486	0.224433	-1.3656	0.172065	0.99939
PEA15	1166.72	0.0939344	0.0688001	1.36532	0.172151	0.99939
ST3GAL6	10.9888	0.408172	0.298969	1.36526	0.17217	0.99939
CHMP1A	87.4187	-0.175021	0.128199	-1.36523	0.17218	0.99939
SELENOP	129.124	0.192749	0.141217	1.36491	0.17228	0.99939
TAF1	63.272	-0.183083	0.134182	-1.36443	0.172431	0.99939
TTC28	5.70118	-0.5541	0.406239	-1.36397	0.172576	0.99939
ANKRD9	6.97668	0.506264	0.371569	1.3625	0.173039	0.99939
MINK1	278.011	0.116519	0.0855828	1.36147	0.173364	0.99939
PPP1CC	322.825	0.102435	0.075246	1.36134	0.173407	0.99939
HMGCLL1	20.518	-0.294607	0.216439	-1.36116	0.173464	0.99939
ZNF740	54.4439	-0.185905	0.136631	-1.36063	0.173631	0.99939
OMD	0.644931	1.65481	1.21647	1.36034	0.173722	0.99939
CTNNBL1	24.8113	0.27528	0.202414	1.35999	0.173835	0.99939
PHKG1	1.20082	-1.22875	0.903718	-1.35966	0.173936	0.99939
EIF6	64.1565	-0.169757	0.124869	-1.35948	0.173993	0.99939
WSB2	63.0955	-0.175394	0.129079	-1.35881	0.174207	0.99939
PTGS2	14.7448	0.410318	0.302023	1.35857	0.174284	0.99939
CYGB	41.4652	-0.201508	0.148331	-1.3585	0.174304	0.99939
DEF8	69.5554	-0.201778	0.148601	-1.35785	0.174511	0.99939
CLCC1	15.9385	0.320244	0.235974	1.35711	0.174745	0.99939
TP53INP2	44.4975	0.246822	0.181981	1.35631	0.175002	0.99939
STX18	21.8936	0.280446	0.206782	1.35624	0.175023	0.99939
FGF5	1.78704	-1.05182	0.775663	-1.35603	0.175089	0.99939
TMEM106B	40.9554	-0.199895	0.147456	-1.35562	0.17522	0.99939
STRN4	240.337	-0.0964147	0.0711328	-1.35542	0.175284	0.99939
ACTR3C	31.5918	-0.346443	0.25565	-1.35515	0.17537	0.99939
NR2F1	124.883	0.121079	0.0893522	1.35508	0.175392	0.99939
NEUROD6	84.0171	0.202763	0.149632	1.35508	0.175393	0.99939
DLG3	252.925	0.111232	0.0820961	1.3549	0.175448	0.99939
TCEAL6	51.5917	0.205601	0.151752	1.35485	0.175467	0.99939
SRI	49.09	-0.211526	0.156168	-1.35447	0.175585	0.99939
BRD9	19.7155	-0.297112	0.2195	-1.35359	0.175868	0.99939
NOL7	29.2675	0.244544	0.180671	1.35353	0.175886	0.99939
CSRP2	20.6535	-0.294174	0.217627	-1.35174	0.17646	0.99939
TMEM9B	80.7331	-0.147312	0.109036	-1.35104	0.176681	0.99939
USP36	6.94023	-0.499923	0.370135	-1.35065	0.176808	0.99939
TFB1M	15.8516	-0.352123	0.260727	-1.35054	0.176842	0.99939
FBXO22	92.475	0.154156	0.114202	1.34985	0.177065	0.99939
ZNF827	39.2775	0.229972	0.170414	1.34949	0.177179	0.99939
SMIM13	7.6501	-0.449739	0.333456	-1.34872	0.177427	0.99939
KHDRBS3	375.567	0.150327	0.111513	1.34807	0.177636	0.99939
ROGDI	0.84084	-1.5272	1.13328	-1.34759	0.177791	0.99939
THNSL2	1.86096	0.953658	0.7077	1.34755	0.177805	0.99939
PSIP1	149.923	0.157434	0.116935	1.34634	0.178193	0.99939
TMA7	213.111	0.139018	0.103267	1.3462	0.178238	0.99939
PRKACA	110.567	0.136444	0.101368	1.34602	0.178296	0.99939
ELMOD1	66.0947	0.197393	0.14669	1.34565	0.178417	0.99939
ZSCAN5A	0.649714	1.66126	1.23535	1.34477	0.1787	0.99939
EARS2	7.23783	-0.479501	0.356587	-1.3447	0.178723	0.99939
DAAM1	56.4871	-0.18717	0.139282	-1.34382	0.179006	0.99939
GABPB1	16.2887	-0.342568	0.254933	-1.34376	0.179027	0.99939
ARPP21	139.983	0.116731	0.0869322	1.34278	0.179344	0.99939
MYCL	57.3856	-0.241712	0.180019	-1.3427	0.179368	0.99939
METTL16	9.16602	0.416607	0.310289	1.34264	0.179388	0.99939
GTF2E1	21.9619	0.270058	0.201198	1.34225	0.179514	0.99939
BTBD3	136.611	-0.128738	0.0959655	-1.3415	0.179759	0.99939
DNAJC27	54.8774	-0.21135	0.157673	-1.34043	0.180104	0.99939
KIAA0232	96.3787	0.205305	0.153306	1.33918	0.180511	0.99939
INTS13	50.6114	-0.199183	0.148811	-1.3385	0.180734	0.99939
PFDN1	245.029	0.131225	0.0980458	1.33841	0.180763	0.99939
FHOD1	7.36976	-0.468766	0.350286	-1.33824	0.180819	0.99939
PRIM2	0.360461	1.99488	1.49073	1.33819	0.180833	0.99939
PRICKLE2	86.281	-0.166452	0.124389	-1.33816	0.180844	0.99939
ENSA	404.088	0.103131	0.0770813	1.33795	0.180911	0.99939
KIF5A	476.294	-0.0916485	0.0685072	-1.33779	0.180964	0.99939
DNAJB1	81.8418	-0.181611	0.135772	-1.33762	0.181021	0.99939
RAD21L1	1.57126	1.13465	0.848639	1.33703	0.181214	0.99939
SEMA4G	28.6384	0.264639	0.198279	1.33468	0.18198	0.99939
FAM178B	0.358434	1.98997	1.49124	1.33444	0.182061	0.99939
PHYHIPL	109.706	0.145941	0.109368	1.33441	0.182071	0.99939
ROBO2	64.0186	-0.170063	0.127446	-1.33439	0.182076	0.99939
SNRPA	10.6618	0.382208	0.286469	1.3342	0.182137	0.99939
LIMD2	109.209	0.138381	0.103725	1.33411	0.182166	0.99939
FAM159A	26.5047	-0.284228	0.213054	-1.33407	0.182182	0.99939
NPIPB5	29.7444	0.26798	0.200895	1.33393	0.182226	0.99939
RHBDF1	10.8351	-0.437809	0.328209	-1.33393	0.182226	0.99939
CDK2AP1	19.7301	-0.298065	0.223634	-1.33282	0.182589	0.99939
ILK	82.7329	0.145374	0.109075	1.33279	0.182602	0.99939
SSX1	0.357427	1.98757	1.49151	1.33259	0.182668	0.99939
MDGA1	3.13517	0.705135	0.529269	1.33228	0.182767	0.99939
LRRC75A	4.32719	-0.589458	0.442582	-1.33186	0.182906	0.99939
TCF25	280.508	0.0878242	0.065943	1.33182	0.182919	0.99939
PTP4A2	373.126	0.0829543	0.0622897	1.33175	0.182942	0.99939
CWH43	1.54675	-1.05903	0.795293	-1.33163	0.182983	0.99939
RNF19A	54.7523	-0.191068	0.143618	-1.33039	0.18339	0.99939
CACTIN	11.3824	0.401577	0.301958	1.32991	0.183549	0.99939
ITGB4	3.84228	0.806854	0.606945	1.32937	0.183726	0.99939
CLGN	2.39801	-0.843146	0.634462	-1.32892	0.183876	0.99939
GRPEL1	21.2148	-0.283643	0.213592	-1.32796	0.18419	0.99939
DPP6	23.5591	-0.25992	0.195873	-1.32698	0.184516	0.99939
TAF6L	6.85132	-0.533553	0.402241	-1.32645	0.184691	0.99939
CCPG1	21.6102	0.281917	0.212558	1.32631	0.184738	0.99939
PTPN9	34.8105	-0.274058	0.206747	-1.32557	0.184981	0.99939
ABHD1	2.97035	0.736731	0.555991	1.32508	0.185146	0.99939
INSIG1	26.8495	-0.26168	0.197509	-1.3249	0.185204	0.99939
ARID4A	30.2229	0.274313	0.20707	1.32474	0.185258	0.99939
MIB1	48.4089	-0.197262	0.148924	-1.32458	0.18531	0.99939
OSBPL1A	219.061	0.113224	0.0854801	1.32456	0.185316	0.99939
PDLIM7	48.9029	0.228533	0.172553	1.32443	0.185362	0.99939
PICK1	26.6953	0.251709	0.190127	1.3239	0.185535	0.99939
PRKD3	13.516	0.37045	0.279823	1.32387	0.185545	0.99939
PPFIBP2	38.4351	0.301556	0.227908	1.32315	0.185786	0.99939
IMMP1L	35.1706	0.249191	0.188409	1.32261	0.185966	0.99939
GAS6	27.8821	0.249901	0.188985	1.32233	0.186057	0.99939
RPA1	15.7613	-0.342186	0.258797	-1.32222	0.186095	0.99939
GGT7	59.1497	-0.162314	0.12277	-1.32209	0.186137	0.99939
BTG2	22.4198	0.52806	0.399414	1.32209	0.186139	0.99939
GPAA1	10.8745	0.393776	0.297883	1.32191	0.186197	0.99939
SIN3B	108.616	-0.137129	0.103741	-1.32184	0.186222	0.99939
SLC16A1	9.55081	-0.415171	0.314215	-1.32129	0.186403	0.99939
ATP6V1D	471.226	0.114808	0.0868937	1.32124	0.18642	0.99939
EXOSC8	51.5623	0.23326	0.176598	1.32085	0.186551	0.99939
HSPA8	996.131	0.099165	0.0751181	1.32012	0.186795	0.99939
RETREG2	283.178	-0.104443	0.0791166	-1.32011	0.186798	0.99939
ETV3	11.4512	-0.383409	0.290507	-1.31979	0.186904	0.99939
SATB1	109.757	-0.127018	0.0962519	-1.31964	0.186955	0.99939
EIF3J	223.491	0.184352	0.139818	1.31851	0.187334	0.99939
CLTB	370.559	0.0762577	0.0578691	1.31776	0.187583	0.99939
CEP63	2.36421	0.842183	0.639134	1.31769	0.187606	0.99939
KLC1	804.639	0.0869566	0.0660177	1.31717	0.187781	0.99939
HLA-DMA	12.5429	0.364717	0.276983	1.31675	0.187923	0.99939
LRP3	28.0046	0.256155	0.194551	1.31665	0.187956	0.99939
RPL34	327.75	0.128906	0.0979051	1.31664	0.187959	0.99939
NAPA	366.95	-0.117582	0.0893136	-1.3165	0.188006	0.99939
ZMAT4	6.44347	-0.576024	0.437591	-1.31635	0.188056	0.99939
CBLL1	35.899	0.21294	0.161803	1.31605	0.188157	0.99939
BHLHE40	211.177	-0.138981	0.105681	-1.3151	0.188477	0.99939
RNF31	52.9767	0.210116	0.159783	1.31501	0.188508	0.99939
DLEU7	3.61926	0.669385	0.509267	1.31441	0.188709	0.99939
CDC73	12.4537	-0.358476	0.272748	-1.31431	0.188741	0.99939
HAPLN2	42.6431	-0.319153	0.242979	-1.3135	0.189015	0.99939
JAK1	188.861	-0.119736	0.0911827	-1.31314	0.189135	0.99939
SORT1	71.7996	-0.232357	0.176998	-1.31276	0.189263	0.99939
PSME2	20.4225	0.287614	0.219159	1.31235	0.189402	0.99939
CBR1	5.94353	-0.592723	0.451726	-1.31213	0.189476	0.99939
WHRN	35.529	-0.229201	0.174774	-1.31142	0.189717	0.99939
DNAJC7	261.515	0.10858	0.0827985	1.31138	0.189731	0.99939
CPM	8.89059	-0.498564	0.380197	-1.31133	0.189746	0.99939
SLC25A28	104.172	-0.137152	0.104614	-1.31104	0.189846	0.99939
SPATA3	0.482979	-2.38798	1.82155	-1.31096	0.189871	0.99939
MANEA	10.7934	0.376956	0.287597	1.31071	0.189956	0.99939
TAF9	60.3074	0.162145	0.123801	1.30972	0.190291	0.99939
GFM1	22.3413	-0.269705	0.205972	-1.30943	0.190389	0.99939
NUMBL	96.8269	-0.181474	0.138627	-1.30908	0.190508	0.99939
SLC28A2	6.71931	-0.483092	0.369126	-1.30875	0.190621	0.99939
TEAD1	9.85065	0.412322	0.315131	1.30841	0.190733	0.99939
TMEM206	22.0991	-0.376482	0.28779	-1.30818	0.190811	0.99939
NTF3	7.07533	0.508943	0.389052	1.30816	0.190818	0.99939
C9orf3	13.715	-0.343554	0.262632	-1.30812	0.190833	0.99939
PPP2R5C	415.198	0.0930879	0.0711649	1.30806	0.190853	0.99939
FBXO9	118.305	-0.143877	0.109995	-1.30804	0.190861	0.99939
EXOSC3	29.2502	0.374708	0.286571	1.30756	0.191024	0.99939
PLCXD1	3.52969	-0.668645	0.511783	-1.3065	0.191383	0.99939
PTGES2	46.3269	-0.26791	0.205059	-1.3065	0.191383	0.99939
STARD3NL	43.7799	-0.210653	0.161324	-1.30578	0.191629	0.99939
NELFA	7.93347	-0.43069	0.329844	-1.30574	0.191642	0.99939
AKR1B1	47.4124	-0.197092	0.151006	-1.3052	0.191825	0.99939
NONO	218.634	0.116486	0.0892796	1.30473	0.191985	0.99939
LAMTOR2	84.6154	-0.165456	0.126866	-1.30417	0.192174	0.99939
ESD	18.1087	0.296618	0.227585	1.30333	0.192463	0.99939
RASL10A	28.1765	-0.248695	0.190952	-1.30239	0.192782	0.99939
ITGB3BP	0.506665	1.85557	1.42498	1.30218	0.192856	0.99939
ABCA2	243.241	-0.0918226	0.0705324	-1.30185	0.192968	0.99939
TMEM79	2.48872	0.793281	0.609497	1.30153	0.193076	0.99939
GRIP1	53.9487	0.281483	0.216299	1.30136	0.193134	0.99939
LDLRAD4	45.4328	-0.228423	0.17561	-1.30074	0.193347	0.99939
RCN2	53.8578	0.197536	0.151898	1.30045	0.193447	0.99939
CAT	45.9534	0.197188	0.151642	1.30035	0.193481	0.99939
RASL11A	9.88878	0.570176	0.439147	1.29837	0.194159	0.99939
INPP4A	127.834	-0.120934	0.0931702	-1.29799	0.19429	0.99939
JMJD7	1.70855	1.03337	0.79643	1.2975	0.194459	0.99939
ACLY	141.597	0.113989	0.0878788	1.29712	0.19459	0.99939
SRSF7	164.721	-0.114748	0.0885155	-1.29636	0.194851	0.99939
AC244197.3	37.13	-0.224252	0.172989	-1.29634	0.194858	0.99939
DACT3	109.515	-0.141974	0.109569	-1.29575	0.195062	0.99939
HIST1H4K	0.864406	1.61104	1.24351	1.29556	0.195128	0.99939
CACNG8	113.53	-0.128691	0.0993636	-1.29515	0.195269	0.99939
PRKAR1B	2.68055	-0.743086	0.573854	-1.2949	0.195354	0.99939
CDH13	67.1941	-0.17398	0.134385	-1.29464	0.195446	0.99939
SV2C	2.49963	0.793217	0.613691	1.29254	0.196172	0.99939
KCNQ3	33.7739	-0.219913	0.170157	-1.29242	0.196213	0.99939
ERCC6	26.5755	0.251206	0.194375	1.29238	0.196227	0.99939
PLIN2	11.6598	0.35375	0.273731	1.29233	0.196243	0.99939
CEP89	1.21158	-1.2274	0.949787	-1.29229	0.196257	0.99939
BZW2	56.2758	-0.173759	0.134473	-1.29215	0.196307	0.99939
CCDC15	0.782419	1.43478	1.11113	1.29128	0.196607	0.99939
NCBP1	67.0652	-0.183823	0.142439	-1.29054	0.196864	0.99939
NECTIN2	3.27935	0.672865	0.521386	1.29053	0.196867	0.99939
PRKAA1	14.1132	-0.341046	0.264402	-1.28987	0.197095	0.99939
EIF4H	493.903	0.0645188	0.0500335	1.28951	0.19722	0.99939
MYH9	175.413	-0.143284	0.111162	-1.28896	0.19741	0.99939
ERICH6	0.641671	-1.5942	1.23816	-1.28756	0.1979	0.99939
IGSF9B	56.6617	0.179286	0.139282	1.28721	0.19802	0.99939
PIP5K1A	224.831	-0.112566	0.0874697	-1.28691	0.198126	0.99939
REPS2	40.735	0.248298	0.192991	1.28658	0.198242	0.99939
NR2F2	16.6293	0.334592	0.260104	1.28638	0.19831	0.99939
DDX42	88.8494	-0.140114	0.108927	-1.28631	0.198334	0.99939
FOXP2	60.7729	0.20352	0.158357	1.2852	0.198724	0.99939
PGBD4	2.14568	0.82349	0.641182	1.28433	0.199027	0.99939
GGPS1	10.5354	-0.371811	0.289566	-1.28403	0.199132	0.99939
SAP30L	73.1181	0.158092	0.123125	1.284	0.199144	0.99939
WARS2	3.62246	0.669508	0.521841	1.28297	0.199501	0.99939
SPRYD4	0.350545	-1.92092	1.49801	-1.28232	0.199731	0.99939
MORF4L1	535.869	0.132694	0.103493	1.28215	0.199788	0.99939
EGR1	100.117	0.252679	0.197096	1.28201	0.199839	0.99939
NSMAF	30.4438	-0.220392	0.171919	-1.28195	0.199861	0.99939
BORCS7-ASMT	1.49787	1.03996	0.812022	1.28071	0.200297	0.99939
SMCO4	10.8008	-0.384178	0.300026	-1.28048	0.200376	0.99939
CLYBL	30.1763	0.244907	0.19144	1.27929	0.200797	0.99939
C3orf14	18.8176	-0.302317	0.236334	-1.2792	0.200828	0.99939
SPIN1	175.117	-0.127255	0.0994819	-1.27918	0.200833	0.99939
IFT46	30.8278	0.237398	0.185597	1.2791	0.200861	0.99939
RRAGB	169.052	0.130065	0.101703	1.27887	0.200942	0.99939
GRASP	15.4502	-0.328385	0.256806	-1.27873	0.200993	0.99939
UEVLD	0.348389	-1.91582	1.49864	-1.27837	0.201119	0.99939
QRFPR	1.50197	1.38228	1.08164	1.27794	0.201269	0.99939
SPATS2L	22.6767	0.26246	0.205417	1.27769	0.201358	0.99939
CARHSP1	21.7272	0.296525	0.232117	1.27748	0.201433	0.99939
H2AFJ	10.3855	0.391254	0.306549	1.27632	0.201843	0.99939
ITGA2B	1.13667	1.17282	0.919088	1.27607	0.201931	0.99939
C1QTNF12	0.780484	1.43276	1.12366	1.27508	0.202279	0.99939
TMEM240	78.337	-0.156376	0.122662	-1.27485	0.202361	0.99939
PSMG3	13.1785	-0.337046	0.264423	-1.27465	0.202433	0.99939
PCNP	190.69	0.139769	0.109666	1.27449	0.20249	0.99939
CPXM1	1.49567	1.03491	0.812019	1.27448	0.202492	0.99939
U2AF1L5	57.8887	0.172673	0.135582	1.27357	0.202816	0.99939
RABGEF1	10.3164	0.373738	0.293461	1.27355	0.202822	0.99939
GSTT2B	4.0297	-0.633631	0.497771	-1.27294	0.203041	0.99939
PYGL	4.82344	0.551285	0.433324	1.27222	0.203294	0.99939
R3HDM2	592.912	0.0986049	0.0775746	1.2711	0.203694	0.99939
LYRM1	25.6169	0.366306	0.288306	1.27055	0.20389	0.99939
ZFP36	3.35319	0.716875	0.564274	1.27044	0.203929	0.99939
GSK3A	324.436	0.0830178	0.0653468	1.27042	0.203936	0.99939
BRD8	106.797	-0.177836	0.140001	-1.27025	0.203997	0.99939
PTHLH	1.7637	-1.05109	0.827994	-1.26944	0.204284	0.99939
NBEAL2	6.37488	-0.486357	0.383131	-1.26943	0.204289	0.99939
DEDD2	32.2796	0.226882	0.178747	1.26929	0.204337	0.99939
SLFN13	1.50642	1.03042	0.811941	1.26909	0.20441	0.99939
RIMS3	73.5184	-0.159407	0.125622	-1.26895	0.204459	0.99939
GMPPB	6.8137	-0.450012	0.354848	-1.26818	0.204732	0.99939
BCHE	1.14044	1.17698	0.928185	1.26805	0.204781	0.99939
NR3C2	16.3595	0.313768	0.247565	1.26742	0.205006	0.99939
UNC80	44.536	-0.184624	0.1457	-1.26715	0.2051	0.99939
SLC37A4	11.7693	-0.348493	0.275027	-1.26712	0.205111	0.99939
PMPCB	19.2799	0.280001	0.221089	1.26646	0.205347	0.99939
C1QTNF3	0.641704	1.65472	1.30665	1.26638	0.205378	0.99939
ARPC4	226.16	-0.131783	0.104166	-1.26512	0.205827	0.99939
PMEL	8.57524	0.448439	0.354502	1.26498	0.205878	0.99939
UQCRB	0.644327	1.65049	1.30483	1.26491	0.205905	0.99939
TMED7	72.4175	0.152015	0.120209	1.26459	0.206018	0.99939
CNTNAP3	1.99957	0.885764	0.700503	1.26447	0.206062	0.99939
SCN3A	40.7724	-0.268913	0.212744	-1.26402	0.206224	0.99939
ARL2	53.6121	-0.204646	0.161946	-1.26367	0.206348	0.99939
ERICH3	2.12988	0.826267	0.654051	1.26331	0.206478	0.99939
CACNA1H	17.056	0.320967	0.254107	1.26312	0.206546	0.99939
GALK1	5.75804	0.501863	0.397445	1.26273	0.206688	0.99939
COG6	27.8506	0.241564	0.191305	1.26272	0.20669	0.99939
CAPRIN1	264.05	0.0985633	0.0780749	1.26242	0.206798	0.99939
SPATA17	37.1489	-0.22104	0.175117	-1.26224	0.206862	0.99939
AP003108.2	25.887	0.24433	0.193638	1.26179	0.207025	0.99939
UBE3C	136.982	-0.124287	0.098511	-1.26165	0.207074	0.99939
ASB3	5.3703	-0.57717	0.457632	-1.26121	0.207233	0.99939
ELF4	0.494171	1.83057	1.45184	1.26086	0.207358	0.99939
CIZ1	28.0401	0.271912	0.21568	1.26072	0.207409	0.99939
PBXIP1	6.80367	-0.448507	0.355848	-1.26039	0.207529	0.99939
IRF1	9.13121	0.506453	0.401926	1.26006	0.207647	0.99939
PURA	57.6024	-0.164927	0.130902	-1.25993	0.207695	0.99939
CAPN2	74.7757	-0.171947	0.136474	-1.25993	0.207696	0.99939
HIRA	117.79	-0.138892	0.110277	-1.25948	0.207857	0.99939
PTPRZ1	96.9567	0.160307	0.127363	1.25866	0.208153	0.99939
RPAP3	46.0328	0.218379	0.173544	1.25835	0.208265	0.99939
EIF4E	227.043	0.113805	0.0904439	1.2583	0.208284	0.99939
CHCHD1	28.805	-0.220382	0.17515	-1.25824	0.208304	0.99939
TRAPPC4	44.5097	0.231568	0.184198	1.25717	0.208694	0.99939
SFXN5	367.42	0.162492	0.129319	1.25652	0.208927	0.99939
EFR3A	75.7251	-0.164117	0.130616	-1.25648	0.20894	0.99939
SKP1	1078.94	0.0828796	0.0659625	1.25646	0.208948	0.99939
TBX3	2.13018	0.82854	0.659512	1.25629	0.20901	0.99939
MCM9	13.474	0.343149	0.273241	1.25585	0.209171	0.99939
ZIC1	18.179	0.356348	0.283753	1.25584	0.209174	0.99939
CREBL2	25.3741	0.238905	0.190235	1.25584	0.209175	0.99939
SERPINI1	219.001	0.165372	0.131765	1.25505	0.209459	0.99939
KATNBL1	9.40439	0.388854	0.309849	1.25498	0.209487	0.99939
CSTF1	8.05563	0.421969	0.33626	1.25489	0.209519	0.99939
CYB5R2	5.32432	0.630048	0.50255	1.2537	0.20995	0.99939
SCHIP1	138.954	0.114204	0.0910994	1.25363	0.209978	0.99939
NAV3	81.6491	-0.141272	0.112751	-1.25296	0.21022	0.99939
C16orf87	50.3785	0.182875	0.14597	1.25283	0.210269	0.99939
ADD3	52.8796	0.194423	0.155187	1.25283	0.210269	0.99939
PCID2	25.5104	0.236639	0.18896	1.25233	0.210451	0.99939
DCAF12	36.6032	-0.208826	0.166779	-1.25211	0.210529	0.99939
CADM4	247.834	-0.138579	0.110684	-1.25202	0.210562	0.99939
PPP1R9A	40.522	-0.203744	0.162743	-1.25194	0.210593	0.99939
DIO2	10.1555	-0.506659	0.404749	-1.25179	0.210648	0.99939
NFKBIZ	6.00142	0.585299	0.46771	1.25141	0.210783	0.99939
SLC5A11	3.08085	-0.725298	0.579599	-1.25138	0.210796	0.99939
WNT3	2.57755	-0.799543	0.638962	-1.25132	0.210819	0.99939
ATXN3	13.855	0.347677	0.277896	1.25111	0.210895	0.99939
SLC26A6	7.25744	0.433101	0.346249	1.25084	0.210994	0.99939
CPNE7	6.39819	1.27057	1.01589	1.2507	0.211045	0.99939
RAB5C	180.545	0.144587	0.11562	1.25054	0.211104	0.99939
AL133352.1	169.303	-0.112281	0.0898032	-1.2503	0.211192	0.99939
MALSU1	17.586	0.283412	0.226738	1.24995	0.211317	0.99939
MTUS1	30.4558	0.261614	0.209377	1.24949	0.211486	0.99939
YDJC	6.00435	-0.477874	0.382482	-1.2494	0.211518	0.99939
UBE2D3	388.432	0.107427	0.0860095	1.24901	0.21166	0.99939
GABRG3	8.03989	0.423058	0.338842	1.24854	0.211834	0.99939
PEX5L	91.19	-0.155069	0.124249	-1.24805	0.212014	0.99939
ZNF653	13.4545	0.32808	0.262938	1.24775	0.212124	0.99939
CATSPERG	0.775293	1.42657	1.14345	1.2476	0.212178	0.99939
CAMK2B	1175.28	0.128938	0.103362	1.24743	0.212239	0.99939
TKT	114.096	0.118956	0.0954116	1.24677	0.212482	0.99939
UBALD1	127.243	0.133459	0.107078	1.24637	0.212628	0.99939
SLC2A13	23.8855	-0.293725	0.235737	-1.24599	0.212769	0.99939
KLHDC2	223.528	0.10179	0.0817232	1.24555	0.212929	0.99939
MXRA8	7.95982	0.560197	0.450034	1.24479	0.213209	0.99939
GAS1	2.27973	0.770551	0.619449	1.24393	0.213525	0.99939
TCEA1	35.7821	0.197174	0.158516	1.24388	0.213544	0.99939
ADAMTSL3	1.13833	1.17307	0.94308	1.24387	0.213548	0.99939
RHBDD3	7.30338	-0.443404	0.356544	-1.24362	0.213641	0.99939
PADI2	19.0225	-0.266005	0.213972	-1.24318	0.213802	0.99939
MAN1A2	52.6873	-0.202219	0.16272	-1.24274	0.213963	0.99939
EIF4E2	120.158	0.152227	0.12257	1.24196	0.21425	0.99939
PDZD2	21.266	-0.286315	0.230597	-1.24163	0.214374	0.99939
COX8A	432.49	-0.153874	0.123949	-1.24143	0.214448	0.99939
UQCC2	251.504	-0.0974503	0.0784986	-1.24143	0.214448	0.99939
KCNJ4	71.5513	-0.153481	0.123722	-1.24052	0.214781	0.99939
SMAD4	57.7187	-0.17201	0.138675	-1.24038	0.214835	0.99939
N4BP1	4.74751	-0.531814	0.428875	-1.24002	0.214968	0.99939
IVNS1ABP	99.769	-0.129973	0.104819	-1.23998	0.214982	0.99939
AC116565.1	25.4768	-0.231145	0.186441	-1.23977	0.215059	0.99939
MAPT	102.084	0.141533	0.114161	1.23977	0.215062	0.99939
C1orf61	11.9164	-0.344961	0.278291	-1.23957	0.215135	0.99939
ECE1	36.6449	0.232482	0.187621	1.2391	0.215307	0.99939
MAST4	31.3586	-0.225474	0.181972	-1.23906	0.215325	0.99939
SPAG5	1.15156	1.17275	0.947283	1.23801	0.215712	0.99939
FGF1	4.40412	0.601385	0.485903	1.23766	0.21584	0.99939
DLK1	1.05493	-1.41097	1.14012	-1.23756	0.21588	0.99939
PPM1N	29.0715	-0.655562	0.529811	-1.23735	0.215957	0.99939
DNM3	44.8522	0.216089	0.174657	1.23722	0.216004	0.99939
KCNIP3	76.2024	-0.162888	0.13172	-1.23663	0.216225	0.99939
SNX17	78.4768	0.149038	0.120532	1.23651	0.216271	0.99939
FAM92A	74.725	0.165017	0.133582	1.23533	0.216708	0.99939
ARX	112.508	0.272702	0.22078	1.23518	0.216764	0.99939
WDR1	518.21	0.106471	0.0862001	1.23516	0.216771	0.99939
ADPGK	22.729	-0.259236	0.209987	-1.23453	0.217006	0.99939
ERGIC2	168.679	0.120342	0.0975152	1.23408	0.217171	0.99939
INTS8	55.7244	0.173447	0.140567	1.23391	0.217236	0.99939
INPP5F	27.3927	0.229852	0.186282	1.23389	0.217242	0.99939
AHCYL1	346.241	0.103502	0.0839343	1.23313	0.217525	0.99939
STUB1	573.243	-0.0748186	0.060685	-1.2329	0.217613	0.99939
GALK2	19.0529	-0.278291	0.225728	-1.23286	0.217628	0.99939
RNF138	24.8162	0.268278	0.217676	1.23247	0.217774	0.99939
PTH1R	5.76813	0.501153	0.406724	1.23217	0.217886	0.99939
SLF2	18.8609	-0.268274	0.217729	-1.23215	0.217894	0.99939
LLGL2	0.980369	-1.28783	1.04551	-1.23177	0.218035	0.99939
ERCC4	6.17164	-0.466956	0.379113	-1.23171	0.218058	0.99939
PCOLCE2	0.638662	1.64901	1.33883	1.23168	0.218068	0.99939
PPA2	36.2242	0.217533	0.176627	1.2316	0.2181	0.99939
NTN1	2.77759	0.716698	0.581997	1.23145	0.218156	0.99939
DYRK2	29.9408	0.239998	0.194898	1.2314	0.218172	0.99939
TTC9C	24.574	0.237388	0.192797	1.23129	0.218215	0.99939
FBXO38	39.1245	0.19899	0.161674	1.23081	0.218393	0.99939
GNG3	288.544	0.125924	0.102341	1.23044	0.218534	0.99939
BACE1	122.238	-0.133897	0.108846	-1.23014	0.218643	0.99939
OXR1	305.262	0.114439	0.0931198	1.22894	0.219094	0.99939
XDH	3.48739	-0.625386	0.508891	-1.22892	0.219102	0.99939
EIF1	709.124	0.0919347	0.0748174	1.22879	0.219151	0.99939
SSBP1	26.9797	0.282878	0.230226	1.2287	0.219185	0.99939
APEH	59.6391	-0.161869	0.131747	-1.22864	0.219207	0.99939
ING4	108.646	0.142367	0.115897	1.2284	0.219296	0.99939
SPARC	683.397	0.158607	0.129165	1.22794	0.219468	0.99939
NOS1AP	66.1032	-0.154746	0.126038	-1.22777	0.219533	0.99939
UNC13A	59.9969	-0.152564	0.124273	-1.22765	0.219578	0.99939
RPL36	0.649135	-2.22204	1.81015	-1.22754	0.21962	0.99939
RIMKLA	5.82705	-0.537595	0.438067	-1.2272	0.219748	0.99939
EIF1AY	37.7829	-0.203981	0.166288	-1.22667	0.219946	0.99939
BCLAF1	176.875	0.114111	0.0930946	1.22575	0.220293	0.99939
WDR91	7.88812	-0.412439	0.336493	-1.2257	0.220311	0.99939
LSM6	41.1804	0.195949	0.159917	1.22532	0.220456	0.99939
RPS18	2603.92	-0.18383	0.15007	-1.22496	0.220589	0.99939
MAP7D1	423.32	0.087932	0.0717878	1.22489	0.220618	0.99939
RMND5B	10.4585	-0.356371	0.290974	-1.22475	0.220668	0.99939
SLC23A2	34.4961	0.229178	0.187271	1.22378	0.221034	0.99939
DDX20	6.65588	-0.458561	0.374728	-1.22372	0.221059	0.99939
FTH1	1756.65	-0.286138	0.233845	-1.22363	0.221093	0.99939
WDR90	5.93551	-0.589425	0.482144	-1.22251	0.221516	0.99939
NPAS1	8.63393	-0.491744	0.402482	-1.22178	0.221791	0.99939
DNAH17	1.54186	-1.05692	0.865268	-1.22149	0.221899	0.99939
CCZ1B	5.59119	1.2907	1.05669	1.22146	0.221913	0.99939
GRM4	10.0708	-0.374501	0.306622	-1.22138	0.221943	0.99939
C11orf1	2.90948	0.679629	0.556669	1.22089	0.222129	0.99939
MBTPS2	13.6722	-0.31037	0.254247	-1.22074	0.222184	0.99939
ATXN10	86.7315	-0.16688	0.136799	-1.21989	0.222506	0.99939
KCNJ10	53.834	-0.182826	0.149879	-1.21982	0.222534	0.99939
LRRIQ1	0.766354	-1.35566	1.1119	-1.21923	0.222756	0.99939
ERBIN	57.0492	0.190749	0.156559	1.21838	0.223079	0.99939
SPOCK2	338.623	0.117493	0.0964528	1.21814	0.223169	0.99939
SH2B1	71.5593	0.175351	0.143967	1.218	0.223226	0.99939
FBXW4	71.6229	-0.166845	0.137017	-1.2177	0.223339	0.99939
ACP5	3.0614	-0.724755	0.595282	-1.2175	0.223414	0.99939
CA10	196.215	-0.106682	0.0876552	-1.21706	0.223582	0.99939
MGAT5	23.5584	0.252676	0.207626	1.21698	0.223613	0.99939
ASB1	67.974	-0.150615	0.12386	-1.21601	0.223981	0.99939
PAX6	72.7764	0.151904	0.124996	1.21527	0.224262	0.99939
CLINT1	78.416	0.163273	0.134395	1.21488	0.224414	0.99939
ZBED6	9.05875	-0.372045	0.306273	-1.21475	0.224462	0.99939
COQ2	44.3806	0.219866	0.181026	1.21456	0.224536	0.99939
WDR66	34.9971	0.334523	0.27569	1.2134	0.224976	0.99939
LCMT1	0.79273	2.02107	1.66676	1.21257	0.225294	0.99939
POLB	35.3273	-0.195626	0.161333	-1.21256	0.225298	0.99939
BABAM1	28.0826	0.21737	0.179306	1.21229	0.225402	0.99939
ELOB	497.164	-0.104313	0.0860556	-1.21216	0.225451	0.99939
MAD2L1	2.96666	-0.662928	0.546909	-1.21214	0.22546	0.99939
CSTF2	160.56	0.106347	0.0877394	1.21208	0.225482	0.99939
POLDIP3	64.4482	0.1474	0.121643	1.21175	0.225608	0.99939
KDM4C	20.2218	0.280112	0.231266	1.21121	0.225816	0.99939
MEGF8	95.4793	-0.220414	0.181992	-1.21112	0.225851	0.99939
HDAC6	48.1802	-0.182535	0.150785	-1.21057	0.226061	0.99939
SLAIN1	35.9544	0.196738	0.162691	1.20927	0.226558	0.99939
SPRYD3	206.691	-0.120572	0.0997564	-1.20867	0.226791	0.99939
EMX1	10.3839	0.353464	0.292639	1.20785	0.227104	0.99939
TMEM9	61.9069	0.165125	0.136743	1.20756	0.227217	0.99939
HPCA	630.694	-0.0905356	0.0750067	-1.20703	0.227419	0.99939
COASY	16.3776	-0.278035	0.23035	-1.20701	0.227428	0.99939
IFI44	4.21151	0.578177	0.479061	1.2069	0.227472	0.99939
CPNE5	185.855	0.104763	0.0868125	1.20677	0.227519	0.99939
NPLOC4	179.015	-0.0933557	0.0773625	-1.20673	0.227536	0.99939
SQOR	5.3571	0.541459	0.448822	1.2064	0.227663	0.99939
OAF	42.8393	0.183474	0.152112	1.20618	0.22775	0.99939
ARFIP1	16.4418	0.284181	0.235612	1.20614	0.227763	0.99939
ANK3	285.653	-0.0900113	0.0746468	-1.20583	0.227883	0.99939
LENG1	7.76949	-0.528079	0.438026	-1.20559	0.227977	0.99939
AKAP10	27.4504	0.216262	0.179423	1.20532	0.22808	0.99939
ARNT2	81.4914	-0.164714	0.136664	-1.20524	0.228109	0.99939
SSBP2	181.439	0.115008	0.0954307	1.20514	0.228148	0.99939
RIMS4	39.3492	-0.193334	0.160442	-1.20501	0.228199	0.99939
POMGNT1	94.6405	-0.142744	0.118497	-1.20462	0.228349	0.99939
DDX50	64.775	-0.161068	0.133778	-1.204	0.22859	0.99939
RFC4	14.421	0.30704	0.255134	1.20345	0.228802	0.99939
HELLS	2.1451	0.821	0.682302	1.20328	0.228868	0.99939
SLC35E3	23.4023	-0.276648	0.229915	-1.20326	0.228877	0.99939
NPC2	45.0359	-0.3026	0.25172	-1.20213	0.229314	0.99939
BRSK1	873.617	-0.0997797	0.0830485	-1.20146	0.229572	0.99939
FAM110B	22.0534	0.282653	0.235273	1.20138	0.229602	0.99939
MME	4.1615	-0.602929	0.502277	-1.20039	0.229987	0.99939
PIAS1	45.5077	0.194037	0.161651	1.20034	0.230007	0.99939
L3MBTL2	39.4234	-0.211434	0.176218	-1.19985	0.230199	0.99939
LRRC74B	22.5185	-0.273546	0.227992	-1.19981	0.230215	0.99939
ANXA7	17.6505	-0.299423	0.249732	-1.19898	0.230537	0.99939
KIF23	5.10153	-0.530612	0.4427	-1.19858	0.230691	0.99939
SLCO2A1	0.431496	2.25591	1.88232	1.19847	0.230734	0.99939
ANKH	206.823	0.0981736	0.0819264	1.19831	0.230795	0.99939
WIPF1	0.787352	-1.37104	1.14469	-1.19774	0.231017	0.99939
SOX6	24.7989	0.277593	0.231815	1.19748	0.23112	0.99939
TSPAN6	16.9185	0.278328	0.232487	1.19718	0.231238	0.99939
DOC2B	5.70128	0.473628	0.395873	1.19641	0.231535	0.99939
PPIE	31.5029	0.209641	0.175225	1.19641	0.231538	0.99939
SRSF4	118.242	-0.122687	0.102569	-1.19613	0.231644	0.99939
MYO9B	58.0177	-0.199354	0.166746	-1.19555	0.231873	0.99939
SCAP	136.279	0.175359	0.146685	1.19547	0.231902	0.99939
SMAD6	3.13499	0.701988	0.587535	1.1948	0.232165	0.99939
COPZ1	146.734	0.0976641	0.0817646	1.19445	0.2323	0.99939
AP3M2	204.316	0.0970496	0.0812805	1.19401	0.232475	0.99939
DYNC1H1	149.952	-0.146429	0.12265	-1.19387	0.232527	0.99939
LGMN	52.6291	0.175859	0.147322	1.1937	0.232594	0.99939
MLX	21.0838	-0.247932	0.207748	-1.19343	0.232703	0.99939
WNK4	3.20969	0.621397	0.5207	1.19339	0.232718	0.99939
CDHR1	7.20254	-0.480674	0.402934	-1.19294	0.232894	0.99939
PARP11	6.45018	0.450716	0.377833	1.1929	0.23291	0.99939
UBE3D	0.929579	1.20672	1.01168	1.19279	0.232953	0.99939
NOVA1	63.4251	0.171945	0.144202	1.19239	0.233109	0.99939
C12orf4	22.4506	0.255472	0.214274	1.19227	0.233155	0.99939
ERG	10.2556	0.35407	0.29703	1.19204	0.233246	0.99939
CRHBP	14.8145	0.365445	0.306605	1.19191	0.233297	0.99939
RNF25	24.8703	0.233316	0.195782	1.19171	0.233373	0.99939
SELENOM	22.4829	-0.297006	0.249229	-1.1917	0.23338	0.99939
TRPM8	0.837296	-1.52062	1.27614	-1.19158	0.233425	0.99939
ATL1	80.6246	-0.135507	0.113739	-1.19139	0.233502	0.99939
NKAIN3	0.570164	1.43203	1.2024	1.19098	0.233662	0.99939
GNAS	2616.03	0.0422048	0.0354607	1.19018	0.233974	0.99939
DDR2	4.84919	0.548352	0.460835	1.18991	0.234081	0.99939
NFIC	29.8095	-0.212106	0.178256	-1.18989	0.234088	0.99939
SP7	0.569201	1.43072	1.20243	1.18986	0.234103	0.99939
CA8	10.7805	-0.348059	0.292578	-1.18963	0.234193	0.99939
MAPK1	185.595	0.10439	0.0877925	1.18905	0.23442	0.99939
STEAP4	0.57272	1.42842	1.20136	1.189	0.23444	0.99939
GAP43	446.349	0.0805646	0.0677745	1.18872	0.234551	0.99939
SNCA	746.42	0.0996567	0.0838606	1.18836	0.234691	0.99939
UBE2L3	62.891	0.143179	0.120485	1.18836	0.234693	0.99939
TFAP2C	0.567221	1.42841	1.20256	1.18781	0.234907	0.99939
APEX2	1.12158	-1.10261	0.928516	-1.1875	0.235032	0.99939
KIAA0895L	38.332	-0.199036	0.167677	-1.18702	0.235219	0.99939
CDKL1	23.9396	0.298076	0.251143	1.18688	0.235275	0.99939
BCL11A	199.712	0.147104	0.123971	1.1866	0.235386	0.99939
REST	1.50658	-0.973642	0.820552	-1.18657	0.235398	0.99939
PACS1	167.923	0.110378	0.0930378	1.18637	0.235474	0.99939
PPP1R9B	490.356	0.164473	0.13864	1.18633	0.235492	0.99939
FNBP1L	96.9485	-0.117168	0.0987782	-1.18618	0.235553	0.99939
AFF3	75.6397	0.141555	0.119405	1.1855	0.235818	0.99939
NIN	16.0297	-0.296002	0.249704	-1.18541	0.235854	0.99939
ATP1A4	257.425	0.0981878	0.08287	1.18484	0.23608	0.99939
KMT2E	85.2867	-0.129457	0.109293	-1.18449	0.236218	0.99939
C2CD3	31.3261	0.199751	0.168663	1.18432	0.236285	0.99939
RRAS	5.97716	0.449346	0.379735	1.18331	0.236684	0.99939
MRPL38	15.5772	-0.302529	0.255702	-1.18313	0.236758	0.99939
IRX4	0.783845	1.42739	1.20646	1.18313	0.23676	0.99939
CLASP1	29.7559	-0.206921	0.174924	-1.18292	0.236839	0.99939
EFL1	9.9526	0.407524	0.344596	1.18262	0.236962	0.99939
PDLIM3	3.88534	0.619544	0.523899	1.18256	0.236982	0.99939
AC254952.1	2.62636	-0.682334	0.577039	-1.18248	0.237017	0.99939
LRRC41	20.8485	-0.239441	0.202493	-1.18246	0.237022	0.99939
OMG	173.322	0.119511	0.101197	1.18097	0.237616	0.99939
NR4A1	259.46	0.344247	0.291544	1.18077	0.237693	0.99939
SERBP1	309.297	0.0923492	0.0782243	1.18057	0.237774	0.99939
PRRG3	16.793	-0.269466	0.228298	-1.18033	0.237871	0.99939
PPME1	373.147	-0.11347	0.0961584	-1.18003	0.237986	0.99939
TCF20	18.1918	-0.289417	0.245346	-1.17963	0.238149	0.99939
ADGRB2	228.861	-0.0921967	0.0781591	-1.1796	0.238158	0.99939
TBX18	2.13825	1.03739	0.879659	1.17931	0.238273	0.99939
CHRAC1	5.84683	0.45904	0.389375	1.17892	0.238432	0.99939
CASP8	0.932434	1.20236	1.02013	1.17863	0.238544	0.99939
TMEM38A	12.8828	-0.315906	0.268255	-1.17764	0.238942	0.99939
RUNDC3B	31.6801	-0.221674	0.18825	-1.17755	0.238976	0.99939
ANKRD42	3.75811	-0.572706	0.486417	-1.1774	0.239037	0.99939
PNKD	124.38	-0.120881	0.102702	-1.17701	0.23919	0.99939
PDE4C	3.25299	-0.601943	0.511556	-1.17669	0.239319	0.99939
MYO5B	40.6086	0.192933	0.163987	1.17652	0.239388	0.99939
EGFR	3.69234	0.598517	0.508962	1.17596	0.239612	0.99939
COL11A1	3.60469	-0.596215	0.507111	-1.17571	0.239711	0.99939
ROBO4	2.34947	-0.771676	0.656379	-1.17566	0.239732	0.99939
YES1	3.19756	0.618449	0.526225	1.17526	0.239892	0.99939
PRELP	3.20867	0.620452	0.528064	1.17496	0.240012	0.99939
SOX13	5.68167	0.472646	0.402337	1.17475	0.240095	0.99939
MAP4K2	54.5838	-0.169523	0.144318	-1.17465	0.240135	0.99939
PER1	136.306	0.194433	0.165573	1.1743	0.240273	0.99939
CCDC136	120.018	-0.120872	0.103046	-1.17298	0.240802	0.99939
ZGPAT	13.1961	-0.307955	0.262722	-1.17217	0.241129	0.99939
RGS5	215.451	0.161605	0.137874	1.17212	0.241147	0.99939
TJAP1	11.3414	-0.326165	0.278423	-1.17147	0.241409	0.99939
NT5C2	176.651	0.123363	0.105311	1.17142	0.241429	0.99939
UBE2E1	173.954	0.12324	0.105221	1.17124	0.2415	0.99939
SIX5	1.4244	0.931562	0.795518	1.17101	0.241594	0.99939
AF241726.2	534.427	-0.0847503	0.0724122	-1.17039	0.241846	0.99939
CDK5RAP1	19.3179	0.248644	0.21266	1.16921	0.242319	0.99939
CFAP20	55.3886	0.17377	0.148642	1.16905	0.242382	0.99939
CRYBB1	0.772274	-1.35497	1.15932	-1.16876	0.242499	0.99939
FBXL2	238.413	-0.078316	0.0670089	-1.16874	0.242509	0.99939
KCNC2	66.9275	0.178872	0.153062	1.16862	0.242557	0.99939
PDE2A	640.955	-0.064958	0.055598	-1.16835	0.242665	0.99939
PLAA	60.477	0.147613	0.126348	1.16831	0.242681	0.99939
CCDC149	16.09	-0.283934	0.243132	-1.16782	0.242881	0.99939
LHX6	6.86419	-0.41405	0.354769	-1.1671	0.243171	0.99939
FAM129A	1.12873	-1.10642	0.948043	-1.16705	0.243189	0.99939
GDAP2	44.195	0.181453	0.155565	1.16641	0.243449	0.99939
MEAF6	57.2551	0.157759	0.135334	1.1657	0.243734	0.99939
KCTD17	336.597	-0.0844995	0.0725124	-1.16531	0.243893	0.99939
IQSEC2	234.413	-0.085384	0.0732865	-1.16507	0.24399	0.99939
GATC	24.3255	-0.260301	0.223424	-1.16506	0.243996	0.99939
ULK3	6.85544	0.540558	0.46399	1.16502	0.244011	0.99939
CYR61	17.2711	1.08532	0.931732	1.16484	0.244083	0.99939
LAMP2	74.0508	0.12961	0.111292	1.16459	0.244184	0.99939
ZDHHC12	5.14961	-0.481286	0.413464	-1.16403	0.244411	0.99939
PPFIA2	87.5759	0.162362	0.139502	1.16387	0.244477	0.99939
RAD51D	1.61821	-0.867033	0.745073	-1.16369	0.244551	0.99939
DCTN6	38.0903	0.205919	0.176955	1.16368	0.244553	0.99939
NNAT	87.0709	0.226833	0.194944	1.16358	0.244595	0.99939
LRRC69	4.12997	0.539753	0.463902	1.16351	0.244624	0.99939
PPP1R1A	131.321	0.140553	0.120811	1.16341	0.244664	0.99939
PKIA	87.541	0.148492	0.127673	1.16306	0.244804	0.99939
PKM	815.395	0.0741442	0.0637616	1.16283	0.244897	0.99939
ABCC3	8.49438	-0.400476	0.344588	-1.16219	0.245158	0.99939
DMD	76.5871	-0.134899	0.116114	-1.16179	0.245322	0.99939
ALDOA	3416.96	-0.117355	0.101102	-1.16076	0.24574	0.99939
ZNF521	7.16557	-0.458445	0.395048	-1.16048	0.245854	0.99939
KDM1A	44.182	-0.17369	0.14968	-1.16041	0.245881	0.99939
KCTD11	0.43142	1.58677	1.36749	1.16035	0.245905	0.99939
RER1	25.3638	0.231116	0.199284	1.15973	0.246158	0.99939
FAP	9.56511	0.39965	0.344614	1.15971	0.246169	0.99939
DZIP1L	7.3778	-0.415586	0.358434	-1.15945	0.246272	0.99939
NABP1	11.0292	0.349443	0.301402	1.15939	0.246297	0.99939
SELENBP1	14.6928	0.4806	0.414773	1.15871	0.246575	0.99939
ADCY2	40.1806	-0.18299	0.157938	-1.15862	0.246611	0.99939
GLB1	10.5038	0.347686	0.300105	1.15855	0.24664	0.99939
BEND7	7.55236	0.465438	0.401923	1.15803	0.246853	0.99939
TVP23A	5.18755	0.474173	0.409521	1.15787	0.246917	0.99939
CCDC88C	6.12006	0.442276	0.382064	1.1576	0.247028	0.99939
NCLN	9.81923	-0.389206	0.336353	-1.15713	0.247217	0.99939
EHMT2	19.5525	0.349241	0.301943	1.15665	0.247416	0.99939
ADAT3	0.429385	1.58181	1.36759	1.15664	0.247419	0.99939
PLEKHB1	211.293	-0.13177	0.113991	-1.15596	0.247697	0.99939
ADNP	86.2332	0.137287	0.11879	1.15571	0.247799	0.99939
LMTK2	47.1558	0.187675	0.1624	1.15563	0.247831	0.99939
KIAA1024	0.428229	1.58078	1.36797	1.15557	0.247858	0.99939
CAMSAP1	41.76	-0.280136	0.242445	-1.15546	0.247901	0.99939
HSPD1	84.0034	0.160532	0.138964	1.15521	0.248006	0.99939
COL16A1	29.0175	-0.227822	0.197218	-1.15518	0.248017	0.99939
SF3A3	109.804	0.126129	0.109196	1.15507	0.248062	0.99939
CYP4F8	4.12721	0.536889	0.464938	1.15476	0.248191	0.99939
SETDB1	48.83	0.193484	0.167558	1.15472	0.248203	0.99939
RCOR3	53.9284	-0.192147	0.166424	-1.15456	0.248271	0.99939
LAMC2	2.41891	0.730207	0.632676	1.15416	0.248436	0.99939
IGF2BP2	0.431652	1.57555	1.36543	1.15389	0.248546	0.99939
MRPL21	32.0377	0.203027	0.175956	1.15385	0.24856	0.99939
ITPRIPL2	0.427202	1.57811	1.368	1.15359	0.248669	0.99939
SCG2	61.9938	0.181826	0.157619	1.15358	0.248673	0.99939
LBH	36.6373	0.192848	0.16724	1.15312	0.24886	0.99939
03-Mar	11.193	-0.330848	0.286951	-1.15298	0.24892	0.99939
NAE1	57.5221	-0.187398	0.162583	-1.15263	0.249063	0.99939
LARS	29.1691	0.205233	0.178117	1.15224	0.249223	0.99939
SULT1C2	0.350579	-1.92098	1.66737	-1.15211	0.249277	0.99939
HNRNPL	262.281	0.0846476	0.0734787	1.152	0.24932	0.99939
RPS15A	0.92648	1.21572	1.05581	1.15146	0.249544	0.99939
ACADL	8.86533	-0.359865	0.312659	-1.15098	0.249739	0.99939
MAP2K1	299.451	-0.0966835	0.0840104	-1.15085	0.249793	0.99939
DCTN4	68.8345	0.156303	0.135819	1.15081	0.249808	0.99939
ACTG1	138.465	-0.184485	0.160309	-1.15081	0.24981	0.99939
PRDM5	6.83511	0.524679	0.455933	1.15078	0.249822	0.99939
HSPBP1	27.441	-0.225	0.195548	-1.15061	0.249892	0.99939
ATP2A1	32.836	-0.19569	0.170118	-1.15032	0.250012	0.99939
BCAN	61.6881	-0.169728	0.147612	-1.14983	0.250214	0.99939
VSIG1	0.581145	1.43579	1.24898	1.14957	0.250321	0.99939
GPN2	25.7491	-0.443347	0.38603	-1.14848	0.250771	0.99939
KRAS	78.599	0.130104	0.113314	1.14817	0.250897	0.99939
YY1AP1	25.019	-0.230175	0.200491	-1.14806	0.250945	0.99939
CRHR1	31.4318	0.246232	0.214511	1.14787	0.25102	0.99939
CEP290	10.4317	-0.340592	0.296802	-1.14754	0.251158	0.99939
ANGPTL7	0.572313	1.4357	1.25136	1.14732	0.251251	0.99939
RCE1	14.5538	-0.289156	0.252046	-1.14724	0.251283	0.99939
GBA2	69.4507	-0.148848	0.129756	-1.14714	0.251323	0.99939
DHX29	8.13902	0.392586	0.342294	1.14693	0.251412	0.99939
MAP4K3	77.2509	0.155613	0.13571	1.14666	0.25152	0.99939
SLC25A22	5.46816	-0.456192	0.397925	-1.14643	0.251618	0.99939
ESYT2	29.7948	0.214186	0.186931	1.14581	0.251875	0.99939
RBM38	4.53125	-0.513026	0.44776	-1.14576	0.251894	0.99939
DENND4A	18.0918	0.26225	0.228944	1.14548	0.252012	0.99939
TMEM160	23.4467	-0.253143	0.221059	-1.14514	0.252153	0.99939
SIK1	6.28448	0.494097	0.431618	1.14475	0.252311	0.99939
TIMP3	15.8757	0.306526	0.267854	1.14438	0.252468	0.99939
GPI	309.949	0.104058	0.0909436	1.1442	0.25254	0.99939
PLK3	6.27088	0.43342	0.378923	1.14382	0.252698	0.99939
HOMER2	13.0308	-0.307635	0.268976	-1.14373	0.252737	0.99939
SCAF11	20.8878	0.232591	0.203363	1.14373	0.252737	0.99939
MED26	3.33199	0.59273	0.51828	1.14365	0.25277	0.99939
MOV10	35.1518	-0.230576	0.201635	-1.14353	0.252819	0.99939
WDR54	103.241	-0.145686	0.127481	-1.14281	0.253117	0.99939
FAM118A	15.3736	-0.295055	0.258264	-1.14246	0.253264	0.99939
PEX19	49.3941	-0.155616	0.136289	-1.14181	0.253532	0.99939
GNAI2	245.093	0.105969	0.0928892	1.14081	0.253948	0.99939
TRAF3IP1	9.47782	0.410686	0.360117	1.14042	0.25411	0.99939
GOLT1B	42.1513	-0.245508	0.215298	-1.14032	0.254155	0.99939
AC013394.1	0.570529	1.42467	1.24995	1.13979	0.254375	0.99939
DOCK5	3.34663	0.592511	0.519894	1.13968	0.254422	0.99939
ZNF689	11.9334	0.312289	0.274065	1.13947	0.254507	0.99939
MON2	27.9759	-0.225718	0.19812	-1.1393	0.254578	0.99939
MTDH	102.554	0.133251	0.11705	1.13841	0.254949	0.99939
EIF2B1	16.1972	0.263697	0.231701	1.13809	0.255081	0.99939
SEC14L5	2.63346	-0.686173	0.602992	-1.13795	0.255142	0.99939
GPATCH4	5.94807	-0.451833	0.397089	-1.13786	0.255178	0.99939
MANF	69.23	0.141748	0.124577	1.13784	0.255189	0.99939
RAPGEF4	384.954	-0.112084	0.0985096	-1.13779	0.255206	0.99939
CMTR1	22.5534	0.23866	0.209772	1.13771	0.255241	0.99939
TBC1D30	13.9114	0.299514	0.263299	1.13754	0.255311	0.99939
SMYD2	95.4655	-0.123401	0.108515	-1.13717	0.255466	0.99939
ARHGEF4	246.629	-0.0887572	0.0780565	-1.13709	0.255501	0.99939
RMDN3	39.8275	-0.174837	0.153778	-1.13695	0.255561	0.99939
PEAK1	11.4527	0.337685	0.297012	1.13694	0.255563	0.99939
PDIA3	153.343	0.102693	0.0903279	1.13689	0.255586	0.99939
STX17	12.4292	-0.356395	0.313599	-1.13647	0.255762	0.99939
SLC7A7	1.42809	0.930966	0.819337	1.13624	0.255855	0.99939
BBS1	10.194	0.340936	0.300256	1.13548	0.256173	0.99939
LGALS1	87.0154	0.358841	0.316103	1.1352	0.25629	0.99939
THBS2	1.06689	1.49777	1.31976	1.13488	0.256425	0.99939
CHURC1	0.519276	-2.47724	2.1833	-1.13463	0.25653	0.99939
RPL32	0.78267	-1.37267	1.21058	-1.13389	0.25684	0.99939
PAM	472.055	0.0811377	0.0715968	1.13326	0.257105	0.99939
ZNF430	0.569156	-1.36285	1.20288	-1.13299	0.257219	0.99939
CMTM3	2.55998	0.688762	0.607924	1.13297	0.257225	0.99939
TFAP2B	0.571576	2.06377	1.82194	1.13273	0.257326	0.99939
NFE2L1	466.542	0.0707065	0.0624233	1.13269	0.257343	0.99939
YTHDF1	22.0373	0.241359	0.213193	1.13212	0.257585	0.99939
BCR	52.0617	0.154059	0.136122	1.13177	0.257729	0.99939
ATP2B2	369.601	0.125318	0.110751	1.13154	0.257829	0.99939
PARS2	0.565719	-1.36163	1.20347	-1.13142	0.25788	0.99939
DENND1C	0.564967	-1.36178	1.20366	-1.13137	0.257899	0.99939
SAT2	26.8664	0.233531	0.206529	1.13074	0.258163	0.99939
RAP2A	25.7735	-0.210666	0.186458	-1.12983	0.258549	0.99939
CRH	0.56502	-1.35728	1.20304	-1.12821	0.259233	0.99939
SPCS1	45.921	0.157138	0.139297	1.12808	0.259285	0.99939
SUB1	1.27379	-0.965052	0.855677	-1.12782	0.259395	0.99939
AC073896.1	0.974605	-3.39634	3.01161	-1.12775	0.259427	0.99939
MRTO4	1.92795	0.801157	0.71049	1.12761	0.259484	0.99939
FRMD5	26.2893	-0.219562	0.194725	-1.12755	0.25951	0.99939
BCL2L13	6.22718	-0.428015	0.379616	-1.1275	0.259533	0.99939
CELSR2	91.4648	-0.124296	0.110284	-1.12705	0.259721	0.99939
ISM1	1.93059	0.798205	0.708744	1.12622	0.260071	0.99939
ARHGAP44	103.93	-0.111518	0.0990379	-1.12602	0.260159	0.99939
TROVE2	10.2238	-0.327166	0.290645	-1.12565	0.260312	0.99939
WDR83	12.0613	-0.306279	0.272123	-1.12552	0.260369	0.99939
RBM14-RBM4	13.3026	0.336086	0.298702	1.12516	0.260523	0.99939
ATP2A2	928.267	0.114082	0.101423	1.12481	0.260669	0.99939
KLF15	14.1197	0.284555	0.25299	1.12477	0.260688	0.99939
GLI3	2.71199	0.650591	0.578611	1.1244	0.260843	0.99939
CCDC180	1.0727	1.03874	0.923854	1.12435	0.260864	0.99939
UBA5	44.7208	0.197524	0.175684	1.12432	0.260879	0.99939
OBSL1	12.6523	0.343685	0.305698	1.12426	0.260902	0.99939
NAGK	34.5098	-0.198492	0.176628	-1.12378	0.261105	0.99939
AC015813.2	1.12301	-1.09763	0.977331	-1.12309	0.261399	0.99939
MPPED1	101.736	-0.121525	0.108219	-1.12296	0.261454	0.99939
ATP13A2	126.532	-0.110095	0.0980703	-1.12261	0.261604	0.99939
SLC25A5	237.093	-0.0815437	0.072638	-1.1226	0.261606	0.99939
INTS2	6.23748	-0.425258	0.378939	-1.12223	0.261763	0.99939
DYRK3	3.77431	0.531274	0.473414	1.12222	0.261769	0.99939
CHST5	1.65122	-0.886328	0.789953	-1.122	0.261862	0.99939
UHRF2	40.9629	0.228717	0.203849	1.12199	0.261866	0.99939
METTL11B	5.02127	-0.497217	0.443211	-1.12185	0.261926	0.99939
ACY1	0.939909	3.37882	3.01318	1.12135	0.26214	0.99939
SMOX	36.7993	-0.255346	0.22791	-1.12038	0.262551	0.99939
KCNJ11	33.924	-0.20505	0.183029	-1.12032	0.262578	0.99939
PLEKHA6	26.7439	-0.202007	0.180326	-1.12023	0.262616	0.99939
FAIM2	649.483	0.112967	0.100853	1.12011	0.262665	0.99939
SEMA3C	18.4448	0.304741	0.272183	1.11962	0.262876	0.99939
C9orf153	0.925988	1.19469	1.06711	1.11956	0.262901	0.99939
H3F3B	177.215	0.112093	0.100124	1.11954	0.262908	0.99939
PNN	215.316	0.140738	0.125711	1.11954	0.262909	0.99939
PARL	16.8963	0.279761	0.249915	1.11942	0.262959	0.99939
GJB1	6.52739	0.412557	0.368556	1.11939	0.262975	0.99939
HEATR1	1.57069	0.846126	0.756269	1.11882	0.263218	0.99939
P4HA2	39.922	-0.200308	0.179227	-1.11762	0.263729	0.99939
MSANTD3	5.18861	0.475967	0.425884	1.1176	0.263739	0.99939
PLEKHG3	21.5026	-0.249447	0.223207	-1.11756	0.263755	0.99939
PML	0.715885	1.24144	1.11095	1.11746	0.263799	0.99939
RPUSD2	0.715885	1.24144	1.11095	1.11746	0.263799	0.99939
GPR89B	16.4539	-0.262118	0.234676	-1.11693	0.264022	0.99939
SLC27A2	0.491297	-2.40751	2.1567	-1.11629	0.264296	0.99939
REXO1	18.1577	0.261272	0.234096	1.11609	0.264385	0.99939
BCS1L	29.4694	0.201165	0.180279	1.11585	0.264484	0.99939
WIPI2	44.669	0.184024	0.164982	1.11542	0.264672	0.99939
STK19	7.69374	0.411626	0.369167	1.11501	0.264845	0.99939
HIST2H2AB	7.03197	-0.40586	0.364046	-1.11486	0.264911	0.99939
UNC93B1	5.19886	0.471171	0.422741	1.11456	0.265037	0.99939
SETD7	41.2153	-0.166953	0.149796	-1.11454	0.26505	0.99939
PARD3	8.02667	0.371028	0.333109	1.11384	0.26535	0.99939
ROM1	1.83006	-0.873965	0.784684	-1.11378	0.265374	0.99939
LRRC23	11.8396	-0.324234	0.291151	-1.11363	0.265439	0.99939
ARNTL	61.7481	0.144946	0.1302	1.11326	0.265597	0.99939
ENO2	1065.97	-0.090828	0.0816075	-1.11299	0.265715	0.99939
CD248	1.06962	1.03662	0.931467	1.11289	0.265757	0.99939
WASHC2A	55.8064	0.146449	0.131594	1.11288	0.26576	0.99939
YBX1	234.138	0.105305	0.0946276	1.11283	0.26578	0.99939
PKDCC	11.7554	-0.31185	0.280303	-1.11255	0.265904	0.99939
DNAJC13	39.8299	-0.176285	0.158484	-1.11232	0.265999	0.99939
NAB1	32.4599	0.195395	0.175697	1.11211	0.26609	0.99939
EGR2	16.1441	0.382817	0.344251	1.11203	0.266126	0.99939
PSMC1	79.4248	0.244338	0.219867	1.1113	0.26644	0.99939
ADD1	369.359	0.0744396	0.0669865	1.11126	0.266455	0.99939
MCTP2	1.06794	1.0348	0.931346	1.11108	0.266533	0.99939
DTNA	92.0959	-0.134047	0.120653	-1.11102	0.266561	0.99939
ANO10	64.6181	0.161086	0.145093	1.11023	0.266901	0.99939
ASCC1	14.3642	0.321047	0.289185	1.11018	0.266922	0.99939
HES5	6.39028	-0.416648	0.375315	-1.11013	0.266943	0.99939
KCNH1	9.54546	-0.359588	0.323949	-1.11001	0.266993	0.99939
PPM1M	16.1255	-0.282713	0.254721	-1.10989	0.267045	0.99939
ARCN1	79.7531	0.126318	0.113827	1.10973	0.267115	0.99939
GSG1L	28.1127	-0.196841	0.177466	-1.10918	0.267354	0.99939
TSPAN15	4.55237	-0.515096	0.464529	-1.10886	0.267492	0.99939
VPS33B	27.9923	0.196816	0.1775	1.10882	0.267507	0.99939
TP53BP1	131.101	0.12208	0.110186	1.10794	0.267887	0.99939
RPF1	19.9679	0.230602	0.208157	1.10783	0.267937	0.99939
PLD2	56.1342	0.21099	0.190573	1.10714	0.268235	0.99939
PIK3R3	22.9291	-0.224117	0.20248	-1.10686	0.268354	0.99939
TBC1D14	12.9763	-0.29512	0.266752	-1.10635	0.268575	0.99939
ZNF561	2.83478	0.620362	0.560805	1.1062	0.26864	0.99939
LFNG	12.6455	-0.290267	0.262445	-1.10601	0.268721	0.99939
RIMS1	143.755	-0.114424	0.103508	-1.10546	0.268961	0.99939
PHC1	6.53437	0.661575	0.598636	1.10514	0.269099	0.99939
CAND1	95.886	-0.147706	0.13368	-1.10493	0.26919	0.99939
TWIST1	1.77131	0.863346	0.781411	1.10486	0.269222	0.99939
ZFR	365.639	0.079012	0.0715159	1.10482	0.269238	0.99939
ALDOC	1258.34	-0.0937897	0.0849858	-1.10359	0.26977	0.99939
MLLT6	45.0163	0.16837	0.152577	1.10351	0.269804	0.99939
FAM155B	5.90407	0.421658	0.382118	1.10348	0.26982	0.99939
ARHGAP19	0.422124	-1.51354	1.37162	-1.10347	0.269825	0.99939
UBR1	29.9362	0.206507	0.187168	1.10333	0.269886	0.99939
PIK3R5	1.28483	-0.978372	0.886929	-1.1031	0.269984	0.99939
RNF39	0.922973	-1.13744	1.0314	-1.10281	0.270112	0.99939
HNRNPA3	377.943	-0.121337	0.110028	-1.10278	0.270122	0.99939
C11orf57	34.1925	0.21979	0.199305	1.10278	0.270122	0.99939
STT3B	44.2968	-0.162186	0.147081	-1.1027	0.270159	0.99939
SULF1	6.74712	0.431939	0.391815	1.10241	0.270285	0.99939
GOLGA4	11.7178	-0.298793	0.271041	-1.10239	0.270291	0.99939
NDUFV2	227.691	-0.0915801	0.083081	-1.1023	0.270332	0.99939
MAPKBP1	60.1046	0.179551	0.162918	1.10209	0.270421	0.99939
HAUS1	8.73283	-0.41359	0.375338	-1.10192	0.270498	0.99939
AIFM3	21.0372	0.249986	0.227006	1.10123	0.270798	0.99939
ARL6IP5	108.004	-0.188477	0.171177	-1.10106	0.27087	0.99939
ZNF66	16.296	0.297637	0.270407	1.1007	0.271028	0.99939
ATXN2L	221.993	0.132318	0.120225	1.10058	0.271079	0.99939
CENPO	0.421839	-1.50876	1.37093	-1.10054	0.271097	0.99939
GNB5	155.477	-0.114988	0.10449	-1.10047	0.271129	0.99939
HMCN2	0.422507	-1.50803	1.37047	-1.10037	0.271169	0.99939
WTIP	1.62779	-0.870161	0.790985	-1.1001	0.271289	0.99939
ZNF385A	92.9651	0.11815	0.107406	1.10003	0.271318	0.99939
PCDHGA4	0.419811	-1.50876	1.37193	-1.09974	0.271446	0.99939
RBFOX3	229.564	-0.116255	0.105713	-1.09972	0.271454	0.99939
AMT	12.9735	-0.296857	0.270159	-1.09882	0.271846	0.99939
HGNC:24955	601.267	0.0743584	0.0676832	1.09862	0.271932	0.99939
UBE2V1	269.25	0.0968578	0.088167	1.09857	0.271955	0.99939
ERC2	84.5179	-0.128856	0.117367	-1.09789	0.272252	0.99939
MMD2	45.8916	-0.17797	0.162157	-1.09751	0.272418	0.99939
UQCRC2	76.2886	-0.127701	0.116433	-1.09677	0.272742	0.99939
ATG12	61.1435	-0.156035	0.142268	-1.09677	0.272744	0.99939
CCDC13	91.6051	0.166621	0.151926	1.09673	0.27276	0.99939
NAPSA	0.419378	-1.50378	1.37127	-1.09663	0.272803	0.99939
EXOC1	38.2573	0.18066	0.164805	1.0962	0.272992	0.99939
FNBP4	138.644	-0.125838	0.114801	-1.09614	0.273017	0.99939
SLC35A2	47.5491	-0.153765	0.140284	-1.0961	0.273037	0.99939
CNTFR	80.2999	0.146082	0.13334	1.09557	0.273269	0.99939
MYCBP	7.8148	0.461748	0.421479	1.09554	0.273279	0.99939
MMP11	0.719026	1.24503	1.13653	1.09546	0.273313	0.99939
MRPL48	116.676	0.182103	0.166275	1.0952	0.273431	0.99939
ARMC7	4.40944	0.50571	0.461795	1.0951	0.273474	0.99939
SPTAN1	1342.24	0.0493637	0.0450869	1.09486	0.27358	0.99939
FAM160A1	0.713421	1.24504	1.13733	1.09471	0.273644	0.99939
ATRNL1	184.34	-0.144139	0.131682	-1.0946	0.273693	0.99939
PWWP2B	0.71799	1.24396	1.13653	1.09452	0.273726	0.99939
AP4M1	5.58967	0.441367	0.403416	1.09408	0.273922	0.99939
EPRS	59.9527	-0.144306	0.131955	-1.0936	0.274132	0.99939
MTRNR2L7	0.716469	1.24236	1.13653	1.09312	0.27434	0.99939
DIMT1	20.9593	-0.237955	0.217772	-1.09268	0.274536	0.99939
SETD3	97.3418	0.126141	0.115505	1.09208	0.274799	0.99939
MOG	0.56869	-1.36833	1.25301	-1.09203	0.274818	0.99939
TMEM150A	8.44238	0.352922	0.323288	1.09166	0.274981	0.99939
CARMIL2	187.544	-0.0847702	0.0776574	-1.09159	0.275012	0.99939
REV3L	41.8009	-0.201625	0.184764	-1.09126	0.27516	0.99939
CAPRIN2	11.7886	0.310935	0.284998	1.09101	0.275269	0.99939
MCCC1	49.5399	0.272462	0.249736	1.091	0.275274	0.99939
FAM174B	0.714476	1.23987	1.13647	1.09099	0.275279	0.99939
METTL22	12.7424	0.309455	0.283793	1.09043	0.275526	0.99939
NKTR	84.3063	-0.146762	0.134645	-1.08999	0.275716	0.99939
TUBGCP4	24.8985	0.224429	0.20607	1.08909	0.276113	0.99939
KRT8	3.48281	0.573803	0.527454	1.08787	0.276651	0.99939
DOCK6	4.37658	-0.72328	0.665119	-1.08744	0.27684	0.99939
COL8A1	4.19069	-0.510899	0.470015	-1.08698	0.277043	0.99939
ATP6V0B	234.356	-0.114103	0.10502	-1.08649	0.27726	0.99939
HSD17B10	29.165	0.216038	0.198992	1.08566	0.277629	0.99939
HMGCR	91.38	0.12719	0.117209	1.08515	0.277854	0.99939
BCL2L1	138.606	0.0944226	0.0870567	1.08461	0.278094	0.99939
MRPS25	0.483599	-2.38797	2.20186	-1.08452	0.278133	0.99939
CACNA1A	302.937	-0.0731873	0.067492	-1.08439	0.278194	0.99939
CCDC181	7.11048	0.382172	0.35263	1.08377	0.278465	0.99939
ADAMTS3	5.59684	0.439146	0.405223	1.08372	0.278491	0.99939
ATP9B	56.8055	-0.146613	0.135289	-1.0837	0.278499	0.99939
CH25H	0.574266	1.4297	1.31933	1.08365	0.27852	0.99939
DAB1	86.7518	-0.125903	0.116218	-1.08333	0.27866	0.99939
GNG5	56.6973	0.171355	0.158177	1.08331	0.278671	0.99939
TFG	42.1616	0.163759	0.151199	1.08307	0.278778	0.99939
TNPO1	53.0495	-0.149638	0.13817	-1.083	0.278809	0.99939
PBX1	227.048	0.103382	0.0954765	1.0828	0.278897	0.99939
CALML4	0.568142	1.43078	1.32172	1.08252	0.279023	0.99939
SNX27	59.198	0.136688	0.126275	1.08246	0.279048	0.99939
CCNB1IP1	0.571294	1.42905	1.32024	1.08242	0.279066	0.99939
SORBS2	199.46	0.134431	0.124258	1.08187	0.279312	0.99939
RGP1	6.33708	0.393663	0.363915	1.08174	0.279367	0.99939
CROT	7.68968	-0.401871	0.37153	-1.08166	0.279401	0.99939
ZSWIM5	5.46991	-0.4597	0.425079	-1.08145	0.279498	0.99939
FIBIN	0.567552	1.42923	1.3216	1.08144	0.279503	0.99939
GID4	120.794	-0.122405	0.113232	-1.08101	0.279694	0.99939
SCN1B	164.823	-0.128856	0.119209	-1.08093	0.279729	0.99939
MTMR4	57.3579	0.139102	0.128689	1.08091	0.279737	0.99939
AC025165.3	23.5047	-0.295715	0.273606	-1.08081	0.279783	0.99939
SNRPD1	181.877	0.0980619	0.0907604	1.08045	0.279943	0.99939
CORO1B	1.62252	-0.872821	0.808104	-1.08008	0.280105	0.99939
EMC2	252.877	-0.0807252	0.0747458	-1.08	0.280144	0.99939
HM13	89.964	0.134044	0.124208	1.07919	0.280504	0.99939
RAB3A	457.112	0.0975236	0.090381	1.07903	0.280576	0.99939
KDM3A	37.9872	-0.184283	0.1708	-1.07894	0.280614	0.99939
HECTD3	52.303	-0.15088	0.139982	-1.07785	0.281101	0.99939
LUC7L2	104.044	-0.107849	0.10011	-1.0773	0.281348	0.99939
TSKU	0.435959	1.58499	1.47196	1.07679	0.281574	0.99939
FAM72B	0.432154	1.58833	1.47506	1.07679	0.281575	0.99939
WNT5B	0.431919	1.58791	1.47512	1.07647	0.281719	0.99939
ASPH	49.1118	-0.1474	0.136945	-1.07634	0.281773	0.99939
TBCEL	13.1042	0.288913	0.268467	1.07616	0.281857	0.99939
ADAT1	2.25714	-0.695967	0.646772	-1.07606	0.281899	0.99939
DDX51	4.31161	-0.491664	0.456947	-1.07598	0.281938	0.99939
TMEM94	179.833	-0.0977021	0.0908126	-1.07586	0.281988	0.99939
TMEM5	15.6974	0.260203	0.241879	1.07576	0.282035	0.99939
NUP160	10.2409	-0.332051	0.308821	-1.07522	0.282276	0.99939
C1orf50	5.25788	-0.438134	0.407504	-1.07516	0.282301	0.99939
RAP1GAP2	80.3419	-0.15912	0.148001	-1.07513	0.282318	0.99939
ILDR2	30.5779	-0.185604	0.172656	-1.07499	0.282377	0.99939
C16orf52	16.4007	0.248459	0.231319	1.0741	0.282779	0.99939
ATPAF1	78.9316	-0.122092	0.113672	-1.07407	0.28279	0.99939
YPEL3	411.19	-0.0712582	0.0663472	-1.07402	0.282814	0.99939
VPS26A	65.8354	0.133018	0.123878	1.07379	0.282919	0.99939
ALG13	37.4542	0.192198	0.179029	1.07356	0.283022	0.99939
TCF3	6.02109	-0.407252	0.379414	-1.07337	0.283105	0.99939
ADAMTS10	16.6397	0.258325	0.240682	1.0733	0.283136	0.99939
PTMA	278.589	0.112819	0.105122	1.07322	0.283172	0.99939
ALOX5AP	1.07287	1.02678	0.956783	1.07316	0.283201	0.99939
HDGFL2	58.0847	0.140926	0.131349	1.07292	0.283309	0.99939
TSPAN1	2.11029	-0.747067	0.696451	-1.07268	0.283415	0.99939
AGRN	26.9709	-0.207823	0.193765	-1.07255	0.283471	0.99939
LOXL2	6.2295	-0.426624	0.397853	-1.07232	0.283577	0.99939
KCNA1	25.3746	-0.20745	0.193483	-1.07218	0.283638	0.99939
PTCD2	4.26424	0.524441	0.489149	1.07215	0.283652	0.99939
AC004805.1	9.96667	0.324596	0.302756	1.07214	0.283658	0.99939
CNOT10	79.167	0.128742	0.120107	1.07189	0.283768	0.99939
SNCB	330.005	-0.102099	0.0953094	-1.07124	0.284062	0.99939
LSM4	51.2856	-0.144212	0.134701	-1.07061	0.284345	0.99939
LIPM	0.428433	1.57945	1.4755	1.07045	0.284417	0.99939
VPS13D	65.5561	-0.14435	0.134923	-1.06987	0.28468	0.99939
MAGT1	12.2998	0.286576	0.267869	1.06984	0.284692	0.99939
MBNL1	87.6612	0.113435	0.106064	1.06949	0.284847	0.99939
CLN5	3.50219	0.565525	0.529042	1.06896	0.285087	0.99939
MIA3	59.6149	-0.147936	0.138411	-1.06882	0.285152	0.99939
RORC	1.21161	0.912693	0.85395	1.06879	0.285165	0.99939
IDH3B	175.062	-0.111608	0.104435	-1.06868	0.285216	0.99939
RRP8	3.10757	-0.621949	0.582293	-1.0681	0.285474	0.99939
CCDC127	1.7191	0.770647	0.721564	1.06802	0.28551	0.99939
HTRA1	31.3008	-0.204776	0.191861	-1.06731	0.285831	0.99939
PINX1	2.2085	0.701112	0.656917	1.06728	0.285847	0.99939
TMEM123	4.3116	-0.487102	0.456559	-1.0669	0.286018	0.99939
ADGRB1	393.31	-0.091094	0.0854093	-1.06656	0.286172	0.99939
RASD1	9.01789	0.333624	0.312844	1.06642	0.286233	0.99939
RPA2	8.22497	-0.366256	0.343525	-1.06617	0.286347	0.99939
NDRG2	2186.69	0.125891	0.11808	1.06615	0.286355	0.99939
PFKM	792.567	0.0676357	0.0634463	1.06603	0.28641	0.99939
OTUD7A	21.2874	-0.214679	0.201451	-1.06566	0.286577	0.99939
CYSTM1	18.9537	-0.234468	0.220041	-1.06557	0.28662	0.99939
UBC	419.539	0.118471	0.111183	1.06555	0.286625	0.99939
SRP54	109.921	0.216598	0.203305	1.06538	0.286704	0.99939
ETV1	109.798	0.127915	0.120072	1.06531	0.286734	0.99939
NVL	3.79587	0.528559	0.496165	1.06529	0.286745	0.99939
GMCL1	34.9977	-0.181943	0.170845	-1.06496	0.286893	0.99939
MPG	1.4129	-0.853867	0.801835	-1.06489	0.286925	0.99939
GPR162	163.63	-0.129456	0.121574	-1.06484	0.28695	0.99939
IL2RG	0.924062	1.20121	1.12877	1.06417	0.28725	0.99939
GIPC1	48.7097	-0.18529	0.174152	-1.06396	0.287348	0.99939
CCDC117	12.8287	-0.29599	0.278633	-1.06229	0.288103	0.99939
PDHX	34.1358	-0.1758	0.165498	-1.06225	0.288122	0.99939
SLC25A39	9.62996	-0.352232	0.331654	-1.06205	0.288214	0.99939
AQP7	0.567045	1.42672	1.3439	1.06162	0.288407	0.99939
BARD1	1.41329	-0.855883	0.806484	-1.06125	0.288576	0.99939
NUP210	10.1478	-0.347396	0.327353	-1.06123	0.288587	0.99939
VIPR1	16.9936	-0.340602	0.320961	-1.0612	0.288601	0.99939
CDH9	5.40913	0.417914	0.39383	1.06115	0.28862	0.99939
TECPR1	110.434	-0.10421	0.0982187	-1.061	0.28869	0.99939
AP1G1	44.6717	0.159451	0.15029	1.06095	0.28871	0.99939
TMEM135	81.2591	-0.173751	0.163833	-1.06053	0.288902	0.99939
METAP1D	16.032	-0.280707	0.264876	-1.05977	0.289251	0.99939
HIC1	4.53427	0.486462	0.459074	1.05966	0.2893	0.99939
UBE4B	66.904	0.158898	0.150058	1.05891	0.289642	0.99939
KCNH2	9.37576	-0.317833	0.300157	-1.05889	0.28965	0.99939
MTHFD2L	0.714152	1.23906	1.17078	1.05832	0.28991	0.99939
MTRNR2L6	4.17317	-0.503837	0.476089	-1.05828	0.289927	0.99939
MTMR12	36.9927	-0.210466	0.198885	-1.05823	0.289951	0.99939
DRAP1	35.0118	0.171345	0.161972	1.05787	0.290116	0.99939
TMTC4	14.2379	0.323579	0.305929	1.05769	0.290195	0.99939
ELF2	33.8944	-0.177051	0.1674	-1.05765	0.290215	0.99939
SNRPN	648.209	0.095956	0.0907673	1.05716	0.290437	0.99939
KCNQ5	71.5663	-0.126303	0.119475	-1.05715	0.290445	0.99939
NETO2	29.5452	-0.19319	0.18281	-1.05678	0.290612	0.99939
KLHL7	107.051	-0.117064	0.11079	-1.05663	0.290682	0.99939
CNOT6	52.1671	0.164446	0.155733	1.05595	0.290992	0.99939
KCND2	30.6655	0.261821	0.248009	1.05569	0.291109	0.99939
TXNIP	9.87184	0.388335	0.367907	1.05553	0.291185	0.99939
AGO4	6.00503	0.439969	0.416886	1.05537	0.291256	0.99939
DMTF1	95.2337	0.113415	0.107512	1.0549	0.291469	0.99939
SELENOS	22.5393	0.209944	0.199159	1.05415	0.291812	0.99939
EXOSC7	39.6915	-0.265732	0.252113	-1.05402	0.291874	0.99939
ZNF23	12.8937	-0.282294	0.267881	-1.0538	0.291973	0.99939
TMEM55B	92.1569	0.139365	0.132259	1.05373	0.292005	0.99939
ARAF	197.66	0.0942911	0.0895066	1.05345	0.292133	0.99939
RAD50	28.5969	0.215254	0.204339	1.05341	0.292151	0.99939
KAT7	175.031	0.119851	0.113786	1.05331	0.292201	0.99939
AIDA	33.6862	-0.199612	0.18955	-1.05308	0.292303	0.99939
SLC25A25	19.0933	-0.232557	0.221007	-1.05226	0.292679	0.99939
ARHGAP31	5.78569	0.425297	0.404301	1.05193	0.292832	0.99939
DOK6	137.966	-0.115476	0.10978	-1.05188	0.292854	0.99939
JAKMIP2	29.3601	0.204677	0.194589	1.05185	0.29287	0.99939
ZNF207	111.846	0.110946	0.105521	1.05141	0.29307	0.99939
SYTL2	134.165	-0.0960494	0.0913704	-1.05121	0.293162	0.99939
PPFIA3	87.4233	-0.134023	0.127519	-1.051	0.293259	0.99939
FO681542.1	12.5877	-0.312922	0.297759	-1.05092	0.293294	0.99939
HSPA1B	12.8494	0.450873	0.429073	1.05081	0.293347	0.99939
PEX14	17.3854	0.235686	0.224319	1.05067	0.293409	0.99939
ABLIM1	41.4746	0.182875	0.174066	1.05061	0.293439	0.99939
CNPY2	122.551	0.1247	0.118711	1.05045	0.293512	0.99939
FOXC1	2.70646	0.648698	0.61764	1.05029	0.293587	0.99939
PPP1CB	347.322	0.102056	0.0971848	1.05012	0.293662	0.99939
COL27A1	19.3168	0.250147	0.238361	1.04945	0.293973	0.99939
ITPA	60.1952	-0.169822	0.161869	-1.04914	0.294116	0.99939
AKAP6	99.5722	0.141664	0.135078	1.04876	0.294288	0.99939
RHOT2	26.9331	0.197937	0.188739	1.04874	0.294299	0.99939
RHPN2	5.88411	0.42089	0.4014	1.04856	0.294383	0.99939
TRPV5	1.0651	-0.969407	0.924533	-1.04854	0.294391	0.99939
SLC35F5	14.5227	-0.259906	0.248064	-1.04773	0.294761	0.99939
HES7	4.13777	0.529978	0.505889	1.04762	0.294814	0.99939
NEURL1B	19.2155	-0.232356	0.221828	-1.04746	0.294888	0.99939
PREX2	103.514	0.149984	0.143254	1.04698	0.29511	0.99939
GNL3	25.9878	0.193103	0.184486	1.0467	0.295236	0.99939
MTAP	19.5546	0.233592	0.223212	1.0465	0.295329	0.99939
PNPLA8	117.089	0.0971546	0.0928374	1.0465	0.295329	0.99939
ZNF287	4.21268	0.477962	0.456748	1.04645	0.295355	0.99939
FNDC9	0.926617	-1.14024	1.08994	-1.04615	0.295494	0.99939
RARS	21.6641	-0.263187	0.25161	-1.04601	0.295555	0.99939
TECR	498.772	0.0867596	0.0829447	1.04599	0.295564	0.99939
NACC1	22.3464	-0.211776	0.20252	-1.04571	0.295696	0.99939
ZIC2	19.4231	0.362406	0.346584	1.04565	0.295721	0.99939
CRTC3	7.0455	0.418976	0.400729	1.04554	0.295775	0.99939
TXNDC12	13.751	0.277269	0.265264	1.04525	0.295906	0.99939
PCDHA1	6.81789	-0.389205	0.372612	-1.04453	0.29624	0.99939
ITGA9	3.47892	0.573849	0.549542	1.04423	0.296378	0.99939
TMEM229A	11.6407	-0.283001	0.271217	-1.04345	0.29674	0.99939
PUM3	14.4448	-0.275775	0.264293	-1.04345	0.296741	0.99939
DCAKD	8.87828	0.338057	0.324032	1.04328	0.296818	0.99939
SPNS1	44.716	0.154926	0.148556	1.04288	0.297004	0.99939
CNOT4	44.7807	0.160942	0.154334	1.04282	0.297034	0.99939
CLVS1	22.8111	-0.215243	0.206481	-1.04244	0.29721	0.99939
TOLLIP	29.2447	0.214642	0.205923	1.04234	0.297254	0.99939
ZNF57	1.06149	-0.963088	0.924098	-1.04219	0.297323	0.99939
NHLRC2	2.42183	-0.659462	0.632956	-1.04188	0.297469	0.99939
RNF13	88.8648	0.123639	0.118736	1.0413	0.297738	0.99939
ZNF471	0.708757	1.23567	1.18682	1.04116	0.297801	0.99939
TAGLN	35.7279	0.292894	0.28141	1.04081	0.297964	0.99939
TRPC1	13.4324	0.266102	0.255767	1.04041	0.298149	0.99939
AKR7A2	22.1349	-0.241083	0.231734	-1.04034	0.298181	0.99939
C14orf159	2.33738	0.661275	0.635785	1.04009	0.298297	0.99939
NKRF	27.0968	-0.227061	0.218309	-1.04009	0.298298	0.99939
LRRC49	113.164	-0.10115	0.0972781	-1.0398	0.298433	0.99939
CLPTM1L	34.2478	0.167496	0.161112	1.03962	0.298515	0.99939
FOXN2	5.24568	-0.437483	0.420882	-1.03944	0.298599	0.99939
XPO6	267.359	0.0814072	0.0783442	1.0391	0.29876	0.99939
RHOBTB3	13.3086	0.293457	0.282462	1.03893	0.29884	0.99939
C10orf76	5.54216	0.407054	0.391913	1.03863	0.298975	0.99939
CCDC43	3.12037	0.56439	0.543507	1.03842	0.299074	0.99939
NPC1	46.7548	0.149865	0.144368	1.03808	0.299232	0.99939
HPGDS	0.93749	1.19667	1.15387	1.03709	0.299692	0.99939
DCC	23.2707	0.252833	0.243823	1.03695	0.299757	0.99939
ZMYND19	20.9496	-0.210189	0.202714	-1.03687	0.299794	0.99939
GLS	929.499	-0.0932669	0.0899541	-1.03683	0.299816	0.99939
NDFIP1	246.667	-0.167608	0.161701	-1.03653	0.299953	0.99939
MED15	28.8554	0.204274	0.197177	1.03599	0.300205	0.99939
WDR74	14.5361	-0.286438	0.27653	-1.03583	0.300282	0.99939
DAB2IP	97.5945	-0.1209	0.116755	-1.03551	0.300433	0.99939
CLHC1	0.722356	-2.96166	2.86017	-1.03548	0.300443	0.99939
FAM209A	25.05	0.200911	0.194046	1.03538	0.300491	0.99939
AGFG1	127.97	0.0953772	0.0921412	1.03512	0.300613	0.99939
NT5C	3.52888	-0.545693	0.527334	-1.03481	0.300756	0.99939
TAL1	0.432596	-1.5285	1.47724	-1.0347	0.30081	0.99939
EMID1	21.9669	-0.223961	0.216463	-1.03464	0.300838	0.99939
ERCC2	30.3869	0.183734	0.177621	1.03442	0.300942	0.99939
ARL5A	35.8551	-0.180931	0.174947	-1.03421	0.30104	0.99939
ASPSCR1	16.0883	-0.259002	0.250486	-1.034	0.301137	0.99939
PPP1R16B	14.4855	-0.249246	0.24109	-1.03383	0.301216	0.99939
CHD1	20.8916	0.211784	0.204887	1.03366	0.301295	0.99939
STIP1	232.19	0.071056	0.068759	1.03341	0.301414	0.99939
PDE4D	64.9003	0.166535	0.161166	1.03331	0.301459	0.99939
SAP30	8.67346	-0.346567	0.335699	-1.03238	0.301896	0.99939
[truncated: 10,432 more rows]
