# Supplementary material for: Escalated (Dependent) Oxycodone Self-Administration Is Associated with Cognitive Impairment and Transcriptional Evidence of Neurodegeneration in Human Immunodeficiency Virus (HIV) Transgenic Rats
Source: Viruses. 2022 Mar 24;14(4):669. doi: 10.3390/v14040669 (PMC9030762; doi:10.3390/v14040669)
Supplement: Supplementary file 1 [file viruses-14-00669-s001.zip › Supplementary Table S3-DE_WT_ND_WT_N.xlsx]

## Sheet: res_WT_ND_WT_N
Table S3. Differential expression of oxycodone nondependent WT rats vs. oxycodone-naive WT rats (DE_WT_ND_WT_N)
	baseMean	log2FoldChange	lfcSE	stat	pvalue	padj
PEA15	1241.09	-0.228228	0.0529967	-4.30645	1.65894e-05	0.194459
SP100	1435.3	-0.678687	0.165494	-4.10097	4.11423e-05	0.194459
CBWD3	26.3937	-0.946396	0.247558	-3.82293	0.000131874	0.410863
MLLT10	112.39	-0.489245	0.128821	-3.79785	0.000145955	0.410863
JAM2	60.6942	-0.594243	0.158285	-3.75426	0.000173855	0.410863
NDUFV3	761.091	-0.68927	0.190356	-3.62095	0.000293518	0.504477
NGEF	303.396	0.201289	0.0570318	3.52941	0.000416488	0.564464
TEF	149.13	0.250702	0.0714874	3.50694	0.00045329	0.564464
TNRC6A	70.3326	-0.415652	0.118527	-3.5068	0.000453523	0.564464
IL6ST	190.768	-0.504027	0.144279	-3.49343	0.000476856	0.564464
PAPSS1	37.4123	0.509455	0.145852	3.49296	0.000477701	0.564464
SLC25A48	9.54035	-1.04874	0.307593	-3.40949	0.000650846	0.658985
ASAH2	3.0309	2.66113	0.783521	3.39638	0.000682846	0.658985
SH3BGRL3	92.9387	-0.314842	0.0934575	-3.36882	0.000754905	0.658985
HPCA	610.738	0.196381	0.058461	3.35919	0.000781726	0.658985
PGRMC2	91.1066	-0.330019	0.0984181	-3.35324	0.000798725	0.658985
NRCAM	271.065	-0.413834	0.126446	-3.27282	0.00106481	0.745601
RAB12	105.614	-0.941877	0.289997	-3.24789	0.00116266	0.785044
DBP	19.9459	0.644658	0.199817	3.22625	0.00125425	0.790429
HLF	75.6433	0.336159	0.105431	3.18843	0.00143045	0.833469
DPPA4	22.9907	-0.627292	0.199709	-3.14103	0.00168354	0.936146
TSC22D3	39.4543	0.447747	0.143443	3.12142	0.00179981	0.96075
SEM1	264.351	-0.219694	0.07055	-3.11401	0.00184562	0.96075
ZDHHC22	62.4091	-0.448133	0.144163	-3.10853	0.00188024	0.96075
COL27A1	23.0928	-0.642076	0.207449	-3.0951	0.00196743	0.97885
MUC17	34.7134	0.503413	0.163655	3.07606	0.00209759	0.999504
SAT1	234.758	-0.391619	0.130255	-3.00655	0.00264233	0.999504
CA10	188.577	0.235286	0.0784652	2.9986	0.00271225	0.999504
RAB11A	500.402	-0.141643	0.04844	-2.92409	0.0034546	0.999504
TMTC1	24.4582	0.511314	0.175459	2.91416	0.00356652	0.999504
NSMF	542.294	-0.234786	0.0811996	-2.89147	0.00383443	0.999504
CHD1	24.1079	-0.528245	0.183631	-2.87666	0.00401908	0.999504
DNAJB1	76.3415	0.39838	0.138724	2.87174	0.00408216	0.999504
FUS	259.06	-0.197353	0.0689343	-2.86292	0.00419763	0.999504
MTHFD1L	18.2348	0.60352	0.211331	2.8558	0.00429288	0.999504
SMG6	43.3404	0.394387	0.138321	2.85124	0.00435492	0.999504
RAB11FIP4	194.017	0.275021	0.0970047	2.83513	0.00458065	0.999504
KHDRBS3	394.958	-0.250139	0.0883531	-2.83112	0.00463847	0.999504
BTBD9	31.354	-0.586545	0.207681	-2.82426	0.00473894	0.999504
DOLPP1	10.2541	-1.06669	0.379046	-2.81414	0.00489074	0.999504
DYNLRB1	455.379	-0.2061	0.0735251	-2.80312	0.00506103	0.999504
KNDC1	18.6108	0.655187	0.235887	2.77755	0.00547707	0.999504
IGSF9B	63.1243	-0.416894	0.150855	-2.76353	0.00571792	0.999504
MAPK3	193.636	-0.236839	0.0862901	-2.74468	0.00605697	0.999504
NECAB2	71.2959	-0.346038	0.126102	-2.74411	0.00606751	0.999504
SETD5	354.908	-0.301947	0.110302	-2.73747	0.00619136	0.999504
DAPK1	40.1543	0.369568	0.135928	2.71885	0.00655092	0.999504
WDR82	65.4976	0.305796	0.11285	2.70976	0.00673327	0.999504
MPP6	135.628	0.722474	0.267034	2.70555	0.00681921	0.999504
MAP2K4	184.584	0.242088	0.0895049	2.70475	0.00683561	0.999504
GPRC5B	93.7789	0.255552	0.0947297	2.6977	0.00698213	0.999504
SPARC	725.948	-0.283858	0.105336	-2.69479	0.00704327	0.999504
IQSEC3	1256.8	-0.303381	0.112687	-2.69224	0.00709729	0.999504
SRC	83.9032	0.26076	0.0968999	2.69103	0.00712327	0.999504
PRDM2	33.5794	0.418531	0.156239	2.67879	0.00738891	0.999504
KLC1	829.036	-0.140331	0.0526679	-2.66446	0.00771127	0.999504
SOX2	63.0225	-0.318807	0.119656	-2.66436	0.00771358	0.999504
PPID	105.546	-0.242527	0.0912848	-2.65682	0.00788817	0.999504
ACAD8	27.9058	0.456277	0.171938	2.65373	0.00796071	0.999504
SLMAP	77.6589	0.297546	0.112421	2.64672	0.00812774	0.999504
ALDH7A1	58.881	-0.418447	0.158124	-2.64633	0.00813707	0.999504
CLINT1	82.9746	-0.277159	0.105349	-2.63086	0.00851699	0.999504
RSPO3	24.8471	0.526005	0.200262	2.62658	0.00862476	0.999504
PTPRU	20.37	0.634978	0.241905	2.62491	0.00866724	0.999504
TSC22D2	161.249	0.202663	0.0774709	2.61599	0.00889694	0.999504
SDHB	166.799	-0.247434	0.0946723	-2.61358	0.00895982	0.999504
BGN	16.4949	-0.732917	0.280886	-2.6093	0.00907264	0.999504
TSC22D1	569.045	0.160356	0.0615833	2.6039	0.00921708	0.999504
WHRN	33.8415	0.385067	0.14839	2.59496	0.00946018	0.999504
FGF23	427.127	-0.453483	0.174806	-2.5942	0.00948112	0.999504
CABP1	292.249	0.272532	0.105088	2.59337	0.00950398	0.999504
BTF3	145.58	-0.317984	0.12282	-2.58902	0.00962506	0.999504
FAM131A	178.901	0.211793	0.0819909	2.58314	0.0097907	0.999504
LIMD2	114.598	-0.234755	0.0909099	-2.58228	0.00981504	0.999504
MTSS1L	305.365	-0.317018	0.123817	-2.56038	0.0104557	0.999504
CSTF2	168.958	-0.211594	0.0831786	-2.54386	0.0109636	0.999504
TCF7L2	15.6688	-0.60453	0.237754	-2.54267	0.0110008	0.999504
CEP97	74.9071	0.596994	0.234868	2.54183	0.0110274	0.999504
HP1BP3	293.286	0.141128	0.0555241	2.54174	0.0110303	0.999504
INF2	31.3616	0.424265	0.167579	2.53173	0.0113501	0.999504
GIMAP2	15.1174	-0.647651	0.25594	-2.53048	0.0113908	0.999504
CHCHD3	139.623	-0.342441	0.135905	-2.5197	0.0117454	0.999504
FJX1	47.0072	-0.322925	0.128191	-2.51908	0.0117661	0.999504
NAA60	187.573	-0.197056	0.0795286	-2.4778	0.0132196	0.999504
NCBP1	61.9402	0.433808	0.175206	2.47599	0.0132869	0.999504
CAPN2	70.675	0.347628	0.14081	2.46877	0.0135577	0.999504
STAG2	114.183	-0.311641	0.12633	-2.46688	0.0136297	0.999504
SMC4	21.5822	-0.52195	0.212345	-2.45803	0.0139702	0.999504
ADAR	129.398	0.237276	0.0966242	2.45566	0.0140626	0.999504
MTAP	22.0701	-0.495529	0.202247	-2.45012	0.0142808	0.999504
CNIH2	548.915	-0.129066	0.052852	-2.44203	0.0146051	0.999504
CPNE6	95.8645	-0.25636	0.10504	-2.4406	0.014663	0.999504
ANXA7	16.1765	0.573738	0.235336	2.43795	0.0147709	0.999504
VPS13C	38.5704	-0.372482	0.153252	-2.43052	0.0150773	0.999504
VPS41	453.762	0.171217	0.0704871	2.42906	0.0151381	0.999504
CELF4	1099.38	-0.148937	0.061334	-2.42829	0.01517	0.999504
ZFP36L1	50.052	-0.398283	0.164023	-2.42822	0.015173	0.999504
HMGCR	100.348	-0.334762	0.137932	-2.42701	0.015224	0.999504
CACNA1I	40.3221	0.651292	0.2687	2.42386	0.0153566	0.999504
MAGED2	66.6722	0.288552	0.119173	2.4213	0.0154653	0.999504
EFL1	11.595	-0.719078	0.297101	-2.42031	0.0155072	0.999504
MRPS7	29.705	-0.395606	0.163479	-2.41992	0.015524	0.999504
GPD1	6.48863	0.842455	0.349363	2.4114	0.0158912	0.999504
DCTN1	454.416	-0.29154	0.120995	-2.40951	0.0159738	0.999504
SYNGAP1	846.089	-0.301806	0.125308	-2.40851	0.0160178	0.999504
TRA2B	200.32	0.162895	0.0676904	2.40647	0.0161077	0.999504
SCN1A	69.6072	0.374875	0.156208	2.39984	0.0164022	0.999504
CELF3	128.657	-0.220249	0.0919265	-2.39592	0.0165787	0.999504
HECW2	38.2582	-0.403708	0.168687	-2.39324	0.0167005	0.999504
ROCK1	70.4634	-0.322752	0.135386	-2.38394	0.0171283	0.999504
NEUROD2	75.1026	-0.276333	0.11603	-2.38157	0.0172392	0.999504
PTK2B	299.199	0.232593	0.0977329	2.37988	0.0173182	0.999504
PDE10A	50.5195	-0.353013	0.148431	-2.3783	0.0173925	0.999504
RAP1GDS1	172.646	0.296347	0.124636	2.3777	0.0174209	0.999504
NOS1AP	63.8246	0.267879	0.112809	2.37463	0.0175664	0.999504
KIAA0513	26.7756	-0.395418	0.167013	-2.36759	0.0179042	0.999504
EEF1A2	763.564	-0.147266	0.0622302	-2.36647	0.0179586	0.999504
GALNT14	16.529	0.50754	0.21451	2.36605	0.0179792	0.999504
USP34	146.713	0.273457	0.115618	2.36518	0.0180213	0.999504
SNAP91	457.033	-0.18162	0.0770223	-2.35802	0.0183728	0.999504
COTL1	43.4166	-0.314994	0.133627	-2.35726	0.0184106	0.999504
UCP2	78.8557	-0.410088	0.174153	-2.35476	0.0185348	0.999504
ZNF302	67.0979	-0.405829	0.172818	-2.3483	0.0188593	0.999504
ZC3H15	120.969	-0.402861	0.171881	-2.34384	0.0190863	0.999504
SNRPB	27.4125	0.384383	0.164431	2.33765	0.0194052	0.999504
WFS1	95.0811	-0.252376	0.108043	-2.33588	0.0194972	0.999504
RHOA	329.024	-0.157495	0.0675283	-2.33228	0.0196858	0.999504
MINK1	286.34	-0.167	0.0716721	-2.33006	0.0198029	0.999504
MDGA1	3.90848	-1.12296	0.483273	-2.32367	0.0201434	0.999504
CIAPIN1	48.1464	0.334536	0.143972	2.32361	0.0201464	0.999504
SHARPIN	31.1165	-0.397324	0.171807	-2.31262	0.0207437	0.999504
TMEM25	22.4883	0.471683	0.203974	2.31246	0.0207521	0.999504
PPP2CA	478.679	0.152556	0.0659717	2.31244	0.0207534	0.999504
HERC3	144.813	0.285017	0.123508	2.30768	0.0210167	0.999504
ST6GALNAC4	15.0133	-0.627388	0.27225	-2.30446	0.0211969	0.999504
TPPP3	18.2332	-0.476645	0.206934	-2.30337	0.0212583	0.999504
SNX6	33.8659	-0.359328	0.156128	-2.3015	0.0213631	0.999504
RTN4	375.689	0.156987	0.0682379	2.30059	0.0214149	0.999504
BLOC1S6	14.4184	0.610381	0.265568	2.2984	0.0215392	0.999504
KPNB1	205.324	0.183275	0.0797955	2.2968	0.02163	0.999504
CHRD	19.5201	0.493147	0.215737	2.28587	0.0222619	0.999504
PHLDB1	64.4712	-0.252671	0.110812	-2.28018	0.0225968	0.999504
PCDH19	70.91	-0.481371	0.211179	-2.27945	0.0226406	0.999504
ITGA2B	1.98021	-2.1362	0.938803	-2.27544	0.0228793	0.999504
DLG4	1264.72	-0.189377	0.0832893	-2.27373	0.0229822	0.999504
RPL7	343.97	-0.182883	0.0804557	-2.27308	0.0230211	0.999504
RPL9	10.7106	-6.78544	2.995	-2.26559	0.0234766	0.999504
SYNDIG1	19.9007	0.542453	0.239612	2.26388	0.0235812	0.999504
TAX1BP1	157.801	0.1649	0.0728656	2.26307	0.0236316	0.999504
ANK3	282.701	0.134363	0.059409	2.26166	0.0237187	0.999504
ANKRD13C	161.717	0.175199	0.0775777	2.25836	0.023923	0.999504
CSDE1	264.614	0.157325	0.0696916	2.25744	0.0239805	0.999504
VPS29	102.118	0.240377	0.106509	2.25686	0.0240169	0.999504
ZNF233	25.5511	-0.450031	0.199447	-2.2564	0.0240457	0.999504
DNAJC7	267.983	-0.145722	0.0645832	-2.25634	0.0240494	0.999504
TMSB4X	3555.96	-0.14728	0.0652942	-2.25563	0.0240936	0.999504
NDUFA12	149.755	-0.19657	0.0871933	-2.25441	0.0241701	0.999504
KRTCAP2	189.419	-0.211051	0.0936188	-2.25437	0.0241728	0.999504
PTPRN	614.799	-0.138941	0.0616382	-2.25413	0.0241877	0.999504
CASC3	60.6775	-0.248128	0.110114	-2.25338	0.0242354	0.999504
AP3S1	249.841	-0.131174	0.0582732	-2.25101	0.0243849	0.999504
ACSL3	479.141	0.123887	0.0550878	2.2489	0.024519	0.999504
CRHBP	17.0922	-0.659651	0.29372	-2.24585	0.0247137	0.999504
PRDX1	142.195	-0.194287	0.0865426	-2.24499	0.0247691	0.999504
LUC7L	62.0725	0.251562	0.112092	2.24425	0.0248162	0.999504
02-Sep	99.5142	-0.252022	0.112438	-2.24143	0.0249984	0.999504
CABLES1	16.5585	0.557223	0.248835	2.23933	0.0251345	0.999504
GPAA1	12.0492	-0.594843	0.265848	-2.23753	0.0252518	0.999504
ST3GAL6	12.3459	-0.640981	0.286634	-2.23624	0.0253362	0.999504
PRPS1	131.869	0.17901	0.0800542	2.23611	0.0253449	0.999504
MAN2B1	7.75998	-0.759472	0.339873	-2.23458	0.025445	0.999504
LRBA	39.0133	-0.507944	0.227668	-2.23107	0.0256765	0.999504
RPL18A	250.069	-0.331904	0.148955	-2.22822	0.0258661	0.999504
NR2F1	128.772	-0.17339	0.0779894	-2.22325	0.0261989	0.999504
PCLO	230.668	-0.208935	0.0940086	-2.22251	0.0262487	0.999504
PDGFB	13.7805	-0.524499	0.236304	-2.21959	0.0264466	0.999504
ST6GALNAC5	54.588	0.309405	0.139436	2.21897	0.026489	0.999504
FSTL1	16.9888	0.485458	0.218849	2.21823	0.0265391	0.999504
PPP3CA	762.109	0.148942	0.0671559	2.21785	0.0265651	0.999504
RCHY1	43.5961	0.354559	0.160209	2.21311	0.0268899	0.999504
GPX8	14.5936	-0.57184	0.2586	-2.21129	0.0270155	0.999504
NEFM	177.322	0.344304	0.155707	2.21123	0.0270202	0.999504
PIK3CA	87.1698	0.221326	0.100166	2.20959	0.0271333	0.999504
PDXK	37.702	0.461709	0.209375	2.20517	0.0274419	0.999504
XPNPEP1	37.4821	0.350137	0.158844	2.20428	0.0275047	0.999504
RGS5	228.547	-0.283066	0.128457	-2.20358	0.0275536	0.999504
SEMA4A	53.4827	-0.32354	0.146849	-2.20321	0.0275799	0.999504
NUPR1	10.7869	-0.937877	0.425836	-2.20244	0.0276344	0.999504
PAK6	39.0715	0.376121	0.170785	2.20231	0.0276432	0.999504
API5	78.2058	0.231778	0.105246	2.20226	0.0276468	0.999504
SEMA3F	14.0324	0.538911	0.244778	2.20163	0.0276914	0.999504
FBXO21	30.2228	-0.367608	0.167148	-2.1993	0.0278564	0.999504
PCDHA4	6.60729	0.767817	0.349668	2.19585	0.0281028	0.999504
B4GALNT4	50.2419	0.395274	0.180349	2.19171	0.0284001	0.999504
ATPAF1	76.5095	0.225186	0.10281	2.19033	0.0285006	0.999504
TUBGCP5	25.0148	-0.508691	0.232487	-2.18804	0.0286664	0.999504
PRRT2	62.4071	0.234549	0.107436	2.18315	0.0290245	0.999504
TTLL7	154.195	0.200867	0.0920101	2.1831	0.0290284	0.999504
CDV3	28.0616	-0.483991	0.221771	-2.18239	0.0290807	0.999504
CDH8	52.6573	0.317645	0.145625	2.18126	0.0291645	0.999504
R3HDM2	616.809	-0.175465	0.0804482	-2.18109	0.0291768	0.999504
TARS2	117.678	-0.261203	0.119776	-2.18076	0.0292009	0.999504
CYP46A1	220.986	0.22592	0.103635	2.17997	0.0292598	0.999504
MAPK10	143.365	0.171689	0.0789156	2.1756	0.0295852	0.999504
KLF9	64.4125	0.237083	0.109007	2.17493	0.0296355	0.999504
PDXDC1	5.76318	0.889817	0.409286	2.17407	0.0297	0.999504
EXOC3L4	35.7345	0.448641	0.206653	2.17099	0.0299322	0.999504
EIF4E2	125.741	-0.239878	0.110524	-2.17036	0.0299794	0.999504
BRD8	105.326	0.227845	0.105121	2.16745	0.0302006	0.999504
SYNJ1	205.569	0.192096	0.0886413	2.16711	0.0302262	0.999504
C19orf47	32.0398	0.330542	0.152532	2.16704	0.030232	0.999504
CHN1	1544.39	0.169219	0.0781205	2.16613	0.030301	0.999504
04-Sep	165.709	0.216589	0.100012	2.16563	0.0303394	0.999504
PPM1N	26.5942	0.946772	0.43728	2.16514	0.0303772	0.999504
SESTD1	42.751	0.290444	0.134149	2.16509	0.0303806	0.999504
DBN1	185.081	-0.18526	0.0857939	-2.15936	0.0308219	0.999504
GAD1	125.547	0.170676	0.0792024	2.15493	0.0311674	0.999504
SETD1A	33.9291	0.400392	0.185935	2.1534	0.0312872	0.999504
ZNF580	19.1992	-0.5178	0.240538	-2.15268	0.0313441	0.999504
SCPEP1	42.9517	-0.293643	0.136469	-2.15171	0.0314199	0.999504
SPRYD3	203.436	0.178548	0.0829897	2.15145	0.0314405	0.999504
PIGT	64.7833	-0.306823	0.142796	-2.14869	0.031659	0.999504
NABP1	12.6539	-0.635215	0.295798	-2.14746	0.0317568	0.999504
TMEM259	85.1458	-0.24158	0.112639	-2.14473	0.0319745	0.999504
WDR66	41.9823	-0.721801	0.33667	-2.14394	0.0320376	0.999504
ADGRA2	5.09498	-0.874344	0.408296	-2.14145	0.032238	0.999504
SGK1	63.5316	0.456748	0.213443	2.1399	0.0323626	0.999504
YBX1	243.014	-0.176418	0.0825341	-2.13752	0.0325558	0.999504
ABCC8	78.9873	0.298825	0.13991	2.13585	0.0326919	0.999504
CRBN	134.732	0.196455	0.0922763	2.12899	0.0332552	0.999504
ADARB1	35.0249	0.330853	0.155574	2.12666	0.0334485	0.999504
LAMTOR2	83.0522	0.229485	0.107967	2.12552	0.033543	0.999504
SNAP25	2637.55	0.143095	0.067371	2.12399	0.033671	0.999504
RAP1GAP2	77.982	0.255254	0.120213	2.12334	0.0337252	0.999504
RB1CC1	41.3462	0.324952	0.153154	2.12173	0.0338606	0.999504
CSNK1G2	386.115	-0.158904	0.074902	-2.1215	0.0338801	0.999504
RAB40B	41.3914	0.343751	0.162121	2.12033	0.033978	0.999504
NOC4L	10.3281	-0.654423	0.308684	-2.12005	0.0340021	0.999504
PHGDH	44.9567	-0.37496	0.177097	-2.11726	0.034238	0.999504
HDAC11	75.6186	0.313689	0.148177	2.11698	0.0342612	0.999504
RGPD6	5.13759	-1.31235	0.62134	-2.11212	0.034676	0.999504
AKIP1	22.4099	-0.394522	0.186856	-2.11137	0.0347408	0.999504
SLC25A15	5.62486	0.985297	0.467015	2.10977	0.0348779	0.999504
SERF2	330.827	-0.172032	0.0818637	-2.10144	0.0356023	0.999504
LIX1	52.4021	0.282776	0.134722	2.09895	0.0358211	0.999504
ID2	144.319	-0.16707	0.0796602	-2.09728	0.0359686	0.999504
RHOF	27.8991	0.374565	0.178717	2.09585	0.0360956	0.999504
RBFOX3	223.752	0.204094	0.0974352	2.09466	0.036201	0.999504
GLYR1	194.873	0.154754	0.0739053	2.09395	0.0362645	0.999504
MPI	24.962	-0.36709	0.175423	-2.0926	0.036385	0.999504
MYCBP	9.49721	-0.855994	0.409613	-2.08976	0.0366391	0.999504
DDX50	62.7239	0.265676	0.127173	2.08909	0.0367001	0.999504
MLLT6	47.4909	-0.275542	0.131913	-2.08882	0.036724	0.999504
PLEKHM1	9.06227	0.67524	0.323548	2.08699	0.0368893	0.999504
H2AFY	113.472	-0.18029	0.0863979	-2.08674	0.0369119	0.999504
MYZAP	1.0691	-2.95279	1.41784	-2.0826	0.0372876	0.999504
RNF103	44.3366	0.272809	0.131097	2.08097	0.037437	0.999504
REPS2	42.3301	-0.309363	0.148754	-2.07969	0.037554	0.999504
BTBD10	64.3984	0.227419	0.109468	2.07749	0.0377565	0.999504
LOXL1	16.4002	-0.520623	0.250757	-2.07621	0.0378746	0.999504
CARHSP1	23.048	-0.404421	0.194983	-2.07413	0.038067	0.999504
CDK17	92.3351	0.219057	0.105639	2.07364	0.0381124	0.999504
INPP5K	54.5042	0.279711	0.134933	2.07297	0.0381754	0.999504
C9orf153	1.4552	-1.97821	0.955265	-2.07085	0.0383732	0.999504
ITGB1	204.741	-0.195125	0.0944085	-2.06682	0.0387515	0.999504
SLCO1A2	48.7039	-0.287725	0.139303	-2.06546	0.0388795	0.999504
CYP51A1	181.002	-0.193569	0.0937795	-2.06408	0.0390097	0.999504
EDF1	141.475	-0.229857	0.111608	-2.0595	0.0394463	0.999504
PTN	181.171	-0.193839	0.0941598	-2.05862	0.0395308	0.999504
PPP1R14B	30.8246	-0.31698	0.154146	-2.05636	0.0397483	0.999504
ATXN2L	230.101	-0.197153	0.0959237	-2.05531	0.0398495	0.999504
MYCL	57.4501	0.245335	0.119508	2.05287	0.0400849	0.999504
PIK3CD	13.6755	-0.563632	0.274608	-2.0525	0.0401214	0.999504
USP24	35.6389	0.358477	0.17467	2.05231	0.0401395	0.999504
SLC25A39	8.80071	0.64326	0.313516	2.05176	0.0401931	0.999504
PLRG1	101.273	0.217027	0.106092	2.04565	0.0407912	0.999504
PPME1	365.045	0.190015	0.0928894	2.04561	0.040795	0.999504
SORT1	69.5988	0.33179	0.162701	2.03926	0.0414243	0.999504
CTSL	34.9062	-0.297697	0.146097	-2.03767	0.0415834	0.999504
C1orf21	88.7379	-0.244553	0.120052	-2.03706	0.041644	0.999504
DUSP22	29.1113	-0.346696	0.170199	-2.03701	0.041649	0.999504
CAMKK1	47.7418	0.251975	0.123726	2.03656	0.0416944	0.999504
USP13	19.2687	0.399789	0.196512	2.03442	0.0419091	0.999504
RHBDL3	9.05947	0.586856	0.288721	2.03261	0.0420922	0.999504
ZNF740	53.6357	0.236607	0.116537	2.03032	0.0423245	0.999504
EVL	339.165	-0.12205	0.0601499	-2.0291	0.0424476	0.999504
ZDHHC17	137.097	0.189126	0.093486	2.02304	0.0430688	0.999504
ZNF561	3.57154	-1.06596	0.527231	-2.02181	0.0431957	0.999504
JUND	87.4384	-0.227879	0.112915	-2.01814	0.0435763	0.999504
MGAT5B	44.3615	0.26374	0.1308	2.01636	0.0437627	0.999504
FOXG1	125.607	-0.236475	0.11742	-2.01392	0.0440182	0.999504
ASB3	4.88606	0.896158	0.445086	2.01345	0.0440676	0.999504
RGPD5	6.96157	-0.876104	0.435129	-2.01343	0.044069	0.999504
ETV4	62.8807	-0.23364	0.116048	-2.01331	0.0440824	0.999504
ACSM5	8.05669	-0.959102	0.476411	-2.01318	0.0440953	0.999504
ARG2	10.6937	0.540439	0.268806	2.01052	0.0443766	0.999504
HMGCLL1	19.1132	0.515872	0.256927	2.00786	0.0446586	0.999504
PPP3R1	584.932	0.168857	0.0842184	2.00499	0.044964	0.999504
APBB2	75.858	0.233261	0.116429	2.00346	0.0451284	0.999504
GTDC1	40.6028	-0.28786	0.143741	-2.00263	0.045217	0.999504
PTPN11	70.1259	0.240259	0.120051	2.00131	0.0453586	0.999504
CEBPZOS	12.6302	0.50198	0.251119	1.99897	0.0456112	0.999504
LENG1	7.08832	0.820313	0.410453	1.99855	0.0456566	0.999504
RBP1	6.74709	-0.753556	0.377051	-1.99855	0.0456567	0.999504
CTNS	2.99486	1.1901	0.595868	1.99725	0.0457981	0.999504
THPO	3.70319	-1.26445	0.633718	-1.99529	0.0460118	0.999504
PDK2	418.364	-0.137979	0.0691791	-1.99452	0.0460956	0.999504
HEATR3	7.86895	0.647268	0.324629	1.99387	0.0461663	0.999504
TMEM184A	21.3264	-0.39886	0.200147	-1.99284	0.0462788	0.999504
RTCB	70.6479	0.238654	0.119767	1.99265	0.0462993	0.999504
NFS1	46.4212	-0.29548	0.148819	-1.9855	0.0470887	0.999504
SEMA6A	27.5221	-0.39398	0.198444	-1.98535	0.047106	0.999504
EML1	45.8494	-0.267304	0.134654	-1.98512	0.0471313	0.999504
RASA2	21.6025	-0.51971	0.261827	-1.98494	0.0471514	0.999504
PRR5	5.15987	0.863748	0.435527	1.98322	0.0473424	0.999504
REPS1	133.728	-0.176407	0.0890318	-1.98139	0.0475475	0.999504
AZIN2	33.4122	0.327125	0.165129	1.98103	0.0475883	0.999504
LCP2	4.08021	-1.07069	0.540628	-1.98045	0.0476526	0.999504
SPRED2	146.122	0.195365	0.098671	1.97997	0.0477072	0.999504
CCDC117	11.8095	0.554253	0.280298	1.97737	0.0479993	0.999504
FOSL2	23.1322	-0.578917	0.292774	-1.97735	0.0480022	0.999504
CXXC4	15.2493	-0.533343	0.269757	-1.97713	0.0480272	0.999504
PPFIBP2	39.8709	-0.3554	0.180066	-1.97372	0.0484136	0.999504
FOLH1	40.0252	-0.382851	0.19402	-1.97326	0.0484663	0.999504
PTMS	523.585	-0.161117	0.0817131	-1.97174	0.0486392	0.999504
CCZ1B	5.25037	-1.09825	0.557069	-1.97147	0.0486698	0.999504
TPGS2	80.1496	-0.254794	0.129318	-1.97029	0.0488052	0.999504
ZBTB18	330.568	0.133277	0.0676698	1.96952	0.0488929	0.999504
IRF2	23.7429	0.367184	0.186542	1.96838	0.0490248	0.999504
RGMB	22.2636	0.36223	0.184032	1.9683	0.049034	0.999504
MBD1	18.5777	0.469616	0.238618	1.96807	0.0490603	0.999504
ICE2	2.18486	1.38582	0.704152	1.96807	0.0490604	0.999504
ARHGAP17	15.2765	-0.466867	0.237292	-1.96748	0.0491279	0.999504
KDM6B	17.116	-0.430501	0.218849	-1.96711	0.0491701	0.999504
CARMIL2	185.431	0.131781	0.066998	1.96694	0.0491901	0.999504
NECTIN2	3.84753	-0.968762	0.492538	-1.96688	0.0491974	0.999504
PPP1R9B	512.684	-0.249617	0.126933	-1.96652	0.049238	0.999504
RASL10A	27.1646	0.360598	0.183404	1.96614	0.0492822	0.999504
MTSS1	41.5951	-0.310146	0.157791	-1.96555	0.0493507	0.999504
DHCR24	69.9802	0.218833	0.111441	1.96366	0.0495691	0.999504
MYH7B	2.51729	1.12773	0.574316	1.96361	0.0495754	0.999504
SGSM3	96.9898	0.175201	0.0893318	1.96124	0.0498513	0.999504
C8orf76	7.11597	0.83417	0.425406	1.96088	0.0498929	0.999504
AL672142.1	14.6355	0.517744	0.264072	1.96062	0.0499237	0.999504
ATRNL1	175.898	0.293638	0.149909	1.95877	0.0501396	0.999504
SRSF2	532.212	-0.108133	0.0552094	-1.95859	0.050161	0.999504
REV3L	39.4097	0.385122	0.196748	1.95744	0.0502962	0.999504
FTL	331.514	-0.13888	0.0709658	-1.95701	0.0503468	0.999504
COPZ1	150.631	-0.140543	0.0718462	-1.95616	0.0504459	0.999504
BRINP1	98.8807	0.224512	0.114887	1.9542	0.050677	0.999504
CYGB	40.505	0.277542	0.142292	1.95051	0.0511156	0.999504
TAC3	19.3539	-0.398124	0.204136	-1.95029	0.0511414	0.999504
EIF2AK3	7.52791	0.639867	0.328163	1.94984	0.051195	0.999504
DICER1	52.5619	-0.315652	0.161891	-1.94978	0.0512025	0.999504
TMSB10	1527.28	-0.178983	0.0918276	-1.94913	0.0512805	0.999504
MORF4L2	265.541	-0.117907	0.0605741	-1.9465	0.0515949	0.999504
MID2	14.8095	0.441075	0.226637	1.94617	0.0516342	0.999504
AFG3L2	15.2067	0.434652	0.223373	1.94586	0.0516718	0.999504
CDKN1A	5.20439	-0.99143	0.511347	-1.93886	0.0525184	0.999504
TSPAN5	152.389	0.209112	0.107874	1.93848	0.0525646	0.999504
DHX30	61.9552	0.249075	0.1285	1.93833	0.0525831	0.999504
IKZF5	13.4965	0.496705	0.256359	1.93754	0.0526799	0.999504
GRIK3	19.0541	0.383689	0.198123	1.93662	0.0527914	0.999504
FBXW4	70.4075	0.224474	0.115922	1.93642	0.0528162	0.999504
CYR61	7.73499	1.2358	0.638697	1.93487	0.0530059	0.999504
LYST	17.4154	0.422583	0.21845	1.93446	0.0530564	0.999504
CELF5	228.726	-0.147392	0.0762181	-1.93381	0.0531359	0.999504
MORF4L1	546.575	-0.156581	0.0809734	-1.93374	0.0531457	0.999504
ACTL6B	278.462	-0.131492	0.0680002	-1.9337	0.0531497	0.999504
TOMM40	114.281	0.16589	0.0858705	1.93186	0.0533768	0.999504
ABHD3	36.3551	-0.304766	0.157908	-1.93002	0.0536042	0.999504
ADGRL4	11.1272	-0.646287	0.335315	-1.9274	0.05393	0.999504
ABHD2	71.3554	-0.232801	0.120815	-1.92692	0.0539892	0.999504
ACTR3C	30.2167	0.486131	0.252552	1.92487	0.0542452	0.999504
EGR2	19.6055	-0.787416	0.409243	-1.92408	0.0543448	0.999504
FOCAD	42.9697	0.296631	0.154255	1.923	0.0544802	0.999504
NFYB	16.7903	0.409728	0.213075	1.92293	0.0544882	0.999504
ARPC2	604.381	-0.0907971	0.0472762	-1.92057	0.0547862	0.999504
EIF1AY	36.8567	0.282902	0.147345	1.92	0.0548576	0.999504
YES1	3.78459	-0.933791	0.486525	-1.91931	0.0549453	0.999504
TRIM9	113.63	-0.165286	0.0862417	-1.91655	0.0552957	0.999504
OLA1	240.784	0.147468	0.0769587	1.9162	0.0553398	0.999504
ST13	127.596	-0.160333	0.0837521	-1.91437	0.0555724	0.999504
BROX	19.153	0.402607	0.210415	1.9134	0.0556974	0.999504
R3HDM1	147.63	-0.180035	0.0940997	-1.91323	0.0557182	0.999504
BNIP3	78.5757	0.195599	0.102271	1.91256	0.0558039	0.999504
CTNNBIP1	58.1359	0.218414	0.114243	1.91184	0.0558963	0.999504
EIF4A2	1055.58	0.114389	0.0598731	1.91053	0.0560652	0.999504
SNCB	328.356	0.131012	0.068582	1.9103	0.0560948	0.999504
RUNDC3A	279.829	-0.109302	0.0572631	-1.90877	0.0562924	0.999504
RPS15	1009.75	-0.136088	0.0713388	-1.90763	0.0564395	0.999504
PRKCB	337.02	0.127157	0.0666797	1.90698	0.0565232	0.999504
MT1HL1	2.30114	1.48975	0.781236	1.90692	0.0565314	0.999504
HNRNPDL	226.55	-0.1302	0.0683318	-1.90542	0.0567261	0.999504
RPL35	482.58	-0.185485	0.0976372	-1.89974	0.0574675	0.999504
ULK3	8.24173	-0.899798	0.473862	-1.89886	0.0575827	0.999504
ROBO2	63.3614	0.210599	0.110924	1.8986	0.0576173	0.999504
ARNTL	64.8664	-0.243256	0.128174	-1.89786	0.0577139	0.999504
EIF4B	279.915	0.147113	0.0775216	1.89771	0.0577347	0.999504
THRAP3	58.8143	0.239514	0.126215	1.89766	0.057741	0.999504
MORC3	11.5806	0.498276	0.262712	1.89666	0.0578728	0.999504
B3GAT3	100.969	0.166107	0.0877094	1.89384	0.0582467	0.999504
GON4L	25.6283	-0.352156	0.186211	-1.89116	0.0586025	0.999504
HSPA9	375.593	0.129577	0.068557	1.89006	0.0587495	0.999504
AFDN	59.6722	-0.210055	0.111156	-1.88974	0.0587927	0.999504
SCRT1	47.7124	0.248182	0.131345	1.88954	0.058819	0.999504
SWAP70	16.6799	-0.445115	0.23565	-1.88888	0.058908	0.999504
WWC1	183.535	0.138427	0.0733164	1.88808	0.0590155	0.999504
DGKG	101.181	0.279781	0.148392	1.88543	0.0593724	0.999504
CCK	476.84	-0.161274	0.0855604	-1.88491	0.0594415	0.999504
BMI1	96.0147	-0.309127	0.164009	-1.88482	0.0594544	0.999504
ODF2	62.2626	-0.205658	0.109147	-1.88423	0.0595341	0.999504
PLS1	4.81248	0.782867	0.415733	1.8831	0.0596867	0.999504
CIC	168.886	-0.168468	0.0894963	-1.8824	0.0597818	0.999504
PDLIM4	7.49456	-0.629993	0.334874	-1.88128	0.0599333	0.999504
HIST1H2BJ	40.064	-0.277311	0.147445	-1.88078	0.0600018	0.999504
MSL1	319.282	-0.146782	0.0780664	-1.88022	0.0600776	0.999504
RNF31	54.2923	-0.23976	0.12759	-1.87915	0.0602238	0.999504
ATP1A1	360.902	0.152009	0.0809976	1.87671	0.0605577	0.999504
ITCH	34.1815	0.277654	0.148041	1.87552	0.0607213	0.999504
RBBP6	67.9307	0.197389	0.105251	1.87542	0.0607353	0.999504
PPP2R3C	56.0565	0.229311	0.122275	1.87537	0.0607424	0.999504
NT5C2	180.968	-0.159024	0.0848302	-1.87462	0.0608449	0.999504
KCNJ3	66.1714	0.245507	0.131163	1.87176	0.0612392	0.999504
CAMKK2	48.8322	0.230076	0.123056	1.86969	0.0615271	0.999504
EMC3	70.8345	-0.261475	0.139989	-1.86783	0.0617863	0.999504
ZNF653	14.362	-0.451732	0.242144	-1.86555	0.0621049	0.999504
RHOB	113.116	0.164633	0.0883063	1.86434	0.062274	0.999504
CNN1	45.1649	-0.308662	0.16559	-1.86401	0.06232	0.999504
CLIC4	41.0751	-0.289514	0.155416	-1.86284	0.0624851	0.999504
FABP3	6.10277	0.691747	0.371394	1.86257	0.0625226	0.999504
VGF	79.3994	-0.232503	0.124888	-1.86169	0.0626465	0.999504
HLA-DMA	13.2628	-0.461813	0.248228	-1.86044	0.0628232	0.999504
EZR	32.4595	-0.298397	0.160421	-1.86009	0.0628732	0.999504
NARS	111.156	0.200856	0.108021	1.85942	0.0629682	0.999504
TRIM47	4.43087	1.02058	0.549296	1.85798	0.0631713	0.999504
NISCH	510.315	-0.103157	0.055524	-1.85787	0.0631871	0.999504
CDYL2	11.0557	0.560248	0.301575	1.85774	0.0632056	0.999504
SATB1	107.353	0.203218	0.109408	1.85743	0.0632498	0.999504
MSRB1	26.8636	0.324517	0.174859	1.85588	0.0634705	0.999504
C1orf87	1.51511	-1.66387	0.8967	-1.85555	0.0635181	0.999504
PVALB	61.1329	0.220734	0.118965	1.85545	0.0635315	0.999504
TNIK	119.715	-0.162265	0.0875707	-1.85296	0.0638874	0.999504
LRP1	323.632	-0.202355	0.109218	-1.85276	0.0639161	0.999504
ACAP3	27.459	0.301757	0.162894	1.85247	0.0639579	0.999504
NAT8L	53.3739	0.219066	0.118286	1.85201	0.0640245	0.999504
SGK3	22.8121	-0.404945	0.218654	-1.85199	0.0640274	0.999504
CHD7	16.9567	-0.409041	0.22119	-1.84927	0.0644186	0.999504
PCDHGC4	13.9658	0.497986	0.269391	1.84856	0.0645208	0.999504
GALNT9	41.3013	0.279132	0.15113	1.84696	0.0647525	0.999504
NAV2	14.2451	-0.455139	0.246506	-1.84636	0.0648398	0.999504
ANKRD44	22.6948	-0.501884	0.272143	-1.8442	0.0651546	0.999504
UBA5	46.9452	-0.288942	0.156709	-1.84382	0.06521	0.999504
OST4	269.72	-0.169588	0.092115	-1.84105	0.0656141	0.999504
LSM14A	30.1998	0.289518	0.15733	1.84019	0.0657404	0.999504
RABEP2	4.41367	0.838452	0.455675	1.84002	0.0657652	0.999504
HDDC2	21.7335	-0.35181	0.191209	-1.83992	0.0657794	0.999504
TCAF1	13.5508	0.509537	0.277611	1.83543	0.0664414	0.999504
GNB5	153.614	0.162589	0.0886395	1.83428	0.0666127	0.999504
CNOT7	164.925	0.17471	0.0953588	1.83214	0.066931	0.999504
CNTNAP2	66.8783	0.268699	0.146767	1.83079	0.0671317	0.999504
ZBBX	0.858062	-2.08453	1.13895	-1.83023	0.0672156	0.999504
CCND2	20.109	-0.407928	0.223091	-1.82852	0.067471	0.999504
AC007375.2	12.3751	0.739623	0.404636	1.82787	0.0675684	0.999504
MAST2	136.146	-0.210416	0.115236	-1.82596	0.0678565	0.999504
VAMP1	175.645	0.189049	0.103574	1.82526	0.0679617	0.999504
SMARCC2	226.286	-0.146477	0.0802898	-1.82435	0.0680985	0.999504
GCLC	120.386	0.161	0.0882603	1.82415	0.0681295	0.999504
FADS3	81.6738	-0.185614	0.101809	-1.82317	0.068278	0.999504
NTAN1	28.6366	-0.302859	0.166184	-1.82243	0.0683899	0.999504
CAMK2G	310.315	0.110089	0.0604483	1.82122	0.0685741	0.999504
RRAGC	70.074	0.198795	0.109171	1.82096	0.0686131	0.999504
KIF1A	281.64	-0.248885	0.136756	-1.81992	0.0687711	0.999504
SMARCD3	125.505	-0.180595	0.0994058	-1.81675	0.0692555	0.999504
HDAC5	206.545	-0.180201	0.0992252	-1.81608	0.0693574	0.999504
NMNAT2	129.693	0.171556	0.0944864	1.81567	0.0694208	0.999504
AIDA	32.704	0.29304	0.161488	1.81462	0.0695821	0.999504
EXT1	69.8785	0.191897	0.105755	1.81455	0.069593	0.999504
FUT2	0.793022	-1.94862	1.07428	-1.81389	0.0696946	0.999504
ARHGEF25	24.4875	0.307868	0.16994	1.81163	0.0700428	0.999504
CRTAC1	59.7816	-0.252957	0.139636	-1.81154	0.070057	0.999504
SLC37A4	11.2306	0.490915	0.27102	1.81136	0.0700851	0.999504
UBE2E1	178.559	-0.164477	0.0909399	-1.80864	0.0705073	0.999504
NPTXR	64.734	-0.219612	0.121519	-1.80723	0.0707258	0.999504
CLPTM1	193.251	-0.145156	0.0803499	-1.80655	0.0708321	0.999504
CNN3	142.466	-0.200934	0.111251	-1.80614	0.0708973	0.999504
USP54	85.6221	0.334636	0.185285	1.80606	0.0709086	0.999504
ZFYVE19	11.3758	-0.500543	0.277211	-1.80564	0.0709748	0.999504
NAPA	361.683	0.172867	0.0957922	1.8046	0.0711367	0.999504
SH3GLB2	307.969	-0.108357	0.0600742	-1.80372	0.071276	0.999504
RMND5A	109.143	0.166604	0.0923957	1.80316	0.0713637	0.999504
RPS24	320.479	-0.19953	0.110752	-1.8016	0.0716091	0.999504
SMOX	35.41	0.374122	0.207732	1.80098	0.0717054	0.999504
PDE9A	22.1838	-0.348446	0.193508	-1.80068	0.0717529	0.999504
CTNNBL1	26.0258	-0.358965	0.199371	-1.80048	0.0717844	0.999504
GOT1	120.239	0.180029	0.100007	1.80017	0.0718334	0.999504
YAF2	187.576	-0.183279	0.10187	-1.79914	0.0719958	0.999504
TRAPPC12	64.1864	-0.289438	0.16088	-1.79909	0.0720047	0.999504
DNAJB5	194.64	-0.182333	0.101434	-1.79755	0.0722479	0.999504
ZCCHC9	36.9725	-0.264146	0.147075	-1.79599	0.0724957	0.999504
NAT6	23.1382	-0.398219	0.221746	-1.79584	0.0725204	0.999504
MAP3K13	7.69231	0.585669	0.326175	1.79557	0.0725632	0.999504
CHP1	113.275	0.164605	0.0917398	1.79426	0.0727711	0.999504
VCL	42.5099	-0.331603	0.184823	-1.79417	0.0727867	0.999504
NUBPL	8.9762	-0.696631	0.388603	-1.79266	0.0730278	0.999504
PDLIM7	49.9488	-0.249358	0.139102	-1.79263	0.0730329	0.999504
AHSA1	210.899	0.133672	0.0745989	1.79187	0.0731537	0.999504
CCKBR	26.2562	-0.348263	0.194435	-1.79115	0.0732694	0.999504
GABPB1	15.4463	0.506435	0.282853	1.79045	0.0733812	0.999504
COPB1	47.3994	-0.257049	0.143584	-1.79023	0.0734168	0.999504
LCAT	14.3106	-0.469188	0.262146	-1.7898	0.0734866	0.999504
ACER2	1.38628	1.50618	0.841765	1.78931	0.0735641	0.999504
SCRN1	71.7093	-0.200376	0.112011	-1.7889	0.0736316	0.999504
TUFT1	3.898	0.827227	0.462524	1.78851	0.073694	0.999504
GABRD	49.1136	0.293747	0.16436	1.78721	0.073903	0.999504
ARF3	1209.57	-0.0935449	0.0523617	-1.78651	0.074016	0.999504
GABRB2	64.8032	0.246375	0.13799	1.78545	0.0741876	0.999504
RHOBTB2	82.1005	0.178771	0.100199	1.78417	0.0743968	0.999504
PTEN	53.9691	0.204396	0.114562	1.78415	0.0743995	0.999504
RRP12	22.1749	-0.348918	0.19574	-1.78256	0.0746583	0.999504
CEP83	132.737	-0.154252	0.0865947	-1.78132	0.0748609	0.999504
ZNF787	13.1851	0.496401	0.278805	1.78046	0.0750006	0.999504
DCLK1	228.705	-0.141307	0.079371	-1.78034	0.075021	0.999504
DLGAP1	195.634	0.120168	0.0675606	1.77867	0.0752945	0.999504
DCXR	6.68017	-0.73234	0.411737	-1.77866	0.0752958	0.999504
NR1D1	36.2001	-0.265051	0.149037	-1.77843	0.075334	0.999504
RNF121	64.9775	0.272911	0.153523	1.77766	0.0754601	0.999504
INTS10	109.287	-0.15903	0.0895963	-1.77496	0.0759047	0.999504
UPF3A	84.4206	-0.240679	0.135616	-1.77472	0.0759448	0.999504
ADAP1	248.277	0.136832	0.0771071	1.77456	0.0759698	0.999504
PFN1	108.407	-0.14939	0.0842032	-1.77416	0.0760372	0.999504
BLCAP	164.06	-0.146098	0.0823564	-1.77397	0.076068	0.999504
SUPT5H	360.275	-0.185367	0.10453	-1.77335	0.0761715	0.999504
EDC4	99.9958	-0.182364	0.102879	-1.77261	0.0762938	0.999504
CHD3	1488.6	-0.191574	0.108077	-1.77257	0.0763008	0.999504
SSBP2	183.893	-0.122971	0.0693811	-1.7724	0.076328	0.999504
PDHA1	417.725	0.0955041	0.0539107	1.77152	0.0764739	0.999504
IFT80	40.2802	0.273548	0.154452	1.77109	0.0765457	0.999504
VSNL1	635.624	0.11912	0.0673955	1.76747	0.0771495	0.999504
ADAM10	211.908	0.112158	0.0634707	1.76709	0.0772136	0.999504
RNASEK	800.215	-0.128219	0.0725753	-1.7667	0.0772781	0.999504
TIMM10	76.0438	-0.207732	0.117602	-1.7664	0.0773283	0.999504
KAZN	37.4268	0.244161	0.138283	1.76566	0.0774534	0.999504
VMP1	185.808	0.187741	0.106412	1.76428	0.0776848	0.999504
SCN8A	78.6355	0.178728	0.101309	1.76419	0.0777001	0.999504
TMEM38A	12.3607	0.446174	0.252935	1.76399	0.0777334	0.999504
GNAZ	38.8127	0.246742	0.139884	1.7639	0.0777488	0.999504
KLF4	14.073	-0.509247	0.288797	-1.76334	0.077843	0.999504
RAB40C	15.1065	0.436677	0.247808	1.76216	0.0780431	0.999504
CADPS2	23.8981	0.319374	0.181382	1.76078	0.078276	0.999504
SESN1	48.6444	0.247366	0.140633	1.75895	0.0785865	0.999504
LARS	30.4662	-0.284839	0.16194	-1.75892	0.0785913	0.999504
GPI	313.48	-0.107134	0.0609783	-1.75691	0.0789325	0.999504
UBE2V1	274.674	-0.123637	0.0703791	-1.75673	0.0789636	0.999504
ARHGAP31	6.44067	-0.637744	0.363133	-1.75622	0.0790501	0.999504
VEGFB	51.6151	0.392961	0.223852	1.75545	0.0791828	0.999504
DIS3L	20.9189	-0.355024	0.202256	-1.75532	0.0792042	0.999504
ZNF823	0.994768	2.13368	1.21642	1.75407	0.0794193	0.999504
THOC5	84.7701	-0.187146	0.106925	-1.75024	0.0800761	0.999504
ERCC1	20.5252	-0.352656	0.201721	-1.74824	0.0804229	0.999504
COX7A2L	165.245	-0.155997	0.0892483	-1.7479	0.0804822	0.999504
SPOCD1	3.30195	-0.904831	0.517895	-1.74713	0.0806141	0.999504
TXNDC11	29.2778	-0.304865	0.174618	-1.7459	0.0808287	0.999504
NR1D2	21.764	0.314496	0.180163	1.74562	0.0808773	0.999504
FHOD1	7.07816	0.589493	0.337832	1.74493	0.0809973	0.999504
PHKB	82.9492	0.174229	0.0998782	1.74442	0.0810866	0.999504
EPB41L3	104.321	0.227125	0.130257	1.74368	0.0812154	0.999504
CFAP97	11.3765	0.487746	0.279727	1.74365	0.0812194	0.999504
SHISA4	53.6178	-0.214845	0.123299	-1.74247	0.0814266	0.999504
NDRG3	177.804	0.15078	0.0865538	1.74204	0.0815019	0.999504
EPB41	14.3104	0.451937	0.259718	1.74011	0.0818405	0.999504
WDR1	531.937	-0.148302	0.085258	-1.73945	0.0819549	0.999504
HMGB2	18.5587	-0.358091	0.205918	-1.73899	0.082036	0.999504
LZTR1	128.482	-0.149835	0.086268	-1.73686	0.0824122	0.999504
LSM5	31.357	-0.282875	0.16289	-1.73661	0.0824567	0.999504
TMEM184B	79.5377	-0.192276	0.110742	-1.73625	0.0825197	0.999504
GSTM3	14.8919	-0.40271	0.231945	-1.73623	0.0825235	0.999504
TSHZ2	8.5159	0.79665	0.458983	1.73568	0.0826198	0.999504
WDR36	14.9257	0.413545	0.238292	1.73545	0.0826607	0.999504
TKT	116.221	-0.14024	0.0808633	-1.73429	0.0828673	0.999504
NBL1	138.161	-0.138086	0.0796498	-1.73366	0.082978	0.999504
LNPK	71.3556	0.300495	0.173334	1.73361	0.0829866	0.999504
FAM171A2	44.8703	0.238461	0.137578	1.73329	0.0830449	0.999504
CLCN6	60.0409	0.216894	0.125272	1.73138	0.0833842	0.999504
MRPL48	119.229	-0.208226	0.120384	-1.72968	0.0836873	0.999504
MIA3	58.7448	0.202821	0.11726	1.72967	0.0836899	0.999504
CTNNA2	169.437	0.238505	0.137902	1.72952	0.0837153	0.999504
INPP5B	52.6652	-0.219015	0.126678	-1.72891	0.0838252	0.999504
ACBD4	42.6875	0.236022	0.136622	1.72755	0.0840692	0.999504
NCOR1	285.726	-0.0977736	0.0566051	-1.72729	0.0841149	0.999504
MINDY2	35.1295	-0.2889	0.167321	-1.72662	0.0842358	0.999504
DDN	239.699	-0.148671	0.0861723	-1.72528	0.0844769	0.999504
UBR5	197.173	-0.113393	0.0657517	-1.72457	0.0846056	0.999504
HADHA	43.9812	-0.236152	0.136961	-1.72423	0.0846662	0.999504
PPP1R1A	135.859	-0.200012	0.116007	-1.72414	0.0846834	0.999504
CS	258.916	-0.133776	0.0776364	-1.72311	0.0848694	0.999504
ITPKA	77.8856	0.188403	0.109346	1.723	0.0848893	0.999504
GIPC1	47.5909	0.264463	0.153511	1.72277	0.0849308	0.999504
ADAT1	1.96905	1.18037	0.685372	1.72223	0.085027	0.999504
DGUOK	8.57734	0.537329	0.31212	1.72155	0.0851519	0.999504
C5orf30	24.2306	0.293904	0.170761	1.72114	0.0852252	0.999504
MSMO1	44.3223	-0.229035	0.133084	-1.72098	0.0852539	0.999504
AC009477.2	172.696	-0.278658	0.161939	-1.72075	0.0852953	0.999504
SLC6A9	47.2795	0.219205	0.127394	1.72069	0.0853073	0.999504
HNRNPC	198.456	-0.130305	0.075748	-1.72024	0.0853879	0.999504
RGS7BP	66.2336	0.214343	0.124602	1.72023	0.0853909	0.999504
C9orf24	16.259	-0.41127	0.239171	-1.71956	0.0855122	0.999504
ATIC	11.2255	0.455146	0.264723	1.71933	0.0855541	0.999504
RALGDS	26.3396	0.338669	0.197314	1.7164	0.0860896	0.999504
CD37	5.6935	-0.790788	0.461255	-1.71443	0.0864501	0.999504
CPSF1	82.0091	-0.182464	0.10649	-1.71343	0.0866338	0.999504
PICALM	305.199	-0.107961	0.0630193	-1.71315	0.0866856	0.999504
MDH1	533.756	0.126117	0.0736452	1.7125	0.0868049	0.999504
SEC22A	17.4447	0.357494	0.208801	1.71213	0.0868731	0.999504
CALM2	1592.4	0.067819	0.0396116	1.7121	0.0868783	0.999504
CNTNAP4	11.1297	0.472968	0.276277	1.71193	0.0869088	0.999504
TERF2	42.1434	0.241026	0.140851	1.71121	0.0870431	0.999504
FLAD1	14.3986	0.39416	0.230359	1.71107	0.0870682	0.999504
KIFAP3	68.5693	0.185444	0.108445	1.71003	0.0872601	0.999504
SRSF5	761.712	-0.111075	0.0649916	-1.70907	0.0874374	0.999504
HSPG2	3.50818	-0.89943	0.526953	-1.70685	0.0878499	0.999504
KLHDC4	24.3679	0.346938	0.203269	1.70679	0.0878616	0.999504
OAZ2	302.911	-0.0893615	0.0524161	-1.70485	0.0882224	0.999504
TRMT10B	12.9732	-0.445715	0.261468	-1.70466	0.0882572	0.999504
KIAA0355	29.2995	-0.37771	0.221651	-1.70407	0.0883677	0.999504
PTPRZ1	99.6039	-0.201167	0.118124	-1.70301	0.0885665	0.999504
HID1	266.874	-0.148755	0.0873756	-1.70247	0.0886665	0.999504
NSUN2	21.0715	0.355336	0.208929	1.70075	0.0889899	0.999504
SCN2A	85.492	0.182662	0.107464	1.69976	0.0891763	0.999504
LRRC75B	3.44747	-0.859505	0.505812	-1.69926	0.0892707	0.999504
ACVR1B	54.7065	-0.206035	0.121317	-1.69832	0.0894468	0.999504
MTRNR2L12	5821.47	-0.270122	0.159062	-1.69822	0.0894661	0.999504
MMP24-AS1	32.7613	-0.276144	0.162649	-1.69779	0.0895477	0.999504
ROR2	1.38318	-1.49832	0.882744	-1.69734	0.0896324	0.999504
CMTM3	2.98278	-0.966282	0.569494	-1.69674	0.0897459	0.999504
CASK	79.9458	-0.198055	0.116742	-1.69652	0.0897878	0.999504
FN1	64.34	0.330682	0.194958	1.69617	0.0898538	0.999504
GIT1	1272.32	-0.170067	0.100337	-1.69495	0.0900847	0.999504
YIPF5	12.8035	0.419733	0.247726	1.69434	0.0901998	0.999504
NTSR2	44.6166	-0.271066	0.160022	-1.69393	0.0902794	0.999504
ERICH3	2.51222	-1.11551	0.658765	-1.69334	0.0903911	0.999504
ESD	18.6712	-0.334546	0.19758	-1.69322	0.0904136	0.999504
PSMB3	107.28	0.177837	0.105032	1.69316	0.0904241	0.999504
NPIPB5	30.4965	-0.296252	0.175099	-1.69191	0.0906627	0.999504
DNLZ	7.78102	-0.603379	0.356679	-1.69166	0.0907107	0.999504
APBB1	294.99	0.126372	0.074738	1.69086	0.0908634	0.999504
BRI3	81.5489	-0.206748	0.122281	-1.69075	0.0908838	0.999504
NAIP	4.10043	0.749342	0.443421	1.68991	0.0910453	0.999504
DROSHA	571.881	-0.169819	0.100674	-1.68683	0.0916365	0.999504
GDA	90.3526	0.227493	0.134868	1.68679	0.0916441	0.999504
TRIM28	220.067	-0.139658	0.0828252	-1.68618	0.0917619	0.999504
BLMH	55.2544	0.244365	0.144948	1.68588	0.0918186	0.999504
MAPK8IP1	314.259	-0.207707	0.123251	-1.68523	0.0919435	0.999504
KCTD5	28.3019	-0.273728	0.162558	-1.68388	0.0922052	0.999504
NSUN3	1.39109	1.49675	0.889524	1.68264	0.0924449	0.999504
MAGT1	13.1621	-0.419075	0.249511	-1.67959	0.0930373	0.999504
PBX1	231.332	-0.124955	0.0744762	-1.67778	0.0933894	0.999504
GPATCH8	47.4935	0.223134	0.133002	1.67768	0.0934094	0.999504
ENSA	407.728	-0.101354	0.0604204	-1.67749	0.0934472	0.999504
SLC30A6	10.3455	0.568263	0.338801	1.67728	0.0934883	0.999504
CELF1	120.038	-0.138806	0.0828283	-1.67583	0.0937708	0.999504
DOCK8	4.46629	-0.851943	0.508696	-1.67476	0.0939819	0.999504
S1PR1	33.5478	-0.253063	0.151158	-1.67417	0.0940977	0.999504
GABBR2	150.021	0.217114	0.129709	1.67385	0.0941604	0.999504
EIF4A1	231.15	0.241694	0.144422	1.67353	0.0942234	0.999504
SGPL1	32.3282	-0.286936	0.171667	-1.67147	0.0946297	0.999504
DDX19B	16.1509	0.349043	0.20891	1.67078	0.0947651	0.999504
DDX17	235.162	0.164959	0.0988606	1.6686	0.0951968	0.999504
PPP1R37	332.649	0.105701	0.063367	1.66807	0.0953015	0.999504
CHST10	66.6972	0.17757	0.106461	1.66794	0.095328	0.999504
C19orf44	8.13258	0.585228	0.350993	1.66735	0.0954452	0.999504
KLF6	24.1603	0.336128	0.201616	1.66717	0.0954802	0.999504
GBP3	0.72892	2.0797	1.24753	1.66705	0.0955044	0.999504
SPOP	400.788	0.106702	0.0640216	1.66666	0.0955817	0.999504
ARMC6	16.1121	0.374267	0.224592	1.66643	0.0956278	0.999504
AMPD3	81.0862	-0.255388	0.153519	-1.66357	0.0961989	0.999504
VPS33B	29.4062	-0.289239	0.173926	-1.663	0.096312	0.999504
POMGNT1	94.2424	0.166573	0.100198	1.66244	0.0964241	0.999504
BAALC	213.523	-0.141934	0.0853927	-1.66213	0.0964867	0.999504
SCAMP2	20.3794	-0.327274	0.197287	-1.65887	0.0971417	0.999504
BBS2	33.0449	-0.296122	0.178523	-1.65873	0.0971701	0.999504
EPN1	212.444	-0.12233	0.0737512	-1.65869	0.0971782	0.999504
SCN3B	13.9438	-1.00239	0.604405	-1.65847	0.0972221	0.999504
FXYD1	122.867	-0.241057	0.145405	-1.65784	0.0973503	0.999504
TMEM106B	40.6729	0.226046	0.136413	1.65706	0.0975068	0.999504
KLHL12	25.7526	0.301083	0.181724	1.65681	0.0975575	0.999504
KCNIP4	95.0717	0.160719	0.0970405	1.6562	0.0976811	0.999504
DNAJC11	25.6144	0.280994	0.169737	1.65547	0.0978293	0.999504
ABLIM1	42.9116	-0.238401	0.14401	-1.65545	0.0978342	0.999504
DPY19L3	54.5381	-0.21881	0.13219	-1.65527	0.0978704	0.999504
NTRK2	98.8849	-0.148599	0.0897804	-1.65514	0.0978966	0.999504
RRAGD	32.9097	0.247483	0.149551	1.65484	0.0979566	0.999504
ARF5	445.55	0.0853548	0.0515862	1.6546	0.0980047	0.999504
PHF21B	12.4467	-0.704046	0.425531	-1.65451	0.0980239	0.999504
STMN1	1552.43	0.115311	0.069714	1.65406	0.0981145	0.999504
TMEFF2	130.88	-0.236983	0.143304	-1.65371	0.0981872	0.999504
SMCHD1	19.3211	-0.391787	0.237016	-1.653	0.0983318	0.999504
PCYOX1L	17.3956	0.395446	0.239239	1.65294	0.0983441	0.999504
PSMC6	63.7477	-0.20318	0.12297	-1.65227	0.098479	0.999504
RPS11	670.007	-0.167277	0.101253	-1.65207	0.0985201	0.999504
BTK	3.36384	-1.21456	0.73529	-1.65181	0.0985741	0.999504
SCAF11	21.8883	-0.318413	0.192787	-1.65163	0.098609	0.999504
ZCCHC11	61.3047	-0.206417	0.125086	-1.6502	0.0989014	0.999504
AMOTL2	8.88221	0.528233	0.320516	1.64807	0.0993378	0.999504
SMARCD2	19.4033	0.331496	0.20131	1.64669	0.099621	0.999504
CC2D2A	52.7302	-0.246168	0.149545	-1.64612	0.0997397	0.999504
EFEMP1	14.382	-0.453906	0.275831	-1.64559	0.0998477	0.999504
AC256236.1	3.63631	-0.856867	0.520714	-1.64556	0.0998542	0.999504
CARTPT	1.92464	-1.47474	0.896229	-1.64549	0.0998679	0.999504
GPCPD1	94.6853	0.20431	0.1242	1.64501	0.0999687	0.999504
SFPQ	414.861	-0.132582	0.0806096	-1.64475	0.100022	0.999504
SMIM4	4.31093	0.769727	0.468123	1.64428	0.100118	0.999504
TJAP1	10.8943	0.446646	0.271782	1.6434	0.1003	0.999504
PWWP2A	26.3649	-0.346697	0.211099	-1.64234	0.100519	0.999504
SPACA6	31.6814	0.272878	0.166183	1.64203	0.100583	0.999504
CYP4F2	7.63457	-0.666515	0.40595	-1.64186	0.100618	0.999504
CTSK	8.66815	0.517621	0.31528	1.64178	0.100635	0.999504
RSPRY1	76.5328	0.169999	0.103583	1.64119	0.100759	0.999504
RPLP2	477.723	-0.145212	0.0884836	-1.64111	0.100774	0.999504
EEA1	27.6717	0.310327	0.189162	1.64054	0.100893	0.999504
PSG2	4.70876	-0.696698	0.424684	-1.64051	0.100899	0.999504
MED13L	61.4244	0.237417	0.144772	1.63994	0.101019	0.999504
RNF44	70.809	-0.189182	0.115424	-1.63901	0.10121	0.999504
IP6K1	74.9567	0.162312	0.0990396	1.63886	0.101243	0.999504
BASP1	846.629	-0.118139	0.0720992	-1.63856	0.101306	0.999504
SMAD7	56.5288	-0.236719	0.144588	-1.63719	0.101591	0.999504
KCND2	31.4909	-0.290596	0.177595	-1.63629	0.101779	0.999504
TMEM255A	22.8749	-0.306966	0.187606	-1.63623	0.101792	0.999504
LINGO1	247.838	-0.106482	0.0651032	-1.63559	0.101926	0.999504
C1QL3	440.644	-0.121803	0.0744778	-1.63542	0.101961	0.999504
NKD1	14.164	-0.47279	0.289184	-1.63491	0.102067	0.999504
PDCD5	170.048	-0.139824	0.085555	-1.63432	0.102192	0.999504
GRIN2C	35.1565	-0.237944	0.14565	-1.63367	0.102328	0.999504
DNM2	62.2097	-0.203399	0.124607	-1.63233	0.102611	0.999504
TSC22D4	30.1988	0.286032	0.175261	1.63204	0.102671	0.999504
ZPR1	5.3632	-0.742175	0.456348	-1.62634	0.103878	0.999504
PNN	220.841	-0.178441	0.109805	-1.62507	0.104147	0.999504
PRKAR2A	84.4487	0.158716	0.0977885	1.62305	0.104578	0.999504
WDR45	129.887	-0.159847	0.0985166	-1.62254	0.104688	0.999504
ARTN	0.541415	2.65516	1.63682	1.62214	0.104773	0.999504
SPSB1	8.00584	0.494868	0.305141	1.62177	0.104853	0.999504
TBC1D14	12.4915	0.411889	0.25414	1.62072	0.105078	0.999504
RAD50	30.0481	-0.306261	0.188981	-1.62059	0.105106	0.999504
SBF2	45.7084	0.252488	0.155805	1.62054	0.105116	0.999504
ZBTB3	5.1998	0.817991	0.504981	1.61985	0.105265	0.999504
MACF1	300.789	-0.126807	0.0783217	-1.61906	0.105435	0.999504
KCNQ3	33.5556	0.246241	0.152192	1.61796	0.105671	0.999504
ARPC3	187.377	-0.162069	0.100203	-1.61741	0.105789	0.999504
PSMB4	97.8071	0.19133	0.118354	1.6166	0.105966	0.999504
H2AFJ	10.8769	-0.460632	0.28516	-1.61535	0.106235	0.999504
EIF4ENIF1	45.1027	0.209008	0.129391	1.61532	0.106242	0.999504
TARBP2	40.0682	-0.219848	0.1363	-1.61298	0.10675	0.999504
SLC12A4	21.5024	-0.328956	0.204097	-1.61176	0.107014	0.999504
DPYSL2	213.393	0.126857	0.0787269	1.61135	0.107103	0.999504
PLCD1	14.895	-0.41725	0.258968	-1.6112	0.107136	0.999504
RIC8A	78.9229	-0.174221	0.10814	-1.61107	0.107164	0.999504
DNAJC2	71.8843	-0.237459	0.147429	-1.61067	0.107252	0.999504
FAM72A	1.58949	-1.3892	0.862963	-1.6098	0.107441	0.999504
DYNLT1	6.21647	-0.639921	0.397715	-1.60899	0.107618	0.999504
CACNB4	74.4984	0.208803	0.129797	1.60868	0.107686	0.999504
PRSS23	2.9189	-0.917318	0.570421	-1.60814	0.107804	0.999504
NCKAP1L	6.75517	-0.569407	0.354106	-1.60801	0.107832	0.999504
TLE3	126.544	-0.151009	0.0939975	-1.60652	0.108159	0.999504
PLEKHA6	26.2638	0.262952	0.163728	1.60603	0.108268	0.999504
TGFBR3	3.89858	0.726757	0.452551	1.60591	0.108293	0.999504
LYSMD1	10.6885	0.431786	0.268968	1.60535	0.108417	0.999504
FAM209A	26.0839	-0.274567	0.171056	-1.60513	0.108465	0.999504
SLC13A5	5.52597	-0.635622	0.396	-1.60511	0.10847	0.999504
ZNF687	20.8548	-0.326905	0.203709	-1.60477	0.108545	0.999504
CCDC159	11.7078	0.426558	0.265893	1.60424	0.10866	0.999504
ITGA8	6.87266	-0.612931	0.382203	-1.60368	0.108785	0.999504
ARL2	53.9553	0.192946	0.120359	1.60309	0.108915	0.999504
SLC4A8	57.1652	0.321418	0.200556	1.60263	0.109016	0.999504
NRXN2	787.497	-0.065275	0.0407407	-1.60221	0.10911	0.999504
WDR83OS	94.9347	-0.145815	0.0910925	-1.60074	0.109435	0.999504
NDUFS3	329.999	0.137153	0.0857037	1.60031	0.109529	0.999504
FBXW2	127.738	0.151326	0.0945825	1.59994	0.109612	0.999504
POLR3G	2.77262	0.883526	0.552394	1.59945	0.109721	0.999504
TECR	504.278	-0.0902083	0.056439	-1.59833	0.109969	0.999504
FAM92A	76.11	-0.183061	0.114575	-1.59774	0.110102	0.999504
ZNF280D	22.9358	0.342413	0.214452	1.59669	0.110334	0.999504
POU3F1	20.1549	0.305972	0.191745	1.59573	0.11055	0.999504
SLC25A42	39.31	0.244102	0.153065	1.59476	0.110766	0.999504
IGF2	4.40138	-0.924837	0.580323	-1.59366	0.111013	0.999504
VASP	58.0472	-0.282092	0.177049	-1.5933	0.111093	0.999504
PAIP1	110.338	0.13264	0.083249	1.5933	0.111094	0.999504
RNF150	22.2947	0.295027	0.185302	1.59214	0.111353	0.999504
PIGL	4.4261	0.747726	0.469656	1.59207	0.111369	0.999504
RPL5	194.465	-0.145654	0.0915197	-1.59151	0.111495	0.999504
GSTTP1	4.5118	-0.691401	0.434483	-1.59132	0.111538	0.999504
RPL24	508.132	-0.0980625	0.0616573	-1.59045	0.111734	0.999504
MAZ	287.509	-0.104249	0.0655549	-1.59026	0.111776	0.999504
RPL34	335.589	-0.163482	0.102808	-1.59017	0.111796	0.999504
TMA7	214.784	-0.131894	0.0830034	-1.58901	0.112057	0.999504
DNAAF3	1.70661	1.35651	0.854204	1.58804	0.112276	0.999504
C14orf2	26.3246	-0.498848	0.314246	-1.58744	0.112412	0.999504
TNK2	305.265	-0.140861	0.0887516	-1.58714	0.112481	0.999504
CCNJL	0.728224	-1.79831	1.13401	-1.5858	0.112785	0.999504
LYPD5	0.731429	-1.79653	1.13305	-1.58558	0.112835	0.999504
PPAN	11.7272	-0.461847	0.291334	-1.58528	0.112902	0.999504
FAM49A	99.0039	-0.176761	0.111551	-1.58458	0.113062	0.999504
PNKP	1141.79	-0.190177	0.120103	-1.58344	0.113321	0.999504
PMEL	9.30446	-0.59756	0.377453	-1.58314	0.11339	0.999504
ACOT11	4.09731	0.840956	0.531309	1.5828	0.113467	0.999504
MYL6	544.911	-0.0973032	0.0614961	-1.58227	0.113589	0.999504
TTC1	33.652	0.303139	0.191614	1.58202	0.113644	0.999504
PKIG	144.293	-0.168327	0.106408	-1.58191	0.113669	0.999504
MMP14	3.1767	-0.82025	0.518771	-1.58114	0.113846	0.999504
CLEC2L	8.62227	0.496876	0.314719	1.57879	0.114384	0.999504
SLFN12L	0.597566	-2.04248	1.29376	-1.57871	0.114402	0.999504
SEC61A2	169.587	0.12443	0.0789192	1.57668	0.11487	0.999504
WASF1	123.254	0.146683	0.0930478	1.57642	0.114928	0.999504
KCNT1	53.6245	0.573728	0.364232	1.57517	0.115216	0.999504
CDH9	5.90614	-0.581096	0.368933	-1.57507	0.11524	0.999504
CAMK1	110.735	0.150824	0.0957618	1.57499	0.115258	0.999504
C16orf70	59.1207	-0.213079	0.135292	-1.57496	0.115265	0.999504
ALG10	0.593002	-2.03552	1.29265	-1.57469	0.115328	0.999504
TIAM2	82.953	0.16183	0.102814	1.57401	0.115486	0.999504
WWTR1	13.8855	-0.448582	0.285015	-1.57389	0.115513	0.999504
HSPB2-C11orf52	1.12596	1.44327	0.919037	1.57042	0.116318	0.999504
P2RX4	36.3516	-0.378236	0.240938	-1.56985	0.11645	0.999504
BORCS7	21.9928	0.306282	0.195182	1.56921	0.116599	0.999504
MTCH2	101.229	0.137411	0.0875787	1.569	0.116648	0.999504
LEPROT	48.0843	0.251037	0.160107	1.56794	0.116896	0.999504
ODC1	22.1646	0.295075	0.188274	1.56726	0.117054	0.999504
CTGF	10.7476	0.434705	0.27738	1.56718	0.117072	0.999504
RFX2	10.2604	-0.439503	0.280508	-1.56681	0.117159	0.999504
CNTN4	46.511	0.223377	0.142645	1.56596	0.117358	0.999504
ZNF385A	95.0504	-0.148181	0.0946812	-1.56505	0.117571	0.999504
IL4I1	0.468399	-2.2665	1.44925	-1.56391	0.117839	0.999504
HSP90B1	444.839	-0.124735	0.0798355	-1.5624	0.118194	0.999504
NDNF	4.44674	-0.858024	0.549233	-1.56222	0.118236	0.999504
SYNGR1	219.777	0.235706	0.150884	1.56217	0.118248	0.999504
PUF60	128.292	0.123604	0.0791867	1.56091	0.118544	0.999504
FAIM	15.491	-0.366831	0.235052	-1.56064	0.11861	0.999504
SLC45A4	18.4023	0.349924	0.224279	1.56022	0.118709	0.999504
SPAG4	8.88908	-0.474207	0.30394	-1.5602	0.118712	0.999504
LRRC4	110.529	0.167914	0.107634	1.56005	0.118749	0.999504
CREM	22.7422	-0.388903	0.249364	-1.55958	0.118859	0.999504
KDELR3	0.927022	-1.67648	1.07502	-1.55949	0.11888	0.999504
FAM169A	18.3058	0.318784	0.204751	1.55694	0.119486	0.999504
ZDHHC5	61.7831	0.193904	0.124551	1.55682	0.119513	0.999504
TRAF5	1.45005	1.59625	1.02536	1.55677	0.119525	0.999504
LIN7B	15.3759	0.357473	0.229682	1.55638	0.119617	0.999504
WDR12	33.6616	-0.228518	0.146868	-1.55594	0.119723	0.999504
PHF14	47.9759	0.190383	0.122439	1.55492	0.119966	0.999504
RPS15A	1.12007	-1.52092	0.9784	-1.5545	0.120066	0.999504
SYN1	420.784	-0.092095	0.0592486	-1.55438	0.120093	0.999504
CAMK2D	78.1413	-0.159013	0.102409	-1.55272	0.12049	0.999504
PFN2	1668.65	0.0740313	0.0477276	1.55112	0.120873	0.999504
LYRM7	33.2294	-0.233928	0.150861	-1.55061	0.120994	0.999504
CLDN11	30.4083	0.269359	0.173738	1.55037	0.121052	0.999504
POGLUT1	11.5711	0.397098	0.25614	1.55032	0.121066	0.999504
GPATCH4	5.69409	0.58792	0.379424	1.5495	0.12126	0.999504
NAMPT	22.4048	-0.331298	0.213857	-1.54916	0.121344	0.999504
TBCB	101.775	-0.180061	0.116263	-1.54873	0.121446	0.999504
UTP4	62.4595	0.173475	0.112026	1.54853	0.121495	0.999504
OMA1	5.30792	-0.631913	0.408254	-1.54784	0.12166	0.999504
CTPS1	93.2502	0.147479	0.0953247	1.54712	0.121833	0.999504
EMP1	2.39642	1.01022	0.653184	1.54661	0.121956	0.999504
PRICKLE2	86.4951	0.168552	0.108982	1.5466	0.12196	0.999504
PCSK1N	344.577	-0.133005	0.0860057	-1.54647	0.121991	0.999504
PCDH18	2.18992	-1.01617	0.657567	-1.54535	0.122261	0.999504
MKL1	41.2631	0.281197	0.181991	1.54511	0.122319	0.999504
C17orf75	87.0608	0.165111	0.107029	1.54267	0.122912	0.999504
SLC7A11	32.8277	-0.324952	0.210718	-1.54212	0.123045	0.999504
MSH2	8.38201	0.478682	0.310426	1.54202	0.12307	0.999504
RNF114	45.9005	-0.198182	0.128545	-1.54173	0.123139	0.999504
ESYT2	30.6868	-0.255919	0.166014	-1.54155	0.123183	0.999504
GNAI2	249.81	-0.129974	0.0843215	-1.54141	0.123217	0.999504
PDGFA	42.9217	0.360812	0.234097	1.54129	0.123246	0.999504
FH	36.4346	0.231166	0.150123	1.53984	0.123598	0.999504
SS18	23.1311	-0.275809	0.179186	-1.53923	0.123748	0.999504
LARP4B	39.4828	0.252948	0.164337	1.5392	0.123754	0.999504
COMMD10	8.30011	0.504407	0.32791	1.53825	0.123988	0.999504
PYGL	5.07876	-0.62424	0.40603	-1.53742	0.12419	0.999504
UGCG	55.4299	0.224429	0.146123	1.53589	0.124564	0.999504
GTF2IRD2	6.09677	-0.583807	0.380223	-1.53543	0.124677	0.999504
CUL3	282.992	-0.146506	0.0954789	-1.53444	0.124923	0.999504
PARD3	8.53627	-0.478672	0.311977	-1.53432	0.124951	0.999504
PDE6D	47.0105	0.210294	0.137114	1.53372	0.125099	0.999504
MFSD4A	25.4315	0.340503	0.222043	1.5335	0.125152	0.999504
NPC2	57.2333	-0.340506	0.22211	-1.53305	0.125263	0.999504
FRMPD4	33.0424	0.235455	0.153638	1.53254	0.12539	0.999504
ADAMTS9	3.01198	-0.959422	0.626059	-1.53248	0.125405	0.999504
MCRIP2	9.36749	0.545758	0.356162	1.53233	0.125441	0.999504
MTF2	45.0419	-0.230302	0.150316	-1.53212	0.125493	0.999504
TACC2	78.7786	0.15115	0.0986694	1.53189	0.125551	0.999504
RASSF4	4.7697	-0.818451	0.534312	-1.53179	0.125575	0.999504
RBM18	20.713	0.284834	0.186001	1.53136	0.125681	0.999504
RSPO2	50.3634	0.191222	0.12506	1.52905	0.126253	0.999504
RASGEF1A	110.868	-0.129714	0.0848404	-1.52892	0.126284	0.999504
RIT2	32.0683	-0.270344	0.176825	-1.52888	0.126293	0.999504
SHISA9	22.3871	-0.281459	0.18413	-1.52858	0.126368	0.999504
CHIC1	41.2957	0.211723	0.138673	1.52678	0.126816	0.999504
TMEM186	10.0274	-1.81224	1.18758	-1.526	0.12701	0.999504
ASPH	48.5395	0.191241	0.125325	1.52596	0.12702	0.999504
LMO3	78.4656	0.224677	0.147252	1.5258	0.12706	0.999504
HAUS2	10.7283	-0.43518	0.285418	-1.52471	0.127331	0.999504
GPS2	23.948	-0.284407	0.186601	-1.52415	0.127472	0.999504
UBE2W	43.3663	0.196394	0.128873	1.52393	0.127525	0.999504
PPP1R8	67.2931	-0.168914	0.110872	-1.5235	0.127633	0.999504
POLR1C	23.5808	0.313098	0.205555	1.52319	0.127712	0.999504
FECH	20.8513	-0.288583	0.189484	-1.52299	0.127761	0.999504
SLC22A6	1.01065	-1.81365	1.19086	-1.52297	0.127765	0.999504
USP30	49.7146	-0.200304	0.131571	-1.5224	0.127909	0.999504
ITM2A	173.537	-0.23308	0.153144	-1.52197	0.128016	0.999504
CEP290	10.1431	0.428471	0.281579	1.52167	0.128092	0.999504
ARAP1	36.4389	-0.271945	0.178825	-1.52073	0.128327	0.999504
HRH3	113.464	0.129766	0.0853461	1.52047	0.128394	0.999504
WSB1	130.8	-0.248121	0.16321	-1.52025	0.128447	0.999504
JPT2	11.1296	0.458827	0.301944	1.51957	0.128618	0.999504
RAP1GAP	97.7994	0.132303	0.0871172	1.51868	0.128844	0.999504
HMGCS1	104.471	-0.186388	0.122739	-1.51857	0.12887	0.999504
CHCHD1	28.7133	0.236136	0.15558	1.51778	0.129071	0.999504
PLEC	77.5141	-0.207439	0.136774	-1.51665	0.129354	0.999504
POLR2E	100.613	0.133419	0.0879748	1.51656	0.129379	0.999504
TWF2	39.8484	0.246784	0.162733	1.5165	0.129394	0.999504
AC073610.2	20.2604	0.747365	0.49294	1.51614	0.129485	0.999504
LDLRAD3	3.65101	-0.74	0.488382	-1.51521	0.12972	0.999504
KCTD6	2.84658	0.798076	0.527187	1.51384	0.130066	0.999504
DDX42	89.1862	0.140568	0.0929039	1.51304	0.130269	0.999504
PRKCE	244.345	0.144388	0.0954445	1.5128	0.130331	0.999504
TOM1L2	63.3798	0.180456	0.119293	1.51271	0.130354	0.999504
SRSF9	58.4696	-0.236185	0.156156	-1.5125	0.130407	0.999504
PLEKHM2	99.3801	-0.167618	0.11083	-1.51238	0.130436	0.999504
REEP1	69.5323	0.186387	0.12328	1.5119	0.13056	0.999504
HNRNPA3	377.66	0.136111	0.0900296	1.51185	0.130572	0.999504
PAFAH1B3	7.55219	-0.650161	0.430363	-1.51073	0.130858	0.999504
PRPH	6.02786	0.601489	0.398587	1.50905	0.131286	0.999504
MOB4	91.0619	0.139051	0.0921676	1.50868	0.131381	0.999504
GRIP1	52.9297	-0.198372	0.131561	-1.50783	0.131597	0.999504
PHF20	31.9715	0.236899	0.157202	1.50697	0.131819	0.999504
SEZ6L	127.737	0.196435	0.130569	1.50445	0.132465	0.999504
PPP4R2	81.069	0.211057	0.140301	1.50432	0.132499	0.999504
TRAPPC9	47.7563	0.198963	0.132333	1.5035	0.132709	0.999504
PHOX2A	1.98812	0.97317	0.647402	1.50319	0.132789	0.999504
TUBB3	883.431	0.105779	0.0703795	1.50298	0.132845	0.999504
GOLGA3	0.595577	1.71208	1.13942	1.50259	0.132946	0.999504
RGCC	28.9264	-0.24834	0.165293	-1.50242	0.132988	0.999504
TRIM27	22.2104	0.302659	0.201469	1.50226	0.133029	0.999504
SOD1	103.436	0.162062	0.107961	1.50111	0.133326	0.999504
LAMP5	28.2879	0.244597	0.162958	1.50098	0.13336	0.999504
ATP2A1	32.556	0.230095	0.153313	1.50082	0.133401	0.999504
BNIP2	32.5484	-0.278168	0.185371	-1.5006	0.133459	0.999504
NFIC	29.5839	0.241301	0.160813	1.50051	0.133483	0.999504
VSTM2B	17.2668	0.304136	0.202698	1.50044	0.1335	0.999504
PPT1	146.148	-0.133346	0.0888925	-1.50008	0.133594	0.999504
ELAVL1	26.813	-0.254678	0.169799	-1.49988	0.133645	0.999504
CPLX1	232.57	0.145322	0.0969763	1.49854	0.133994	0.999504
SNX3	252.509	-0.0982739	0.0655844	-1.49843	0.134021	0.999504
AP5M1	14.3774	-0.371164	0.247773	-1.498	0.134133	0.999504
SRGAP2	80.5793	-0.155192	0.103626	-1.49762	0.134232	0.999504
P2RX7	4.90802	-0.614675	0.410485	-1.49744	0.13428	0.999504
RNF141	71.2908	0.185477	0.124039	1.49531	0.134833	0.999504
DCAF7	109.942	-0.212952	0.142491	-1.49449	0.135047	0.999504
TXLNB	1.33171	-1.3992	0.936495	-1.49408	0.135155	0.999504
NDUFB9	137.565	-0.142705	0.0955138	-1.49407	0.135157	0.999504
CYFIP2	887.526	-0.0928883	0.0621836	-1.49378	0.135234	0.999504
WASHC4	55.5251	0.215301	0.144151	1.49358	0.135285	0.999504
PRKAB2	15.0886	0.335104	0.224465	1.4929	0.135463	0.999504
PPARGC1B	8.35321	-0.469748	0.314689	-1.49274	0.135506	0.999504
CACNG7	203.963	-0.118554	0.0794224	-1.49271	0.135514	0.999504
NRXN3	177.187	0.111365	0.0746532	1.49176	0.135762	0.999504
PTK7	4.05487	0.711559	0.477062	1.49154	0.135819	0.999504
ACAD9	14.1183	-0.350395	0.234957	-1.49131	0.135879	0.999504
LYN	5.97923	-0.604401	0.405411	-1.49084	0.136005	0.999504
TMEM231	1.9878	-1.03927	0.69718	-1.49067	0.136048	0.999504
PHF3	22.8751	0.333893	0.223994	1.49063	0.136057	0.999504
ELOC	117.746	0.131967	0.0885327	1.4906	0.136067	0.999504
ETV5	91.1156	0.302206	0.202858	1.48974	0.136292	0.999504
FRYL	37.7002	0.269089	0.180738	1.48884	0.13653	0.999504
PARP6	237.286	-0.11607	0.0779667	-1.48872	0.136562	0.999504
MIER3	13.084	-0.50127	0.336779	-1.48842	0.136639	0.999504
SYS1-DBNDD2	73.7673	-0.249881	0.167934	-1.48797	0.136759	0.999504
STON2	12.0736	-0.396052	0.266255	-1.48749	0.136884	0.999504
SCG2	63.8612	-0.227093	0.15275	-1.4867	0.137095	0.999504
MATK	88.7257	0.144404	0.0972599	1.48472	0.137619	0.999504
TRPM4	8.15284	-0.459592	0.309701	-1.48399	0.137813	0.999504
SLC36A2	0.733798	-1.79923	1.21247	-1.48393	0.137826	0.999504
ATAD1	32.1689	0.224491	0.151337	1.48338	0.137973	0.999504
EIF2B1	16.7477	-0.312142	0.210476	-1.48303	0.138067	0.999504
SHC2	9.79289	0.456537	0.308006	1.48224	0.138277	0.999504
ANAPC11	135.661	-0.15536	0.104822	-1.48213	0.138306	0.999504
RIMS3	73.806	0.158689	0.107153	1.48096	0.138618	0.999504
CASQ1	1.4525	-1.23576	0.834552	-1.48075	0.138673	0.999504
ADH5	37.9886	0.269041	0.181721	1.48051	0.138736	0.999504
STXBP5	52.9363	0.171587	0.115905	1.48042	0.138762	0.999504
TNKS	48.1487	0.213785	0.144427	1.48022	0.138814	0.999504
C4A	14.9789	-0.42364	0.286206	-1.48019	0.138822	0.999504
C4B	14.9789	-0.42364	0.286206	-1.48019	0.138822	0.999504
ULK2	104.599	0.133431	0.090188	1.47948	0.139013	0.999504
PKNOX1	30.9684	-0.237798	0.160857	-1.47832	0.139322	0.999504
ITGB1BP2	0.924047	1.50568	1.01879	1.47791	0.139431	0.999504
WDR37	6.93321	0.484704	0.328073	1.47742	0.139562	0.999504
HPN	0.984396	-2.83247	1.91726	-1.47735	0.139581	0.999504
SYTL2	132.902	0.137607	0.0931442	1.47735	0.139582	0.999504
CRLF1	8.52385	0.553856	0.374932	1.47722	0.139618	0.999504
PLD2	56.8228	-0.212127	0.143649	-1.47671	0.139754	0.999504
SETD6	13.1803	0.373493	0.253162	1.47531	0.140128	0.999504
RIMBP2	97.7738	0.198598	0.134696	1.47441	0.14037	0.999504
C9orf78	47.5793	-0.216761	0.147025	-1.47431	0.140397	0.999504
PTCD2	4.57083	-0.635321	0.431173	-1.47347	0.140624	0.999504
GABRA2	95.7925	-0.141922	0.0963801	-1.47252	0.14088	0.999504
KCNC4	58.829	0.163339	0.11095	1.47219	0.140969	0.999504
PGM2	12.7296	-0.422669	0.28723	-1.47154	0.141146	0.999504
ARAF	201.88	-0.122906	0.0835586	-1.4709	0.141318	0.999504
UBE2QL1	24.1512	0.254504	0.173048	1.47071	0.14137	0.999504
RPRML	18.7061	0.334109	0.227186	1.47064	0.141387	0.999504
CACNG2	62.9248	-0.174206	0.118482	-1.47032	0.141475	0.999504
CATSPERG	0.989782	-1.79875	1.22358	-1.47008	0.14154	0.999504
BCL6B	3.18612	-0.951309	0.647176	-1.46994	0.141578	0.999504
TMEM196	27.3871	0.251663	0.17126	1.46948	0.141704	0.999504
LGI3	72.5263	0.161109	0.109703	1.46859	0.141943	0.999504
ALG1	10.4875	0.418555	0.28509	1.46815	0.142063	0.999504
FBXO28	16.4687	0.311722	0.212363	1.46788	0.142138	0.999504
A2M	2.77338	-0.977393	0.666091	-1.46736	0.142279	0.999504
CTSH	43.0201	-0.232427	0.158457	-1.46681	0.142426	0.999504
CCP110	16.7335	0.30827	0.210328	1.46566	0.14274	0.999504
PREX2	108.375	-0.239775	0.163607	-1.46555	0.14277	0.999504
MAN2A2	104.787	0.163322	0.11149	1.46491	0.142946	0.999504
TIMM21	12.7619	0.439722	0.3002	1.46477	0.142985	0.999504
LARP1	288.112	-0.0805371	0.0550421	-1.46319	0.143415	0.999504
AKR1A1	557.318	-0.0818661	0.0559691	-1.4627	0.143549	0.999504
HNRNPA1	204.681	-0.118386	0.0809604	-1.46227	0.143666	0.999504
AP1AR	128.012	0.169802	0.116238	1.46082	0.144066	0.999504
BANF1	2.12737	1.11266	0.761864	1.46044	0.144169	0.999504
PRKAB1	42.9995	-0.238536	0.163373	-1.46007	0.144272	0.999504
AC013394.1	0.666313	-1.62748	1.11509	-1.45951	0.144426	0.999504
TMEM38B	11.4926	0.380731	0.261009	1.45869	0.14465	0.999504
CCL16	0.660829	-1.62748	1.11579	-1.45859	0.144679	0.999504
NGLY1	15.0843	0.357733	0.245483	1.45726	0.145045	0.999504
OSBPL3	6.61166	0.591288	0.406318	1.45523	0.145604	0.999504
RYR1	42.6126	-0.243946	0.167668	-1.45494	0.145687	0.999504
FLT3LG	2.3253	-0.946703	0.650802	-1.45467	0.14576	0.999504
SBF1	94.1221	-0.14691	0.100993	-1.45465	0.145766	0.999504
CACNA1D	69.2939	-0.186988	0.128633	-1.45365	0.146042	0.999504
CAMKV	523.246	0.1147	0.0789304	1.45318	0.146173	0.999504
AARSD1	140.854	0.118637	0.0816406	1.45316	0.146178	0.999504
CA11	548.211	-0.160256	0.110322	-1.45262	0.146328	0.999504
PABPC1	628.105	-0.141213	0.0972214	-1.45249	0.146366	0.999504
IPO13	95.1988	-0.173487	0.119485	-1.45196	0.146514	0.999504
SMAD4	58.0864	0.162782	0.112135	1.45165	0.146598	0.999504
TAGLN2	30.7572	-0.283349	0.195202	-1.45157	0.146621	0.999504
TMEM161B	30.8128	0.232035	0.159956	1.45062	0.146886	0.999504
PSMD9	15.9776	0.325109	0.224219	1.44996	0.147068	0.999504
PSMD2	530.284	0.0963159	0.0664375	1.44972	0.147136	0.999504
SYNJ2BP-COX16	30.4943	0.257894	0.177897	1.44968	0.147148	0.999504
RBM14-RBM4	13.8135	-0.392914	0.271147	-1.44908	0.147314	0.999504
TSPAN7	413.62	0.126037	0.0869871	1.44892	0.14736	0.999504
NCKAP1	215.977	-0.122653	0.0848923	-1.44481	0.148512	0.999504
YTHDC1	66.8748	-0.174859	0.121049	-1.44454	0.148588	0.999504
ANO4	13.2819	0.339531	0.235045	1.44454	0.148588	0.999504
NIPA2	34.1774	0.233381	0.161609	1.44411	0.148708	0.999504
UBXN6	4.84044	-0.585933	0.405752	-1.44407	0.148721	0.999504
BCLAF1	180.208	-0.135817	0.0940582	-1.44396	0.148749	0.999504
GRIA1	132.161	0.20635	0.142905	1.44396	0.148749	0.999504
CALCOCO1	89.3873	0.157865	0.109345	1.44373	0.148815	0.999504
SNRPA1	26.2768	-0.484503	0.335617	-1.44362	0.148846	0.999504
TRIP11	9.19872	0.411655	0.285253	1.44312	0.148987	0.999504
RNF112	13.3478	0.357051	0.247747	1.44119	0.14953	0.999504
PDE4A	16.0612	0.312691	0.2171	1.44031	0.14978	0.999504
ELK4	10.495	-0.465192	0.323086	-1.43984	0.149913	0.999504
TNFRSF19	4.83333	-0.585165	0.406499	-1.43952	0.150002	0.999504
TIMM17A	25.8537	0.263692	0.183188	1.43946	0.15002	0.999504
ZNF771	31.846	-0.220734	0.153374	-1.43919	0.150098	0.999504
RHOC	38.6986	-0.300898	0.209126	-1.43883	0.150198	0.999504
RNF220	250.076	0.0864879	0.0602429	1.43565	0.151102	0.999504
CYB5R2	5.96554	-0.830776	0.578822	-1.43529	0.151206	0.999504
C3orf14	18.784	0.305479	0.212842	1.43524	0.151218	0.999504
RANBP1	65.2108	-0.164513	0.114624	-1.43524	0.151219	0.999504
CRYAB	140.709	0.25475	0.177589	1.43449	0.151432	0.999504
ATXN7L3	355.445	0.0806521	0.0562261	1.43442	0.151452	0.999504
C5orf42	3.88658	0.721677	0.503335	1.43379	0.151632	0.999504
ARFIP2	79.0349	0.148562	0.103621	1.4337	0.151657	0.999504
TRMT13	11.1963	-0.38762	0.270693	-1.43195	0.152157	0.999504
SDF2	132.005	0.109207	0.0762923	1.43143	0.152308	0.999504
CCNYL1	18.0177	-0.310648	0.217125	-1.43073	0.152507	0.999504
NPEPL1	3.78965	-0.704052	0.492643	-1.42913	0.152966	0.999504
SPTSSB	21.1232	0.422362	0.295562	1.42901	0.153	0.999504
USP22	309.191	-0.113193	0.0792118	-1.42899	0.153008	0.999504
ZNF717	8.23191	0.479892	0.335919	1.42859	0.153121	0.999504
WIPF2	34.1537	0.205397	0.143895	1.42741	0.153461	0.999504
SLC9A3R1	40.2285	-0.240547	0.168525	-1.42736	0.153475	0.999504
CIB2	29.139	-0.258584	0.181432	-1.42524	0.154087	0.999504
ARPC4	227.539	0.126796	0.0889886	1.42485	0.1542	0.999504
CIZ1	28.662	-0.291923	0.204883	-1.42483	0.154207	0.999504
PPM1M	15.6692	0.368159	0.258513	1.42414	0.154405	0.999504
ISYNA1	43.251	-0.190188	0.133621	-1.42335	0.154636	0.999504
KALRN	374.506	0.107478	0.0755126	1.42331	0.154645	0.999504
RABL2A	9.81565	-1.05648	0.742312	-1.42323	0.154669	0.999504
C3orf38	1.65523	1.01524	0.713454	1.42299	0.154738	0.999504
SPATS2	31.2171	0.22006	0.1548	1.42158	0.155149	0.999504
SETDB1	49.7972	-0.212663	0.149612	-1.42144	0.15519	0.999504
MALSU1	17.9611	-0.301522	0.212263	-1.42051	0.155458	0.999504
RBM34	7.7237	0.455272	0.320818	1.4191	0.155871	0.999504
NPLOC4	178.499	0.116455	0.0820996	1.41846	0.156057	0.999504
FAM168B	88.0446	-0.142508	0.100527	-1.41762	0.156302	0.999504
QRICH1	62.5472	-0.187684	0.132472	-1.41678	0.156546	0.999504
CDKL1	24.6781	-0.33605	0.237236	-1.41652	0.156623	0.999504
MEGF8	94.5078	0.25843	0.182466	1.41632	0.156683	0.999504
POR	77.0934	-0.177972	0.125687	-1.41599	0.156777	0.999504
TUBA1B	1215.1	-0.0574586	0.0405951	-1.41541	0.156949	0.999504
RAB24	66.0433	-0.156376	0.110602	-1.41387	0.1574	0.999504
MAP4K4	88.5269	-0.181903	0.128672	-1.41369	0.157453	0.999504
VIM	44.182	-0.278515	0.197019	-1.41364	0.157466	0.999504
RCC2	13.9958	-0.328615	0.232506	-1.41336	0.157549	0.999504
JMJD1C	64.3363	0.156819	0.110986	1.41297	0.157665	0.999504
TAC4	82.5613	-0.491261	0.347831	-1.41235	0.157846	0.999504
RPL35A	155.94	0.166459	0.117892	1.41196	0.15796	0.999504
RPL19	35.6609	0.205716	0.145749	1.41144	0.158115	0.999504
SULT1A1	5.30328	0.549554	0.389543	1.41077	0.158314	0.999504
CCND1	62.0769	-0.182932	0.129834	-1.40897	0.158844	0.999504
PPIAL4A	24.7864	1.21934	0.866371	1.40741	0.159307	0.999504
PPP2R1A	443.784	0.0848519	0.0603105	1.40692	0.159452	0.999504
RNF8	7.8844	0.451709	0.321097	1.40677	0.159496	0.999504
AC254952.1	2.51302	0.803644	0.57156	1.40605	0.159708	0.999504
CNEP1R1	36.8107	0.209298	0.148892	1.40571	0.159811	0.999504
BTBD2	16.7656	0.296747	0.211264	1.40463	0.160132	0.999504
PPP2R5C	416.978	-0.0788775	0.056161	-1.40449	0.160174	0.999504
INTS6L	25.89	-0.240807	0.171519	-1.40397	0.160328	0.999504
FER	12.919	-0.341006	0.242908	-1.40385	0.160363	0.999504
FUT10	5.3008	-0.555606	0.395779	-1.40383	0.160369	0.999504
SLC7A8	77.485	-0.141524	0.10087	-1.40303	0.160608	0.999504
OR7A17	2.24755	-0.880948	0.628166	-1.40241	0.160792	0.999504
ZFAND6	65.4519	-0.148463	0.105905	-1.40186	0.160958	0.999504
PSMC1	82.9185	-0.319821	0.228219	-1.40138	0.161101	0.999504
CAND1	95.9911	0.157164	0.112159	1.40126	0.161135	0.999504
WDR17	20.0384	0.289256	0.206432	1.40122	0.161148	0.999504
STAT3	100.088	0.281475	0.200881	1.4012	0.161153	0.999504
STK40	13.0662	-0.334633	0.238857	-1.40097	0.161222	0.999504
ERRFI1	12.0749	-0.395346	0.282254	-1.40067	0.161312	0.999504
RPL15	389.076	-0.080165	0.0572348	-1.40063	0.161324	0.999504
STARD3NL	44.0171	0.200428	0.143114	1.40048	0.161371	0.999504
ODF3	1.65169	1.01365	0.725207	1.39773	0.162193	0.999504
MCU	19.1608	0.281542	0.201456	1.39754	0.162251	0.999504
INTS6	62.5182	-0.20508	0.146829	-1.39672	0.162497	0.999504
GABRP	0.531513	-1.845	1.32129	-1.39636	0.162605	0.999504
RAB35	121.767	0.121606	0.0872041	1.3945	0.163167	0.999504
PSMF1	93.8276	-0.214923	0.154198	-1.39381	0.163375	0.999504
KCNH1	9.36726	0.413287	0.296517	1.3938	0.163377	0.999504
PDE4D	57.9224	0.173041	0.124163	1.39366	0.163421	0.999504
XRN1	19.3361	0.304161	0.218298	1.39333	0.163519	0.999504
SRP54	90.8357	0.344542	0.247381	1.39276	0.163693	0.999504
CBX2	0.994261	1.64321	1.18086	1.39154	0.164063	0.999504
ANO10	65.4221	-0.164697	0.118359	-1.3915	0.164074	0.999504
SLC16A14	1.78694	0.953341	0.685153	1.39143	0.164096	0.999504
ZNF76	59.258	-0.166654	0.119945	-1.38942	0.164705	0.999504
SRSF4	118.739	0.125362	0.0902298	1.38936	0.164722	0.999504
WNK4	3.38221	-0.69187	0.498707	-1.38733	0.165341	0.999504
CLPTM1L	35.0763	-0.200135	0.144264	-1.38729	0.165354	0.999504
FBXO31	72.2425	-0.205497	0.148185	-1.38676	0.165515	0.999504
BSCL2	18.4583	0.720769	0.519754	1.38675	0.165518	0.999504
ZMYM4	33.7019	-0.210788	0.152026	-1.38653	0.165586	0.999504
GLUD1	284.914	-0.119799	0.0864094	-1.38642	0.16562	0.999504
INO80	25.4839	0.250891	0.181097	1.38539	0.165932	0.999504
WDR74	13.9333	0.415992	0.300576	1.38398	0.166364	0.999504
TLCD1	3.32984	-0.772109	0.557939	-1.38386	0.166402	0.999504
POLH	5.58098	-0.771778	0.55785	-1.38349	0.166516	0.999504
GSR	9.27118	0.432044	0.312313	1.38337	0.166551	0.999504
WASHC3	40.1205	0.314022	0.227003	1.38333	0.166562	0.999504
GRPEL2	6.36524	-0.491619	0.355477	-1.38298	0.166671	0.999504
MAPKAPK2	13.1745	-0.32901	0.23804	-1.38217	0.166921	0.999504
RC3H2	39.3065	-0.256371	0.185502	-1.38204	0.16696	0.999504
ALG13	37.9716	-0.196378	0.142143	-1.38155	0.16711	0.999504
ERN1	6.07539	-0.525769	0.380596	-1.38144	0.167145	0.999504
AQP4	73.1591	-0.187897	0.136036	-1.38123	0.167208	0.999504
RALA	132.281	-0.19818	0.143645	-1.37965	0.167693	0.999504
SNRNP70	424.386	-0.09185	0.0666309	-1.37849	0.168052	0.999504
PLP1	2060.23	0.20608	0.149528	1.3782	0.168141	0.999504
CACNB2	22.5575	0.242375	0.175887	1.37802	0.168198	0.999504
ABCB1	34.4488	0.27623	0.20049	1.37778	0.168272	0.999504
PPP6C	35.4724	-0.228943	0.166218	-1.37737	0.168399	0.999504
ZNF354B	0.723724	1.5396	1.11783	1.37731	0.168417	0.999504
EIF4E	229.382	-0.113796	0.0826344	-1.3771	0.168482	0.999504
MED15	29.4166	-0.221934	0.161239	-1.37643	0.168688	0.999504
XAB2	13.4987	0.326043	0.236877	1.37643	0.16869	0.999504
SSB	265.837	-0.105305	0.0766291	-1.37422	0.169374	0.999504
SLC30A4	6.61148	0.474567	0.345354	1.37415	0.169396	0.999504
ZNF451	36.4623	-0.206917	0.150593	-1.37401	0.169438	0.999504
BEST1	5.57106	-0.516314	0.375955	-1.37334	0.169647	0.999504
NEDD1	1.46163	-1.22549	0.892907	-1.37248	0.169915	0.999504
DNASE1	0.398546	-2.03713	1.48433	-1.37242	0.169933	0.999504
DCAF17	15.4719	-0.315055	0.229594	-1.37223	0.169993	0.999504
SERINC1	258.819	0.136912	0.0997899	1.372	0.170063	0.999504
ADCY1	60.7818	0.165979	0.121002	1.37171	0.170155	0.999504
UBA6	28.3532	0.229373	0.167222	1.37167	0.170167	0.999504
MAPT	102.723	-0.13005	0.09493	-1.36995	0.170702	0.999504
TMEM179	36.0751	0.220575	0.161064	1.36949	0.170846	0.999504
FAM172A	57.983	-0.214027	0.156283	-1.36948	0.170848	0.999504
SMG7	59.4581	0.156887	0.114656	1.36833	0.171209	0.999504
RBBP5	18.0183	0.35859	0.262068	1.36831	0.171216	0.999504
TSC1	15.5378	0.293227	0.214307	1.36826	0.171232	0.999504
FAM178B	0.468196	-2.26705	1.65695	-1.3682	0.171249	0.999504
CD63	2.67364	-0.861993	0.630167	-1.36788	0.171349	0.999504
PHKG1	1.19227	1.18203	0.864206	1.36777	0.171385	0.999504
MKL2	24.5258	-0.258909	0.189453	-1.36661	0.171747	0.999504
R3HDM4	31.6152	-0.225223	0.164813	-1.36654	0.17177	0.999504
ARPC5L	81.7154	-0.138189	0.101175	-1.36584	0.171988	0.999504
STOX2	55.5738	-0.197317	0.14447	-1.36581	0.172	0.999504
KIAA1211L	49.533	0.186569	0.136608	1.36573	0.172023	0.999504
NOC2L	29.9299	-0.214729	0.157229	-1.36571	0.172029	0.999504
CRHR1	31.8609	-0.246779	0.180705	-1.36565	0.17205	0.999504
EHD2	4.83274	-0.585976	0.429134	-1.36549	0.1721	0.999504
PNPO	52.7422	0.215598	0.157905	1.36537	0.172137	0.999504
STRN4	243.043	0.0798968	0.0585226	1.36523	0.172181	0.999504
AKT2	406.189	-0.144763	0.106042	-1.36515	0.172205	0.999504
UCKL1	15.0746	-0.30227	0.22142	-1.36514	0.172208	0.999504
LASP1	157.268	-0.112278	0.0822511	-1.36506	0.172234	0.999504
BMP2K	31.2343	-0.311519	0.228222	-1.36498	0.172259	0.999504
CUEDC1	1.71997	-0.983329	0.720449	-1.36488	0.17229	0.999504
EXOSC8	53.7625	-0.307136	0.225101	-1.36443	0.172431	0.999504
FAM81B	3.12098	0.739689	0.542175	1.3643	0.172473	0.999504
SLC32A1	41.4892	0.178965	0.131342	1.36259	0.173013	0.999504
POLR3F	20.3049	0.266192	0.195383	1.36241	0.173069	0.999504
SH3KBP1	100.717	-0.173387	0.127287	-1.36218	0.173142	0.999504
MYL9	93.8099	-0.138447	0.101646	-1.36205	0.173184	0.999504
ARID1B	94.1414	-0.180465	0.132566	-1.36132	0.173412	0.999504
GSK3B	171.766	-0.165572	0.121646	-1.3611	0.173482	0.999504
TMEM39B	19.0162	-0.273156	0.200732	-1.3608	0.173578	0.999504
EIF1B	176.521	0.111342	0.0818263	1.36072	0.173603	0.999504
DNAL1	92.3955	-0.133944	0.0984884	-1.36	0.173831	0.999504
NUAK1	22.8885	0.283078	0.208225	1.35948	0.173995	0.999504
ZC3H13	12.8511	0.332447	0.244602	1.35914	0.174103	0.999504
ASS1	28.9895	0.222076	0.163525	1.35805	0.174447	0.999504
ANKRD52	64.5963	-0.154842	0.11403	-1.35791	0.174493	0.999504
TMEM107	7.564	-0.434343	0.319906	-1.35772	0.174553	0.999504
GPBP1L1	39.0435	0.212275	0.156351	1.35768	0.174565	0.999504
BABAM2	34.8134	0.194128	0.143041	1.35715	0.174734	0.999504
CCT2	91.9565	0.126515	0.0932466	1.35677	0.174853	0.999504
SLC25A23	170.142	0.159226	0.117362	1.3567	0.174876	0.999504
ISCU	50.0916	0.164552	0.121302	1.35655	0.174925	0.999504
SLC35A5	17.6777	0.281398	0.207468	1.35635	0.174989	0.999504
ALDOC	1260.59	0.103128	0.076039	1.35625	0.175021	0.999504
MRPS18C	56.6262	-0.205264	0.151448	-1.35535	0.175307	0.999504
PLCH1	3.18257	-0.683395	0.504321	-1.35508	0.175392	0.999504
HIST1H2AE	1.97177	0.963371	0.710938	1.35507	0.175395	0.999504
KDM5D	8.59807	0.405778	0.29957	1.35453	0.175566	0.999504
KLHL22	14.588	0.399228	0.294861	1.35395	0.175751	0.999504
RPH3AL	4.27467	-1.62965	1.20383	-1.35372	0.175825	0.999504
ACSS3	2.00354	-1.04687	0.77357	-1.3533	0.175961	0.999504
RPL11	385.872	-0.155368	0.114825	-1.35309	0.176028	0.999504
FAM98A	40.3352	0.252083	0.186325	1.35292	0.176081	0.999504
ITFG1	140.24	0.158724	0.117331	1.35279	0.176123	0.999504
RSU1	18.926	-0.26487	0.195853	-1.35239	0.176251	0.999504
NOM1	32.304	0.207485	0.153449	1.35215	0.176327	0.999504
NOLC1	2.77322	0.738115	0.545974	1.35192	0.1764	0.999504
NLRX1	4.81426	-0.584132	0.432251	-1.35137	0.176576	0.999504
N4BP1	4.6918	0.552008	0.408501	1.3513	0.176599	0.999504
PI4KA	397.723	0.125266	0.0927359	1.35078	0.176766	0.999504
PPP4R1	19.7023	-0.35695	0.264413	-1.34997	0.177025	0.999504
GORASP1	44.677	0.253713	0.187955	1.34986	0.177061	0.999504
PIM2	22.9887	0.258948	0.191842	1.34979	0.177082	0.999504
CX3CR1	17.0603	-0.301829	0.223611	-1.34979	0.177083	0.999504
MGST3	82.8065	-0.151106	0.112061	-1.34843	0.17752	0.999504
NABP2	32.9946	-0.201983	0.149814	-1.34823	0.177585	0.999504
IQSEC2	235.896	0.08234	0.0611109	1.34739	0.177856	0.999504
IRAK1BP1	271.15	-0.129339	0.0960474	-1.34662	0.178104	0.999504
SLCO2B1	9.46279	-0.408702	0.30351	-1.34659	0.178113	0.999504
CDC42SE1	13.3015	-0.323599	0.240328	-1.34649	0.178144	0.999504
GALNT3	2.51927	0.804227	0.597464	1.34607	0.178281	0.999504
OGFOD1	25.6747	0.309281	0.229843	1.34562	0.178426	0.999504
PAMR1	22.4352	-0.254998	0.18954	-1.34535	0.178512	0.999504
COQ9	31.2301	0.208327	0.154944	1.34453	0.178778	0.999504
ARL13B	10.3102	0.368412	0.274106	1.34405	0.178933	0.999504
NFATC3	6.61767	0.472472	0.351531	1.34404	0.178935	0.999504
ADCY9	63.0553	0.199602	0.14851	1.34403	0.178939	0.999504
XPOT	15.1636	0.356693	0.265392	1.34402	0.178941	0.999504
DHCR7	20.2194	-0.283995	0.211335	-1.34381	0.179009	0.999504
MAD1L1	2.39335	-0.819123	0.609651	-1.34359	0.17908	0.999504
KIFC2	265.637	0.0859881	0.0640023	1.34352	0.179105	0.999504
GREB1L	3.4288	0.740756	0.551697	1.34269	0.179373	0.999504
TTL	18.3674	0.324804	0.241924	1.34259	0.179405	0.999504
COL9A2	3.9033	-0.91315	0.680419	-1.34204	0.179583	0.999504
PPM1J	0.668887	-1.63149	1.21583	-1.34188	0.179636	0.999504
SCN3A	41.4828	0.220837	0.16459	1.34174	0.179679	0.999504
DCAF5	42.0043	0.187146	0.139684	1.33978	0.180316	0.999504
MED12	49.9389	-0.193851	0.1447	-1.33968	0.180349	0.999504
MICU3	73.0506	0.163526	0.122088	1.33941	0.180436	0.999504
RUSC1	62.5449	0.159441	0.119079	1.33895	0.180587	0.999504
IMMP1L	35.3007	-0.226505	0.169182	-1.33883	0.180627	0.999504
PTP4A3	19.1887	0.263289	0.196691	1.33859	0.180703	0.999504
SRI	49.2845	0.209668	0.156735	1.33772	0.180988	0.999504
FAM214A	21.7949	0.28854	0.215722	1.33755	0.181042	0.999504
BIN1	90.4207	-0.122266	0.0914107	-1.33754	0.181046	0.999504
SIRT7	30.6653	0.251506	0.188058	1.33739	0.181096	0.999504
FRS3	13.0521	-0.45298	0.338776	-1.33711	0.181187	0.999504
SPTY2D1	13.1221	-0.347512	0.259918	-1.33701	0.181219	0.999504
SPATA6L	0.663752	-1.62385	1.21457	-1.33697	0.181231	0.999504
SKIV2L	20.4867	0.258019	0.193063	1.33645	0.181403	0.999504
FKBP9	48.824	-0.194243	0.145355	-1.33633	0.18144	0.999504
AC098484.3	0.600147	1.72314	1.28945	1.33633	0.181441	0.999504
AC003002.1	30.7745	0.296878	0.222168	1.33628	0.181459	0.999504
NIPA1	27.3562	0.266203	0.199256	1.33598	0.181555	0.999504
CHD9	32.1992	0.249546	0.186915	1.33507	0.181852	0.999504
PLCG1	265.879	-0.10624	0.0795952	-1.33475	0.181957	0.999504
B9D1	44.1999	-0.219428	0.164401	-1.33471	0.181971	0.999504
QTRT2	7.31142	0.517597	0.387842	1.33456	0.182021	0.999504
RPL28	281.899	-0.18892	0.141616	-1.33403	0.182194	0.999504
DNM1	9037.61	0.125393	0.0940633	1.33308	0.182507	0.999504
PTGS2	15.2617	-0.448063	0.336267	-1.33246	0.182709	0.999504
ZEB1	26.6911	-0.227012	0.170467	-1.33171	0.182956	0.999504
LARGE2	0.594428	1.71684	1.28934	1.33156	0.183004	0.999504
RBM5	363.549	-0.136759	0.102712	-1.33148	0.183032	0.999504
NSD1	151.668	0.131167	0.0985286	1.33126	0.183103	0.999504
DIP2C	22.1049	0.259164	0.194712	1.33101	0.183185	0.999504
MPPED2	63.8368	-0.172216	0.129491	-1.32995	0.183536	0.999504
PDS5A	34.2788	0.217801	0.163778	1.32985	0.183568	0.999504
KLHL11	19.0353	0.262545	0.197461	1.32961	0.183647	0.999504
WAS	5.30411	-1.02723	0.773112	-1.3287	0.183947	0.999504
PTPN23	71.3387	-0.164158	0.123559	-1.32858	0.183987	0.999504
PER3	2.18364	0.804893	0.605997	1.32821	0.184108	0.999504
RABEPK	15.3541	-0.321859	0.242403	-1.32779	0.184249	0.999504
UBE2G1	122.491	0.108785	0.0819497	1.32746	0.184357	0.999504
GRM3	57.4202	-0.178428	0.134518	-1.32642	0.184701	0.999504
EPS8	33.1861	-0.222032	0.16741	-1.32627	0.184749	0.999504
PGBD4	2.19129	-0.815802	0.615117	-1.32626	0.184755	0.999504
DOCK10	15.3999	-0.305256	0.230194	-1.32608	0.184812	0.999504
SEC14L5	2.52611	0.804663	0.606946	1.32576	0.18492	0.999504
YPEL5	219.071	0.0885285	0.0667919	1.32544	0.185026	0.999504
LRRC49	112.982	0.120399	0.0908649	1.32504	0.185159	0.999504
CXCL14	65.6563	-0.215083	0.16242	-1.32423	0.185425	0.999504
FGFR1OP	18.881	0.274341	0.207354	1.32306	0.185816	0.999504
ATP6V0A1	732.968	0.109422	0.0827775	1.32188	0.186207	0.999504
PRDM5	7.03763	-0.54427	0.411883	-1.32142	0.186362	0.999504
DOT1L	19.6492	-0.287289	0.217588	-1.32033	0.186723	0.999504
NOVA2	61.168	-0.202714	0.153594	-1.31981	0.1869	0.999504
LIMA1	9.38447	-0.394402	0.299028	-1.31895	0.187186	0.999504
WISP2	1.52679	-1.01022	0.766232	-1.31842	0.187363	0.999504
ARMC7	4.69635	-0.608583	0.461756	-1.31798	0.187512	0.999504
FZD5	2.71875	-0.761179	0.577549	-1.31795	0.187521	0.999504
GTF3C3	38.6615	-0.256955	0.194999	-1.31772	0.187597	0.999504
RNF146	37.2253	0.187386	0.142247	1.31733	0.187727	0.999504
C8orf46	83.5094	0.134954	0.102447	1.31731	0.187736	0.999504
PRRG2	0.667331	1.92029	1.45806	1.31701	0.187835	0.999504
MTFR1L	93.2812	-0.11717	0.0889677	-1.317	0.18784	0.999504
DCX	9.29471	-0.42013	0.31901	-1.31698	0.187845	0.999504
CEBPZ	12.0088	-0.412254	0.313035	-1.31696	0.187853	0.999504
PCED1A	28.4583	-0.208739	0.158633	-1.31586	0.188221	0.999504
KCNH7	15.8041	0.291629	0.221645	1.31574	0.18826	0.999504
ELOVL5	21.2989	-0.25033	0.190267	-1.31568	0.188281	0.999504
FLI1	13.3776	-0.307361	0.233778	-1.31475	0.188593	0.999504
SSSCA1	52.9161	-0.172079	0.130907	-1.31451	0.188674	0.999504
PDE5A	19.0239	-0.31833	0.2422	-1.31433	0.188735	0.999504
ZBTB20	21.2279	-0.466456	0.354908	-1.3143	0.188745	0.999504
MAP2K6	18.3461	0.265681	0.202159	1.31422	0.188774	0.999504
SERPINI1	195.657	0.171592	0.13058	1.31408	0.18882	0.999504
CAND2	3.69078	-0.666575	0.507444	-1.31359	0.188983	0.999504
ZNF318	11.1225	-0.338108	0.257417	-1.31347	0.189026	0.999504
PRIMPOL	3.04456	0.691715	0.52667	1.31338	0.189056	0.999504
DPM3	20.448	-0.298439	0.227239	-1.31333	0.189073	0.999504
LARGE1	66.4031	0.190636	0.145159	1.31329	0.189086	0.999504
THUMPD3	7.0685	0.478387	0.36432	1.3131	0.189151	0.999504
RPL38	864.222	-0.124166	0.0945896	-1.31268	0.189292	0.999504
SIK3	68.6849	0.136401	0.103945	1.31224	0.189438	0.999504
FAM217B	15.1567	0.324193	0.247141	1.31177	0.189596	0.999504
FBLN5	4.69557	-0.705137	0.537661	-1.31149	0.189692	0.999504
ABCA7	10.622	-0.362703	0.276733	-1.31066	0.189972	0.999504
VPS8	12.8781	0.315986	0.24109	1.31065	0.189974	0.999504
ADIPOR2	69.8087	0.208417	0.159118	1.30983	0.190253	0.999504
FTSJ1	7.75553	-0.44127	0.336893	-1.30982	0.190255	0.999504
KCNQ5	71.5712	0.138856	0.106042	1.30944	0.190384	0.999504
NID2	2.2648	-0.881718	0.673483	-1.30919	0.19047	0.999504
BCHE	1.19213	-1.19954	0.916295	-1.30912	0.190493	0.999504
PHC1	7.21553	-0.827854	0.632459	-1.30894	0.190553	0.999504
C2CD3	31.7131	-0.199132	0.152155	-1.30874	0.190623	0.999504
AC011530.1	39.5304	0.358426	0.273884	1.30868	0.190643	0.999504
SYN2	354.623	-0.0834395	0.0637871	-1.30809	0.190842	0.999504
RBM42	34.2868	0.194008	0.148336	1.3079	0.190907	0.999504
RASD2	14.6519	0.300993	0.230137	1.30788	0.190913	0.999504
NCAM1	296.676	-0.075529	0.0577578	-1.30769	0.19098	0.999504
SCAPER	42.0436	-0.187112	0.143136	-1.30723	0.191134	0.999504
GTF2H3	7.25844	-0.563067	0.430906	-1.30671	0.191313	0.999504
RPL22	243.975	-0.103823	0.079465	-1.30652	0.191375	0.999504
TPCN1	37.0667	-0.237892	0.182088	-1.30647	0.191393	0.999504
FMN1	6.67748	0.440917	0.337651	1.30584	0.191608	0.999504
SULT4A1	136.053	0.127035	0.0973298	1.3052	0.191825	0.999504
C11orf80	0.722746	1.53504	1.17652	1.30472	0.191987	0.999504
WBP4	21.3115	0.236585	0.181412	1.30413	0.192189	0.999504
HLA-DQA1	9.62847	-0.402733	0.308827	-1.30408	0.192208	0.999504
NXF1	239.551	-0.104709	0.0803174	-1.30369	0.192338	0.999504
POLR3D	27.382	-0.217735	0.167029	-1.30358	0.192378	0.999504
C3	6.91639	-0.552396	0.423822	-1.30337	0.192449	0.999504
KPNA3	56.3606	0.149083	0.114384	1.30335	0.192456	0.999504
C11orf96	32.3777	-0.393825	0.302242	-1.30301	0.192571	0.999504
TRIM36	4.41684	0.57006	0.437702	1.30239	0.192782	0.999504
SLC9A6	51.4834	0.16998	0.130565	1.30188	0.192956	0.999504
ARMCX3	96.7691	0.113491	0.0872058	1.30142	0.193115	0.999504
VEZT	70.0769	0.142708	0.109659	1.30138	0.193128	0.999504
JMJD8	30.5414	-0.219829	0.168952	-1.30113	0.193214	0.999504
EXOSC7	39.639	0.273073	0.209954	1.30063	0.193384	0.999504
SPOCK1	456.549	0.128121	0.0985178	1.30048	0.193436	0.999504
TMEM144	6.36997	-0.491389	0.377907	-1.30029	0.193501	0.999504
MTRF1	13.0389	0.313957	0.24156	1.29971	0.193701	0.999504
FLYWCH1	140.394	0.134915	0.103812	1.29962	0.193733	0.999504
TMPRSS7	1.77856	0.943494	0.726047	1.2995	0.193774	0.999504
CHRNA3	1.12408	1.45185	1.11734	1.29939	0.193811	0.999504
FMNL3	10.4489	-0.373873	0.288076	-1.29783	0.194346	0.999504
EXOSC5	23.2583	0.263449	0.203036	1.29755	0.194442	0.999504
TRIT1	28.3458	0.237774	0.183251	1.29753	0.194447	0.999504
CASP8	0.997129	-1.2718	0.980391	-1.29723	0.194551	0.999504
FBXL19	126.988	-0.157941	0.121882	-1.29585	0.195027	0.999504
DCTN6	38.5104	-0.201314	0.155413	-1.29535	0.195199	0.999504
SORL1	65.3348	0.145772	0.112578	1.29485	0.195372	0.999504
ESR1	1.18603	-1.20063	0.927284	-1.29479	0.195394	0.999504
GNA12	130.717	0.12467	0.0963316	1.29418	0.195604	0.999504
JKAMP	99.3462	-0.158635	0.122583	-1.29411	0.195629	0.999504
DCTN3	157.627	0.109845	0.0848939	1.29391	0.195697	0.999504
RCE1	14.5043	0.301436	0.233086	1.29324	0.195929	0.999504
CD9	31.9174	0.237777	0.1839	1.29297	0.196022	0.999504
DLGAP3	397.816	-0.0958895	0.0741697	-1.29284	0.196067	0.999504
TOMM34	50.6705	0.152921	0.118284	1.29283	0.196071	0.999504
MTA3	168.493	-0.12809	0.099209	-1.29111	0.196664	0.999504
CYTH4	4.09406	0.558376	0.432483	1.29109	0.196672	0.999504
NECAP1	59.1429	0.178785	0.138502	1.29085	0.196757	0.999504
FOXP1	62.1913	-0.14789	0.114573	-1.2908	0.196774	0.999504
WBP1	13.9075	0.330019	0.25582	1.29004	0.197036	0.999504
RAB10	261.426	-0.107985	0.0837142	-1.28993	0.197075	0.999504
PPIH	25.2226	0.227026	0.176006	1.28987	0.197094	0.999504
UBR1	30.3423	-0.209386	0.162362	-1.28963	0.197181	0.999504
ATAD3A	39.1255	-0.211905	0.164343	-1.28941	0.197257	0.999504
MSRB3	5.75429	-0.534348	0.414431	-1.28935	0.197276	0.999504
GAK	68.2009	0.163653	0.126972	1.28889	0.197435	0.999504
BRMS1	45.6171	-0.171145	0.1328	-1.28874	0.197487	0.999504
CYP4F3	7.74614	-0.498813	0.38731	-1.28789	0.197785	0.999504
CD44	12.7373	-0.332467	0.258179	-1.28774	0.197837	0.999504
C19orf60	1.78634	0.946664	0.735357	1.28735	0.197971	0.999504
TST	29.237	-0.204657	0.159077	-1.28653	0.198258	0.999504
PARP8	19.1043	-0.259739	0.201964	-1.28607	0.198419	0.999504
NDFIP1	242.82	0.223916	0.174138	1.28585	0.198495	0.999504
DCBLD1	1.51851	1.08705	0.845509	1.28568	0.198557	0.999504
PITPNM3	71.8531	-0.142078	0.110541	-1.28529	0.198689	0.999504
CHRDL1	17.4176	-0.269999	0.210188	-1.28456	0.198946	0.999504
TMEM134	74.7731	-0.186133	0.145013	-1.28355	0.199298	0.999504
SORBS1	61.1245	-0.163779	0.127615	-1.28339	0.199357	0.999504
PLD3	1286.52	-0.0625715	0.048804	-1.2821	0.199808	0.999504
HEXDC	25.6542	-0.229189	0.178797	-1.28184	0.199898	0.999504
LGI4	10.2012	-0.34791	0.271534	-1.28128	0.200096	0.999504
RASSF5	9.75122	0.362818	0.283325	1.28057	0.200344	0.999504
CLCN3	74.0574	0.125813	0.0982535	1.2805	0.20037	0.999504
BRD3	27.7987	-0.218972	0.171065	-1.28005	0.200528	0.999504
ISOC1	9.66572	-0.375795	0.293579	-1.28005	0.200529	0.999504
PKMYT1	21.1445	0.270265	0.211269	1.27925	0.20081	0.999504
CHTF8	57.6324	-0.156864	0.1227	-1.27844	0.201094	0.999504
SQSTM1	2.41931	1.22382	0.957407	1.27826	0.201157	0.999504
MBOAT2	28.9521	-0.208814	0.16339	-1.27801	0.201245	0.999504
RNF4	71.1158	0.135389	0.105979	1.27751	0.201421	0.999504
DGKZ	368.992	-0.0901261	0.0705528	-1.27743	0.201451	0.999504
CMTM5	83.5286	-0.166916	0.130721	-1.27689	0.201641	0.999504
ORAI3	5.49451	-0.489478	0.383547	-1.27619	0.201889	0.999504
BZW1	467.554	0.0845563	0.0663059	1.27525	0.202222	0.999504
C12orf57	110.359	-0.118029	0.0925666	-1.27507	0.202285	0.999504
SLC43A2	13.2141	0.297858	0.233657	1.27477	0.202392	0.999504
DOCK9	99.8356	0.119117	0.0934968	1.27402	0.202656	0.999504
CDK5	61.4341	0.142211	0.11164	1.27383	0.202723	0.999504
CETN3	69.2581	-0.147234	0.115608	-1.27356	0.202818	0.999504
CKMT2	12.2308	0.324922	0.255234	1.27304	0.203004	0.999504
KIF26B	0.459173	1.84666	1.45189	1.2719	0.203409	0.999504
PDIA5	4.99207	-0.559883	0.440365	-1.27141	0.203583	0.999504
ADAT3	0.533011	-1.85325	1.45856	-1.2706	0.203871	0.999504
SUGT1	12.828	0.301325	0.23721	1.27029	0.203982	0.999504
GIGYF2	62.9722	0.16319	0.128478	1.27018	0.204022	0.999504
PRDM4	28.996	-0.201109	0.158337	-1.27013	0.204039	0.999504
RABL2B	3.54515	1.84048	1.44922	1.26998	0.204093	0.999504
USP49	12.4852	-0.37672	0.296686	-1.26976	0.204171	0.999504
SERGEF	1.07166	-1.39587	1.09943	-1.26963	0.204216	0.999504
GRASP	19.3262	-0.284307	0.224007	-1.26919	0.204373	0.999504
TMEM9B	81.7919	0.122388	0.0964321	1.26916	0.204384	0.999504
LSM8	0.530343	-1.84886	1.45818	-1.26793	0.204824	0.999504
EGLN1	28.2412	-0.238233	0.187924	-1.26771	0.204903	0.999504
MBOAT7	12.531	-0.382806	0.302003	-1.26756	0.204956	0.999504
EEF2	274.108	-0.0867782	0.0684752	-1.26729	0.20505	0.999504
ARHGAP33	404.849	-0.15771	0.124737	-1.26435	0.206105	0.999504
PJA2	146.816	0.103864	0.0821608	1.26416	0.206174	0.999504
ACTR3B	60.7824	0.135911	0.107527	1.26397	0.206239	0.999504
ERBB4	23.4114	0.258322	0.204446	1.26352	0.206401	0.999504
POFUT1	9.27969	-0.35968	0.284668	-1.26351	0.206407	0.999504
PIN1	134.571	0.094875	0.0751178	1.26302	0.206583	0.999504
GRAP2	0.796871	-1.38717	1.09994	-1.26113	0.207261	0.999504
TMEM68	31.3233	0.202208	0.160344	1.26109	0.207278	0.999504
VPS54	22.2543	-0.232302	0.184224	-1.26097	0.207318	0.999504
ESYT1	10.3864	0.348515	0.276394	1.26093	0.207332	0.999504
CD81	339.353	-0.0724418	0.0574621	-1.26069	0.207422	0.999504
GABARAPL1	333.13	0.11509	0.0913302	1.26015	0.207614	0.999504
PXN	12.9176	-0.309501	0.245692	-1.25971	0.207772	0.999504
CHIC2	40.6837	-0.181861	0.144379	-1.25961	0.207811	0.999504
GFOD1	20.387	0.239476	0.190235	1.25884	0.208087	0.999504
SLC2A13	23.6299	0.326904	0.259801	1.25828	0.208289	0.999504
PRKAR2B	33.9684	0.193263	0.153617	1.25809	0.208361	0.999504
LYPLA2	154.184	-0.118771	0.0944216	-1.25788	0.208434	0.999504
TPST1	19.9864	-0.261454	0.207909	-1.25754	0.208559	0.999504
ZNF23	12.7659	0.316518	0.251708	1.25748	0.208579	0.999504
BCDIN3D	4.06501	0.62086	0.493746	1.25745	0.208591	0.999504
IKBKG	3.36179	-0.690954	0.549641	-1.2571	0.208718	0.999504
POLR1B	9.45742	0.364108	0.28986	1.25615	0.209061	0.999504
SMAP1	131.892	-0.124241	0.0989422	-1.25569	0.209228	0.999504
DNASE1L3	0.787062	-1.3802	1.09931	-1.25551	0.209294	0.999504
ANLN	28.3776	0.292389	0.232951	1.25515	0.209424	0.999504
IQGAP1	15.7004	-0.358196	0.285391	-1.25511	0.20944	0.999504
FAM110B	22.2911	-0.276389	0.220236	-1.25496	0.209492	0.999504
KCNJ18	2.4408	0.737478	0.588234	1.25372	0.209945	0.999504
LGI1	158.566	0.165752	0.132227	1.25354	0.210008	0.999504
PIGN	5.07306	0.520651	0.415369	1.25347	0.210036	0.999504
FKBP10	8.12029	-0.460743	0.367662	-1.25317	0.210145	0.999504
RNPS1	206.798	-0.105397	0.0841482	-1.25251	0.210384	0.999504
MAP7D1	424.963	-0.0723628	0.0577918	-1.25213	0.210523	0.999504
ACOX1	37.0174	-0.265181	0.211838	-1.25181	0.21064	0.999504
TRUB1	4.15256	0.599298	0.479005	1.25113	0.210887	0.999504
SV2A	89.9934	0.12987	0.103813	1.25101	0.210933	0.999504
C1QTNF3	0.663635	-1.63256	1.30593	-1.25012	0.211257	0.999504
SETD7	41.0327	0.191018	0.152805	1.25008	0.21127	0.999504
KCNJ11	34.0564	0.202303	0.161833	1.25007	0.211274	0.999504
DAAM1	56.7985	0.182418	0.145956	1.24982	0.211367	0.999504
RAP2A	25.8048	0.212699	0.170212	1.24961	0.211441	0.999504
BHLHE40	210.125	0.164945	0.132074	1.24888	0.211708	0.999504
SMAD5	20.129	-0.275206	0.220396	-1.24869	0.211778	0.999504
SEC63	105.186	0.107989	0.086487	1.24862	0.211805	0.999504
NDUFAF8	113.036	-0.185529	0.148615	-1.24839	0.211889	0.999504
AFF4	128.768	-0.163571	0.131091	-1.24777	0.212116	0.999504
ZFYVE28	16.9803	0.298219	0.239027	1.24764	0.212165	0.999504
CLHC1	0.67781	2.9842	2.39248	1.24732	0.212278	0.999504
PDE2A	677.241	-0.0684851	0.0549221	-1.24695	0.212416	0.999504
COPG2	48.9293	0.151646	0.12163	1.24678	0.212478	0.999504
PKN1	34.7596	0.211025	0.169277	1.24662	0.212535	0.999504
DNAJB11	17.9274	-0.257093	0.206254	-1.24649	0.212584	0.999504
MEN1	86.9361	-0.137971	0.110734	-1.24596	0.212778	0.999504
ACRBP	0.463136	2.43687	1.9566	1.24547	0.212961	0.999504
11-Mar	5.475	0.493443	0.396266	1.24523	0.213046	0.999504
ZNF467	1.66273	-0.904925	0.726854	-1.24499	0.213136	0.999504
ELK3	16.9372	-0.307052	0.246632	-1.24498	0.213139	0.999504
RPS6KB1	62.7883	-0.156409	0.125633	-1.24497	0.213144	0.999504
NMT1	486.447	-0.151343	0.121601	-1.24459	0.213283	0.999504
NFKB1	7.84257	-0.409093	0.328804	-1.24419	0.213431	0.999504
EARS2	7.35428	0.418541	0.336463	1.24394	0.21352	0.999504
ANKRD11	78.1078	0.124255	0.0998907	1.24391	0.213534	0.999504
NDUFAF5	57.4491	0.152691	0.122776	1.24366	0.213626	0.999504
TOM1L1	121.54	-0.155312	0.124933	-1.24316	0.213808	0.999504
TRMT1L	12.1641	0.30784	0.247752	1.24253	0.21404	0.999504
TROVE2	10.1972	0.333582	0.268607	1.2419	0.214274	0.999504
ZNF521	7.16116	0.452004	0.363964	1.24189	0.214276	0.999504
FAM135A	34.8982	-0.185228	0.149257	-1.241	0.214607	0.999504
PAX6	73.2984	-0.141825	0.114314	-1.24066	0.21473	0.999504
PROX1	26.4284	-0.408115	0.328972	-1.24058	0.214762	0.999504
HMGB3	27.8146	-0.210367	0.169577	-1.24054	0.214777	0.999504
NXPH1	63.6734	0.149129	0.120271	1.23994	0.214997	0.999504
GRIA3	288.745	0.0711408	0.0573893	1.23962	0.215117	0.999504
EIF2B4	35.8237	-0.187254	0.151069	-1.23952	0.215151	0.999504
STAT6	37.4699	-0.230298	0.185893	-1.23888	0.215391	0.999504
LRRTM3	25.597	0.205109	0.165573	1.23878	0.215426	0.999504
NR4A3	21.769	-0.347044	0.280334	-1.23797	0.215728	0.999504
TBR1	129.242	0.11238	0.0907991	1.23767	0.215837	0.999504
MTOR	32.3181	0.184007	0.14869	1.23752	0.215894	0.999504
PSME2	20.349	-0.243326	0.196639	-1.23743	0.215929	0.999504
ARHGEF15	5.05092	-0.675934	0.546325	-1.23724	0.215999	0.999504
APOA2	1.1931	-1.2074	0.975985	-1.23711	0.216048	0.999504
C12orf66	4.35048	0.533531	0.431333	1.23693	0.216112	0.999504
UNK	22.9922	-0.259696	0.209983	-1.23675	0.21618	0.999504
COPS6	283.276	0.0998853	0.0807971	1.23625	0.216366	0.999504
SNCA	753.533	-0.0987266	0.0798661	-1.23615	0.216403	0.999504
EXD2	45.8643	0.1538	0.12442	1.23613	0.21641	0.999504
DPAGT1	37.5202	-0.180156	0.145746	-1.2361	0.216423	0.999504
SYMPK	73.4152	-0.13003	0.105212	-1.23589	0.216498	0.999504
TP53INP2	44.58	-0.217831	0.176346	-1.23525	0.216737	0.999504
ARID3B	1.73714	1.11413	0.902106	1.23503	0.21682	0.999504
CTTNBP2NL	13.0654	-0.303343	0.245668	-1.23477	0.216918	0.999504
DLGAP4	351.947	-0.0800362	0.0648327	-1.2345	0.217015	0.999504
UBE3A	57.5059	0.160885	0.130337	1.23438	0.217062	0.999504
FOXP2	62.8506	-0.255798	0.207344	-1.23369	0.217318	0.999504
MMD2	46.2403	0.163087	0.132223	1.23342	0.217419	0.999504
SOX13	5.75464	-0.45823	0.3716	-1.23313	0.217529	0.999504
CSDC2	18.2202	-0.24952	0.20237	-1.23299	0.21758	0.999504
ZMYM2	131.532	-0.106454	0.0863643	-1.23261	0.217721	0.999504
ZDHHC20	81.5871	0.184868	0.150028	1.23222	0.217866	0.999504
TIMM10B	11.4268	-0.342063	0.277605	-1.23219	0.217877	0.999504
CUX1	78.6622	-0.132527	0.107596	-1.23171	0.218057	0.999504
AKAP2	34.307	0.1938	0.15735	1.23165	0.21808	0.999504
CSPG5	66.4847	-0.1376	0.111755	-1.23126	0.218226	0.999504
CACNA1C	29.8686	-0.234369	0.190423	-1.23078	0.218403	0.999504
DHX35	4.09348	0.555876	0.451679	1.23069	0.218439	0.999504
VLDLR	27.9166	0.196984	0.160117	1.23025	0.218603	0.999504
RIT1	65.7585	-0.149964	0.121931	-1.22991	0.218731	0.999504
ASAH1	26.0111	-0.223532	0.181875	-1.22904	0.219057	0.999504
RIC8B	67.8908	0.127219	0.103542	1.22866	0.219198	0.999504
CDKL5	84.1116	0.170422	0.138723	1.22851	0.219256	0.999504
HAUS1	8.73979	0.402441	0.327764	1.22784	0.219508	0.999504
HNRNPU	806.684	-0.111889	0.0911706	-1.22725	0.21973	0.999504
CPEB4	151.375	-0.109958	0.089622	-1.22691	0.219857	0.999504
USP33	189.304	-0.094921	0.077379	-1.2267	0.219935	0.999504
SPARCL1	285.5	-0.114084	0.0930079	-1.22661	0.219969	0.999504
CYP21A2	0.664697	1.35135	1.10205	1.22621	0.22012	0.999504
NAA50	37.3011	0.172435	0.140633	1.22613	0.220149	0.999504
SNX17	78.4846	-0.121936	0.099475	-1.22579	0.220277	0.999504
EIF4EBP2	0.6615	1.35135	1.10248	1.22574	0.220297	0.999504
DNAJC21	37.1986	0.224724	0.183365	1.22556	0.220366	0.999504
HSF1	58.381	-0.159986	0.130561	-1.22538	0.220432	0.999504
LMBR1	36.621	0.181098	0.147861	1.22479	0.220654	0.999504
ATP6V0E1	14.7962	0.307962	0.251487	1.22456	0.22074	0.999504
ZFPM2	7.39172	0.389199	0.317885	1.22434	0.220825	0.999504
CEP170	86.4161	0.162574	0.132805	1.22415	0.220894	0.999504
CPSF2	36.0399	0.183629	0.150062	1.22369	0.22107	0.999504
NF2	67.999	-0.129901	0.106166	-1.22356	0.221118	0.999504
PBX3	14.0367	-0.327871	0.268018	-1.22332	0.22121	0.999504
SMC6	27.3463	0.222808	0.18218	1.22301	0.221326	0.999504
TMEM110	40.8768	0.22026	0.180119	1.22286	0.221383	0.999504
RPLP1	556.585	-0.13411	0.109672	-1.22282	0.221397	0.999504
ATG4C	55.0008	0.168719	0.138019	1.22243	0.221544	0.999504
KIF21B	32.1248	-0.181841	0.148846	-1.22167	0.221832	0.999504
MEA1	126.307	-0.0992305	0.0812368	-1.2215	0.221898	0.999504
YWHAE	1044.16	-0.095103	0.0779029	-1.22079	0.222166	0.999504
ZNF689	12.1179	-0.311572	0.255276	-1.22053	0.222264	0.999504
JAZF1	48.9974	0.170787	0.139978	1.22009	0.222429	0.999504
BCL2L13	6.21554	0.429199	0.352019	1.21925	0.22275	0.999504
PYM1	27.8498	-0.217219	0.178199	-1.21897	0.222856	0.999504
REXO1	18.5244	-0.275434	0.226077	-1.21832	0.223101	0.999504
KPNA4	52.7236	0.153839	0.126301	1.21803	0.223212	0.999504
GRM2	27.2829	-0.197067	0.161839	-1.21767	0.223348	0.999504
LPCAT2	7.24557	-0.430316	0.353395	-1.21766	0.223352	0.999504
OGFR	19.2787	0.261345	0.214649	1.21755	0.223396	0.999504
WWP2	24.9121	-0.234028	0.192214	-1.21754	0.2234	0.999504
EVI5	29.4526	-0.188689	0.15499	-1.21743	0.223441	0.999504
NFASC	171.272	0.107696	0.0884999	1.2169	0.223642	0.999504
RGP1	6.4931	-0.413507	0.339822	-1.21683	0.223669	0.999504
CHRM2	1.9901	0.770535	0.63334	1.21662	0.223748	0.999504
ZBTB40	3.23688	0.597181	0.491094	1.21602	0.223976	0.999504
IQCJ-SCHIP1	54.1325	0.162873	0.13394	1.21602	0.223979	0.999504
SPIRE1	175.694	0.0934901	0.076884	1.21599	0.223989	0.999504
UBN2	28.829	-0.224422	0.184579	-1.21586	0.224037	0.999504
MCCC1	41.2425	0.259186	0.213275	1.21527	0.224265	0.999504
IKBKE	1.65527	-0.903219	0.743323	-1.21511	0.224325	0.999504
RPS13	0.798211	-1.38678	1.14142	-1.21495	0.224384	0.999504
PDZD2	21.5975	0.238877	0.19664	1.21479	0.224447	0.999504
ZYG11B	31.8768	0.183002	0.150671	1.21459	0.224524	0.999504
DPH6	15.7023	-0.3448	0.283924	-1.21441	0.224591	0.999504
SH3PXD2B	7.2668	-0.454171	0.373994	-1.21438	0.224602	0.999504
KLHL32	11.3857	0.316215	0.260459	1.21407	0.224722	0.999504
GPR137	257.389	-0.110579	0.0911324	-1.21339	0.224981	0.999504
PITPNB	49.7122	0.148914	0.122735	1.2133	0.225013	0.999504
FGFR3	87.2254	0.115124	0.0948934	1.2132	0.225055	0.999504
CEP76	5.56266	0.459659	0.378897	1.21315	0.225072	0.999504
EFNA3	72.1617	0.137156	0.113065	1.21307	0.225104	0.999504
SLC9A5	23.0842	-0.275984	0.227546	-1.21288	0.225178	0.999504
TUBB4A	395.58	0.195729	0.161388	1.21278	0.225213	0.999504
YLPM1	97.8781	0.16009	0.132053	1.21231	0.225393	0.999504
RDH10	13.6771	0.299473	0.24707	1.2121	0.225476	0.999504
ATP1B2	388.734	-0.0981987	0.081017	-1.21207	0.225484	0.999504
GPR63	0.528257	1.49161	1.23065	1.21205	0.225494	0.999504
UBC	428.793	-0.149255	0.123178	-1.2117	0.225625	0.999504
MICALCL	0.527594	1.49125	1.23074	1.21166	0.225641	0.999504
ICA1	49.994	0.182042	0.150246	1.21162	0.225656	0.999504
SERPINB8	4.68579	-0.523071	0.43172	-1.2116	0.225666	0.999504
RBPMS	7.77786	-0.391237	0.322957	-1.21142	0.225734	0.999504
RPS12	45.4005	0.205222	0.169423	1.2113	0.225781	0.999504
MECOM	37.5696	-0.179413	0.148116	-1.2113	0.225781	0.999504
IPO11	77.4036	-0.13443	0.110989	-1.2112	0.225818	0.999504
THADA	8.29865	-0.44925	0.370915	-1.2112	0.22582	0.999504
NEK11	1.65937	-0.901247	0.74419	-1.21104	0.225879	0.999504
OGDHL	33.0097	0.177376	0.146472	1.21099	0.225899	0.999504
RELN	55.8642	0.144148	0.119036	1.21096	0.225909	0.999504
YBEY	0.983753	1.17729	0.972776	1.21024	0.226188	0.999504
NPAS1	8.86226	0.398224	0.32919	1.20971	0.22639	0.999504
ANGPT1	2.6465	-0.714307	0.590491	-1.20968	0.2264	0.999504
TLE1	27.9873	-0.201478	0.166616	-1.20923	0.226574	0.999504
LRRC47	20.1702	-0.237193	0.196192	-1.20898	0.226669	0.999504
TDP1	1.12447	1.05509	0.873036	1.20853	0.226844	0.999504
PLIN5	2.30931	-0.752569	0.622888	-1.20819	0.226973	0.999504
UCK2	12.9089	0.287602	0.238073	1.20804	0.227031	0.999504
FNDC3A	28.2127	-0.199261	0.164957	-1.20795	0.227065	0.999504
PDCD4	169.774	0.0918875	0.0760785	1.2078	0.227124	0.999504
LCP1	9.51784	-0.426971	0.35354	-1.2077	0.227162	0.999504
PABPC4	165.503	-0.0991275	0.0820845	-1.20763	0.22719	0.999504
SNRPN	652.672	-0.0882244	0.0730844	-1.20716	0.227372	0.999504
FMNL1	25.7658	-0.229024	0.189782	-1.20678	0.227518	0.999504
HCLS1	3.11312	-0.638732	0.529437	-1.20644	0.227649	0.999504
MSMP	15.8289	-0.267046	0.22146	-1.20584	0.227878	0.999504
OAT	58.2463	0.140099	0.116189	1.20579	0.227898	0.999504
POLQ	0.468381	-1.62882	1.35086	-1.20577	0.227907	0.999504
TRIM24	26.249	-0.205782	0.170694	-1.20556	0.227986	0.999504
ADCY10	0.523183	1.4828	1.23007	1.20546	0.228024	0.999504
KCNC1	125.896	0.131202	0.108845	1.20541	0.228046	0.999504
RPL13	29.393	-0.196122	0.162722	-1.20526	0.228103	0.999504
SH3BP1	8.22898	0.37141	0.308216	1.20503	0.228191	0.999504
NIN	16.0583	0.289839	0.240553	1.20489	0.228247	0.999504
CA8	10.7882	0.344163	0.28568	1.20471	0.228314	0.999504
IDI1	6.79995	-0.414724	0.344486	-1.20389	0.228631	0.999504
GREM1	0.468453	-1.62486	1.34972	-1.20385	0.228647	0.999504
SMS	85.4536	0.140219	0.116481	1.20379	0.228669	0.999504
MFSD2A	10.1742	0.332719	0.276493	1.20335	0.22884	0.999504
SMAD6	1.85723	0.810457	0.673526	1.2033	0.228858	0.999504
SNUPN	24.7557	0.213408	0.17736	1.20325	0.22888	0.999504
ZFPL1	24.4171	-0.218764	0.181817	-1.20321	0.228896	0.999504
SLU7	46.4279	0.15421	0.128174	1.20313	0.228926	0.999504
DNTTIP1	26.4844	0.211238	0.175608	1.2029	0.229017	0.999504
NOG	26.0954	0.198006	0.164634	1.2027	0.229091	0.999504
CDC37L1	60.4256	0.132438	0.110155	1.20229	0.229252	0.999504
TAOK3	78.4287	0.124147	0.103267	1.2022	0.229287	0.999504
CCT3	106.084	-0.11422	0.0950177	-1.2021	0.229326	0.999504
NPM2	1.12953	-2.01786	1.67868	-1.20205	0.229343	0.999504
GPR35	0.467017	-1.62206	1.34945	-1.20202	0.229357	0.999504
HIST2H2AC	0.598247	2.80591	2.33486	1.20175	0.229462	0.999504
ATAD3C	2.77573	-0.668858	0.556605	-1.20168	0.229489	0.999504
KCTD11	0.46301	-1.62354	1.35132	-1.20145	0.229578	0.999504
TBCK	13.597	0.319953	0.266398	1.20103	0.229738	0.999504
MRTO4	1.98401	-0.81328	0.677193	-1.20096	0.229767	0.999504
ATF2	120.76	0.109654	0.0913105	1.20089	0.229794	0.999504
TARSL2	21.5588	0.236118	0.196671	1.20057	0.229916	0.999504
MAMSTR	0.462195	-1.6219	1.35115	-1.20038	0.229991	0.999504
TGFB1	24.9288	-0.295665	0.24646	-1.19965	0.230276	0.999504
RNF208	63.2986	0.135268	0.11277	1.1995	0.230332	0.999504
XPNPEP3	7.88912	-0.380492	0.31721	-1.19949	0.230336	0.999504
PNPLA6	12.564	0.305531	0.254793	1.19913	0.230476	0.999504
LCA5L	0.398914	-2.03825	1.70068	-1.19849	0.230726	0.999504
GSTP1	379.611	-0.112445	0.0938334	-1.19835	0.230782	0.999504
NOSIP	38.0539	0.205393	0.171423	1.19817	0.230851	0.999504
SETD2	19.2255	-0.237727	0.198433	-1.19802	0.230908	0.999504
SHF	114.513	0.122088	0.101963	1.19737	0.231161	0.999504
RPL27A	505.427	-0.126598	0.105736	-1.1973	0.231188	0.999504
MFGE8	55.3986	0.138226	0.115469	1.19708	0.231275	0.999504
RAB6A	958.374	0.0786037	0.0657283	1.19589	0.23174	0.999504
SAMD13	0.397034	-2.03329	1.70038	-1.19578	0.231781	0.999504
PAK1	391.609	0.128749	0.107693	1.19552	0.231883	0.999504
ACAP2	148.658	0.125388	0.104945	1.19479	0.232167	0.999504
ATP5A1	488.738	0.103979	0.0870272	1.19479	0.23217	0.999504
CHKB-CPT1B	30.7201	-0.23688	0.198316	-1.19445	0.232301	0.999504
PDK4	1.12707	1.06278	0.889844	1.19435	0.232341	0.999504
ITPA	60.5003	0.166611	0.139512	1.19425	0.232382	0.999504
GAP43	447.756	-0.0640086	0.053605	-1.19408	0.232447	0.999504
DPY19L4	20.6578	0.275537	0.230769	1.19399	0.232481	0.999504
MCM9	10.5416	0.36223	0.303392	1.19393	0.232504	0.999504
ANKDD1A	0.395579	-2.02947	1.70016	-1.19369	0.232599	0.999504
LRPPRC	29.1574	0.202083	0.169303	1.19361	0.232629	0.999504
GFM1	22.717	0.225576	0.189065	1.19311	0.232826	0.999504
HSD17B13	27.7837	-0.190456	0.159672	-1.1928	0.232948	0.999504
COX5A	490.884	0.0762194	0.0639093	1.19262	0.233019	0.999504
ATG10	2.7719	-0.664472	0.557372	-1.19215	0.233202	0.999504
MMP2	5.70082	-0.494561	0.41494	-1.19188	0.233307	0.999504
C12orf29	23.401	0.231918	0.194595	1.1918	0.23334	0.999504
ZNF710	22.2952	0.225469	0.189282	1.19118	0.233584	0.999504
OLFM2	73.2056	0.15243	0.128051	1.19039	0.233892	0.999504
RASA4	4.44877	-0.561136	0.471597	-1.18986	0.234101	0.999504
TEX2	50.4667	0.141631	0.119073	1.18945	0.234262	0.999504
S100A16	74.7612	-0.124086	0.104335	-1.1893	0.234323	0.999504
PPP1R13B	36.4836	0.167603	0.140946	1.18913	0.234387	0.999504
PHF5A	6.29276	-0.795035	0.668584	-1.18913	0.234388	0.999504
IDE	36.4469	-0.18226	0.153367	-1.18839	0.23468	0.999504
PTPRF	66.478	-0.125533	0.105636	-1.18835	0.234696	0.999504
SMARCD1	193.01	-0.0792418	0.0666993	-1.18805	0.234815	0.999504
MARK4	110.242	-0.116421	0.0980365	-1.18752	0.235021	0.999504
PIBF1	8.62808	-0.395525	0.333295	-1.18671	0.235342	0.999504
H2AFZ	261.224	0.126181	0.106336	1.18662	0.235378	0.999504
TCTE1	3.25539	-0.600852	0.506406	-1.1865	0.235424	0.999504
TWNK	26.8931	0.349968	0.294976	1.18643	0.235454	0.999504
MOSPD3	18.8478	-0.235124	0.198293	-1.18574	0.235725	0.999504
ZFR	367.25	-0.0664816	0.0560693	-1.1857	0.235739	0.999504
MTX2	41.9879	0.181419	0.153034	1.18548	0.235827	0.999504
CTRL	3.2325	0.596268	0.503224	1.1849	0.236059	0.999504
CSNK1A1	285.214	0.0727747	0.0614326	1.18463	0.236165	0.999504
SLC8A2	299.994	0.178471	0.150745	1.18393	0.236442	0.999504
RANBP6	14.4171	0.262451	0.2217	1.18381	0.236488	0.999504
VCAN	15.4271	-0.27948	0.236125	-1.18361	0.236568	0.999504
CACHD1	13.11	-0.317391	0.268177	-1.18352	0.236605	0.999504
SCFD1	13.122	-0.28733	0.24287	-1.18306	0.236785	0.999504
VAV2	4.40771	0.571007	0.482935	1.18237	0.23706	0.999504
SENP2	76.4328	-0.122903	0.104005	-1.1817	0.237324	0.999504
LYSMD2	15.1754	-0.261026	0.221013	-1.18105	0.237584	0.999504
CCDC18	1.9901	0.770604	0.652879	1.18032	0.237875	0.999504
PAFAH1B1	913.596	0.0841544	0.0712987	1.18031	0.237878	0.999504
PFDN4	20.694	0.247096	0.209383	1.18012	0.237953	0.999504
RGS19	30.0128	-0.332154	0.2815	-1.17994	0.238023	0.999504
FBXW11	139.881	0.0946727	0.0802737	1.17937	0.23825	0.999504
SLC2A1	86.429	0.195507	0.165791	1.17924	0.238303	0.999504
GLS2	64.5564	0.15164	0.128722	1.17805	0.238777	0.999504
DIRC2	27.4533	0.1898	0.161155	1.17775	0.238896	0.999504
NCK2	49.349	0.161219	0.1369	1.17765	0.238937	0.999504
TMEM14A	25.7943	0.197808	0.167971	1.17764	0.238942	0.999504
PIK3R3	23.0359	0.216534	0.184058	1.17644	0.239418	0.999504
ZBTB7C	1.60155	1.19234	1.01369	1.17624	0.239499	0.999504
FAM184B	2.58474	-0.653322	0.55557	-1.17595	0.239615	0.999504
MYO5C	1.32478	-1.03961	0.884256	-1.17569	0.23972	0.999504
LIMCH1	62.5456	-0.130022	0.110646	-1.17511	0.239949	0.999504
ANKS1A	4.82958	0.461624	0.392877	1.17498	0.240002	0.999504
FOXO6	4.01861	0.609133	0.518489	1.17482	0.240065	0.999504
RBM20	3.37887	-0.687326	0.585342	-1.17423	0.240303	0.999504
VWA5B2	18.2385	0.245908	0.209489	1.17385	0.240457	0.999504
PPP4R3B	26.6625	0.190218	0.162162	1.17301	0.240792	0.999504
LIPT2	0.989391	1.18187	1.00779	1.17273	0.240903	0.999504
SPTBN2	1458.35	-0.0740045	0.0631108	-1.17261	0.240951	0.999504
SV2C	2.4478	-0.697532	0.594934	-1.17245	0.241016	0.999504
PPP2R5D	70.4964	0.120191	0.102513	1.17245	0.241017	0.999504
KLHL7	107.353	0.12185	0.104029	1.1713	0.241478	0.999504
FAM171B	55.3544	0.137985	0.117834	1.17101	0.241593	0.999504
ATP1A4	258.425	-0.0818412	0.06989	-1.171	0.241599	0.999504
LPXN	3.69858	-0.555461	0.474688	-1.17016	0.241936	0.999504
UBE2J2	91.8724	-0.150562	0.128697	-1.1699	0.242041	0.999504
EWSR1	292.039	-0.0864966	0.0739476	-1.1697	0.242122	0.999504
CACNA2D3	60.8106	0.13297	0.113694	1.16955	0.242183	0.999504
CLCNKA	1.128	-1.07762	0.922237	-1.16849	0.242611	0.999504
DPYSL3	31.4982	-0.195768	0.167557	-1.16837	0.242659	0.999504
XPR1	43.2651	0.165061	0.141286	1.16828	0.242695	0.999504
EVA1C	1.66636	-0.89748	0.768831	-1.16733	0.243077	0.999504
C11orf1	2.91346	-0.626613	0.537117	-1.16662	0.243363	0.999504
RAB5B	120.123	0.0941424	0.0807067	1.16647	0.243423	0.999504
GLI2	1.98354	-0.813223	0.69749	-1.16593	0.243643	0.999504
OTUD7A	21.2998	0.219235	0.188042	1.16589	0.24366	0.999504
NEDD9	4.63981	-0.489217	0.419633	-1.16582	0.243688	0.999504
GPR75-ASB3	8.49633	0.364184	0.312409	1.16573	0.243725	0.999504
THOC7	54.5967	0.145207	0.124672	1.16471	0.244136	0.999504
IGF1R	61.671	0.177071	0.152045	1.16459	0.244184	0.999504
ABHD11	8.79081	-0.364709	0.313363	-1.16386	0.244483	0.999504
KANK3	3.71381	-0.552511	0.47473	-1.16384	0.244488	0.999504
PIK3R1	112.412	0.122854	0.105562	1.16382	0.244498	0.999504
ZNF444	14.0878	0.277124	0.238205	1.16338	0.244673	0.999504
LANCL1	20.8853	0.238169	0.204726	1.16335	0.244686	0.999504
XYLT2	13.6786	-0.299944	0.257829	-1.16335	0.244689	0.999504
CCNC	114.073	0.0945693	0.0813075	1.16311	0.244786	0.999504
ACOT13	19.4502	-0.231029	0.198712	-1.16263	0.244979	0.999504
RAB36	8.60399	-0.355237	0.305759	-1.16182	0.245308	0.999504
NUDT14	8.53702	0.390175	0.335831	1.16182	0.245308	0.999504
BDH1	3.37767	-0.567691	0.488683	-1.16167	0.245368	0.999504
STMN2	436.112	-0.110871	0.0954448	-1.16163	0.245388	0.999504
C15orf41	5.60724	0.488003	0.420143	1.16152	0.245432	0.999504
ANAPC5	268.846	0.0969602	0.0834863	1.16139	0.245483	0.999504
PIAS3	20.6054	-0.246813	0.212545	-1.16123	0.245549	0.999504
CLMN	17.0422	-0.256789	0.221151	-1.16115	0.245583	0.999504
CPNE3	16.1572	-0.269764	0.232349	-1.16103	0.24563	0.999504
RUNX1	4.26581	0.555625	0.478586	1.16097	0.245653	0.999504
FBXO11	153.961	-0.145841	0.125705	-1.16019	0.245972	0.999504
NELFE	29.5241	-0.181322	0.156304	-1.16006	0.246025	0.999504
NR4A2	24.7952	-0.341686	0.294549	-1.16003	0.246036	0.999504
AGAP3	728.264	-0.0687656	0.0592843	-1.15993	0.246078	0.999504
PDIK1L	11.1737	0.303443	0.261635	1.15979	0.246133	0.999504
PCDHA10	13.9141	-0.320474	0.27637	-1.15958	0.246219	0.999504
FGF14	40.6717	0.155318	0.133957	1.15946	0.246268	0.999504
ST3GAL3	40.2596	0.16395	0.141448	1.15908	0.246425	0.999504
ASCC2	33.3797	-0.247682	0.213691	-1.15907	0.246429	0.999504
BORCS8	8.81801	-0.363543	0.313756	-1.15868	0.246586	0.999504
IRF4	0.605152	1.73194	1.49504	1.15845	0.246679	0.999504
ENPP6	0.991214	-1.27672	1.10218	-1.15835	0.24672	0.999504
EFNB1	11.588	-0.299805	0.258835	-1.15829	0.246746	0.999504
NAXE	25.5955	-0.1993	0.172116	-1.15794	0.246889	0.999504
SLC39A11	5.28789	0.474493	0.409908	1.15756	0.247044	0.999504
GRSF1	26.2669	0.190002	0.16417	1.15735	0.247131	0.999504
PSMB7	256.561	-0.0801	0.0692308	-1.157	0.247272	0.999504
STEAP4	0.59975	-1.43462	1.24043	-1.15655	0.247457	0.999504
MYSM1	49.5922	0.162478	0.140486	1.15654	0.24746	0.999504
DLK2	27.7142	-0.191607	0.165737	-1.15609	0.247644	0.999504
CCNB1	2.10873	0.729744	0.631254	1.15602	0.247672	0.999504
SZT2	39.4918	0.198005	0.171301	1.15589	0.247728	0.999504
UNC50	48.0023	-0.167777	0.145162	-1.15579	0.247767	0.999504
APAF1	16.7137	-0.279765	0.242121	-1.15548	0.247896	0.999504
SPIN1	177.832	0.0980079	0.0848341	1.15529	0.247972	0.999504
ZSWIM5	5.43265	0.469283	0.406324	1.15495	0.248112	0.999504
HSP90AB1	288.792	0.0955539	0.082752	1.1547	0.248213	0.999504
ZNHIT2	4.31239	-0.495362	0.429059	-1.15453	0.248283	0.999504
ALDH16A1	10.2812	0.403323	0.349343	1.15452	0.248288	0.999504
SLC6A20	19.9642	-0.427728	0.370576	-1.15422	0.248409	0.999504
SEC31B	1.05551	1.30069	1.12702	1.1541	0.24846	0.999504
CD83	4.70368	0.47038	0.407665	1.15384	0.248567	0.999504
E4F1	16.6481	0.249814	0.216512	1.15381	0.248578	0.999504
SAMD11	2.20569	-0.823404	0.713662	-1.15377	0.248593	0.999504
UNC93B1	5.23755	-0.44624	0.386768	-1.15377	0.248596	0.999504
PPP3CB	544.528	0.0755751	0.065511	1.15362	0.248654	0.999504
BCAS2	11.1262	-0.303653	0.263355	-1.15302	0.248904	0.999504
WNT3	2.60093	0.720825	0.6255	1.1524	0.249158	0.999504
MAF1	44.0202	0.152519	0.132349	1.1524	0.249158	0.999504
AGO4	6.32289	-0.517933	0.449482	-1.15229	0.249203	0.999504
SLC23A2	34.2964	-0.180918	0.157015	-1.15223	0.249225	0.999504
PHF24	160.267	0.108467	0.0941408	1.15218	0.249248	0.999504
TRIM16	1.32579	-1.0453	0.907592	-1.15172	0.249435	0.999504
YPEL3	413.008	0.0750746	0.0651876	1.15167	0.249457	0.999504
SLC26A4	1.3206	-1.03414	0.898135	-1.15143	0.249555	0.999504
CHMP4B	156.854	-0.0893115	0.0775826	-1.15118	0.249659	0.999504
GFAP	299.583	-0.34588	0.300489	-1.15106	0.249709	0.999504
AL603832.3	1.38172	-1.13708	0.98788	-1.15103	0.24972	0.999504
BABAM1	28.4001	-0.214374	0.186247	-1.15102	0.249724	0.999504
PLD1	7.22872	-0.38093	0.331058	-1.15064	0.249878	0.999504
ZNF652	14.0152	0.265072	0.230557	1.1497	0.250266	0.999504
CHRNA2	19.0336	-0.306136	0.266275	-1.1497	0.250268	0.999504
HIST2H4B	1.85901	-0.890457	0.774624	-1.14953	0.250336	0.999504
WDHD1	1.13753	-1.07433	0.934616	-1.14948	0.250356	0.999504
ARF4	139.322	-0.0895529	0.0779143	-1.14938	0.250401	0.999504
CARD19	8.84423	-0.363875	0.316589	-1.14936	0.250407	0.999504
TMEM178A	91.7341	0.103985	0.0905142	1.14882	0.25063	0.999504
FAM13C	41.9516	-0.160241	0.139507	-1.14862	0.250713	0.999504
APOPT1	0.465544	-2.26119	1.96881	-1.14851	0.250759	0.999504
PCDHB9	2.616	-1.79681	1.56543	-1.14781	0.251049	0.999504
DDR1	56.2403	-0.156859	0.136661	-1.1478	0.251052	0.999504
B4GALT2	85.1178	-0.195119	0.170037	-1.14751	0.25117	0.999504
AIP	59.4002	0.141539	0.123348	1.14747	0.251186	0.999504
CAD	15.5707	0.26702	0.232709	1.14744	0.251199	0.999504
CDK5RAP1	19.4506	-0.232515	0.20271	-1.14703	0.251369	0.999504
MRPL39	8.42025	-0.344488	0.300362	-1.14691	0.25142	0.999504
LY6G6E	10.0757	-0.314283	0.274034	-1.14688	0.251431	0.999504
NECAP2	10.2884	-0.322319	0.281058	-1.1468	0.251462	0.999504
SDC3	33.0732	0.187171	0.16323	1.14667	0.251518	0.999504
GNG2	87.6011	-0.108175	0.0943613	-1.14639	0.251634	0.999504
CCDC88C	6.1459	-0.41443	0.361545	-1.14627	0.251682	0.999504
METTL14	24.6041	0.199008	0.173622	1.14622	0.251705	0.999504
ATP5L2	3.84225	-0.634572	0.553798	-1.14585	0.251855	0.999504
MOB3B	2.44368	-0.704043	0.614505	-1.14571	0.251916	0.999504
CHRM1	141.988	0.148231	0.129386	1.14565	0.25194	0.999504
PRPF40A	145.046	-0.121962	0.106517	-1.14501	0.252206	0.999504
TMEM131	58.6859	0.161014	0.140668	1.14464	0.252359	0.999504
C1orf228	0.993044	1.18422	1.03459	1.14463	0.252364	0.999504
RPL37A	1122.96	-0.0781814	0.0683166	-1.1444	0.252458	0.999504
RHBDL1	28.9451	0.208471	0.18217	1.14438	0.252466	0.999504
SCAF1	64.4508	0.123544	0.107985	1.14408	0.25259	0.999504
PEX11B	5.22053	0.438866	0.383603	1.14406	0.252597	0.999504
GTF2A2	44.621	0.161667	0.141331	1.14388	0.252672	0.999504
SH3BGRL	68.4625	-0.150937	0.132005	-1.14342	0.252864	0.999504
ASPSCR1	16.0775	0.267103	0.233608	1.14338	0.25288	0.999504
CA2	46.4235	-0.180011	0.157529	-1.14272	0.253155	0.999504
EML6	16.0985	-0.262006	0.229319	-1.14254	0.253229	0.999504
NT5C1A	5.88896	0.410004	0.35888	1.14246	0.253264	0.999504
AC126755.2	7.20378	-0.379804	0.332474	-1.14236	0.253306	0.999504
INPP5F	27.3481	-0.190044	0.166465	-1.14164	0.253602	0.999504
PHACTR2	2.46222	-0.6966	0.610204	-1.14158	0.253627	0.999504
C1orf122	238.583	0.166696	0.146023	1.14157	0.253631	0.999504
RHOH	13.7208	-0.418095	0.366353	-1.14123	0.253773	0.999504
SOX6	24.7692	-0.238588	0.209076	-1.14115	0.253806	0.999504
RHOJ	4.52586	-0.505832	0.443376	-1.14087	0.253926	0.999504
CWH43	1.57872	0.914267	0.80157	1.14059	0.254039	0.999504
PTRHD1	6.00707	-0.494376	0.433648	-1.14004	0.25427	0.999504
DNAJA1	85.5094	0.10881	0.0954548	1.13991	0.254322	0.999504
NR2C1	5.74269	-0.454334	0.398594	-1.13984	0.254352	0.999504
ZCCHC14	27.3803	-0.194826	0.170966	-1.13956	0.254468	0.999504
HIKESHI	67.3802	0.144414	0.126751	1.13935	0.254556	0.999504
FGFR1OP2	5.33793	0.430953	0.378274	1.13926	0.254594	0.999504
CD2AP	13.7305	-0.29554	0.259418	-1.13924	0.254601	0.999504
RPL36A	23.3933	-0.238381	0.209274	-1.13908	0.254669	0.999504
ANKRD17	77.9593	-0.116184	0.102003	-1.13903	0.254693	0.999504
SSR3	75.8806	0.128089	0.112459	1.13898	0.254711	0.999504
LAPTM5	7.33705	-0.368056	0.323263	-1.13857	0.254884	0.999504
NAP1L1	364.272	-0.0696116	0.0611597	-1.13819	0.255039	0.999504
VCP	474.961	-0.0681728	0.05991	-1.13792	0.255154	0.999504
GLI1	2.2449	0.697079	0.612605	1.13789	0.255165	0.999504
HIST2H3D	0.922257	-1.67165	1.46912	-1.13786	0.25518	0.999504
TTI1	15.612	0.257276	0.22617	1.13754	0.255314	0.999504
AP2B1	711.671	0.0778336	0.0684776	1.13663	0.255694	0.999504
GMPPB	6.95347	0.376313	0.331155	1.13636	0.255804	0.999504
RNF14	386.02	0.102744	0.0904226	1.13626	0.255846	0.999504
ACTN1	156.181	-0.0907621	0.0798822	-1.1362	0.255873	0.999504
ICMT	6.95063	0.375449	0.330541	1.13586	0.256014	0.999504
CLIC3	1.07264	-1.39321	1.22735	-1.13514	0.256317	0.999504
GCH1	1.27319	-1.28377	1.13226	-1.13381	0.256873	0.999504
SLC2A3	24.9564	0.205809	0.181527	1.13376	0.256894	0.999504
POLR2D	3.70123	-0.554189	0.488939	-1.13345	0.257024	0.999504
SSR2	38.8765	-0.162754	0.143632	-1.13313	0.257158	0.999504
AGAP1	99.2064	-0.110072	0.0971404	-1.13313	0.257161	0.999504
FERMT3	3.78434	-0.593691	0.52399	-1.13302	0.257206	0.999504
LRRC42	20.1092	0.220525	0.194693	1.13268	0.257348	0.999504
PIP4K2A	97.2939	0.162478	0.14345	1.13264	0.257365	0.999504
POLB	35.8505	0.161518	0.142606	1.13262	0.257374	0.999504
TNIP1	42.8073	0.172937	0.15269	1.1326	0.257381	0.999504
TCEAL8	55.4596	0.150219	0.132719	1.13186	0.257694	0.999504
ATP6V0B	234.323	0.127633	0.112768	1.13182	0.257711	0.999504
NPHP4	4.64666	-0.485919	0.429603	-1.13109	0.258017	0.999504
PCNA	15.6928	0.244469	0.216228	1.13061	0.258221	0.999504
CDH4	3.96557	0.570893	0.504991	1.1305	0.258265	0.999504
IFITM2	10.389	-0.374027	0.330899	-1.13033	0.258336	0.999504
C15orf61	15.6146	-0.27235	0.240961	-1.13027	0.258364	0.999504
GSTA1	62.343	-0.188869	0.167116	-1.13017	0.258407	0.999504
SECISBP2L	91.3838	-0.146705	0.129901	-1.12936	0.258746	0.999504
BCL6	20.4576	0.210634	0.186527	1.12924	0.258796	0.999504
SERP1	56.0932	-0.134868	0.119465	-1.12893	0.258928	0.999504
SEZ6	58.038	0.130384	0.1155	1.12886	0.258956	0.999504
MSN	59.9792	-0.144781	0.128264	-1.12878	0.258991	0.999504
HIF3A	2.64646	0.619745	0.549121	1.12861	0.259061	0.999504
ZNF692	60.727	-0.13872	0.122967	-1.1281	0.259276	0.999504
SPOUT1	31.6733	0.177304	0.157181	1.12802	0.25931	0.999504
ATF7	14.0923	0.303383	0.269036	1.12767	0.25946	0.999504
EPB41L2	64.2596	-0.160177	0.14208	-1.12737	0.259587	0.999504
HEATR5B	31.1703	0.214575	0.190353	1.12725	0.259638	0.999504
TRAPPC6A	5.56489	0.459416	0.407569	1.12721	0.259653	0.999504
CACNG8	123.791	-0.0951888	0.0844771	-1.1268	0.259827	0.999504
LRRC10B	1.26153	-0.931384	0.82671	-1.12662	0.259905	0.999504
KIF3C	314.455	-0.0843679	0.0748982	-1.12643	0.259982	0.999504
PMS1	4.29796	0.498004	0.442338	1.12584	0.260232	0.999504
SPAG5	1.19461	-1.18515	1.05294	-1.12557	0.260349	0.999504
NELL2	356.37	0.0904896	0.0804042	1.12543	0.260406	0.999504
SLC35F3	17.2179	0.22813	0.202746	1.1252	0.260504	0.999504
SLC5A11	3.12976	0.627516	0.557699	1.12519	0.260509	0.999504
RSG1	0.525341	1.48666	1.32168	1.12483	0.260663	0.999504
NEFL	348.797	0.10534	0.0936718	1.12456	0.260775	0.999504
CAPRIN2	11.8666	-0.28803	0.256243	-1.12405	0.260992	0.999504
DCAKD	9.07443	-0.351638	0.312851	-1.12398	0.261023	0.999504
RERE	43.6808	0.153319	0.136526	1.123	0.261435	0.999504
CASKIN2	14.8274	-0.284639	0.253467	-1.12298	0.261444	0.999504
MTRNR2L6	4.02475	0.605821	0.539557	1.12281	0.261518	0.999504
LRRFIP2	25.0163	-0.254086	0.226376	-1.12241	0.261689	0.999504
CGRRF1	11.582	0.298423	0.265987	1.12195	0.261885	0.999504
MIEF1	16.8692	0.238882	0.21294	1.12183	0.261936	0.999504
STIM1	119.13	-0.0903278	0.0805229	-1.12177	0.261962	0.999504
GPR34	13.5217	-0.272665	0.243185	-1.12123	0.262192	0.999504
TMEM240	79.4588	0.126465	0.112835	1.1208	0.262373	0.999504
MYRF	11.3955	0.284714	0.254158	1.12023	0.262618	0.999504
ALDH1A2	11.4639	-0.508344	0.453804	-1.12019	0.262635	0.999504
ITGA4	0.998553	-1.29728	1.15881	-1.11949	0.26293	0.999504
LONP2	61.8327	-0.13009	0.116242	-1.11913	0.263084	0.999504
[truncated: 10,441 more rows]
