# Supplementary material for: Escalated (Dependent) Oxycodone Self-Administration Is Associated with Cognitive Impairment and Transcriptional Evidence of Neurodegeneration in Human Immunodeficiency Virus (HIV) Transgenic Rats
Source: Viruses. 2022 Mar 24;14(4):669. doi: 10.3390/v14040669 (PMC9030762; doi:10.3390/v14040669)
Supplement: Supplementary file 1 [file viruses-14-00669-s001.zip › Supplementary Table S4-DE_HIV_ND_HIV_N.xlsx]

## Sheet: res_HIV_ND_HIV_N
Table S4. Differential expression of oxycodone nondependent (ND) HIV Tg rats vs. oxycodone-naive (N) HIV Tg rats (DE_HIV_ND_HIV_N)
	baseMean	log2FoldChange	lfcSE	stat	pvalue	padj
HSD17B4	56.089	0.702894	0.157868	4.45241	8.49122e-06	0.15803
TSC22D3	38.0358	0.704768	0.169315	4.16248	3.14817e-05	0.292953
VIPR1	20.3932	-0.770644	0.195761	-3.93667	8.26211e-05	0.466793
CEP97	84.8769	-0.926718	0.238243	-3.8898	0.000100326	0.466793
XPO6	250.956	0.231429	0.0646139	3.58172	0.000341338	0.999794
PHOSPHO2	17.3341	0.905775	0.255265	3.54837	0.000387617	0.999794
C11orf96	27.1887	-0.637235	0.181022	-3.52021	0.000431207	0.999794
VPS37A	21.5029	0.702295	0.206235	3.40532	0.000660864	0.999794
HERPUD1	92.9992	0.451556	0.136742	3.30224	0.000959162	0.999794
CACNG8	119.193	-0.269397	0.0846164	-3.18375	0.0014538	0.999794
MSANTD3-TMEFF1	17.1073	0.78977	0.248147	3.18267	0.00145922	0.999794
ARNTL	73.0992	-0.331441	0.10598	-3.12738	0.00176372	0.999794
CLDN11	30.2842	0.631162	0.202214	3.12126	0.00180078	0.999794
TRO	98.5366	-0.295343	0.0951983	-3.1024	0.00191957	0.999794
TEF	141.895	0.247003	0.0816069	3.02675	0.00247199	0.999794
ICAM5	36.574	-0.448843	0.149758	-2.99712	0.00272542	0.999794
DDX10	25.9957	0.541963	0.183496	2.95354	0.00314155	0.999794
CLK1	216.143	0.270125	0.092077	2.93368	0.00334964	0.999794
IFT80	40.2548	0.50517	0.172471	2.929	0.00340051	0.999794
SGK1	61.7846	0.710947	0.243441	2.9204	0.00349578	0.999794
OMA1	5.36915	-1.3144	0.45305	-2.90122	0.00371708	0.999794
POR	70.6756	0.493542	0.170849	2.88877	0.0038675	0.999794
NOSTRIN	8.08355	1.24857	0.435097	2.86963	0.00410946	0.999794
ANXA5	60.2376	0.425987	0.14871	2.86455	0.00417601	0.999794
ZNF532	34.6915	-0.451979	0.158085	-2.85908	0.00424867	0.999794
WIPI2	40.8039	0.41457	0.14578	2.8438	0.00445794	0.999794
NPTX2	36.6493	-0.605547	0.214321	-2.82541	0.00472196	0.999794
MARK3	205.386	0.238635	0.0844896	2.82443	0.00473641	0.999794
EIF2A	43.3664	0.375648	0.133645	2.8108	0.0049418	0.999794
LUZP2	24.1272	-0.565888	0.202967	-2.78808	0.00530209	0.999794
PAK6	37.9896	-0.536609	0.19371	-2.77016	0.00560288	0.999794
06-Mar	231.464	-0.391719	0.141458	-2.76915	0.00562021	0.999794
ARHGEF7	77.6014	-0.284632	0.103367	-2.75361	0.00589417	0.999794
MRPL15	99.2458	0.239261	0.0874444	2.73615	0.00621622	0.999794
TMEM255A	22.5517	-0.508451	0.186377	-2.72807	0.00637057	0.999794
TMEM230	98.5538	0.284628	0.105396	2.70056	0.00692224	0.999794
TARDBP	365.048	-0.210101	0.0778976	-2.69715	0.00699364	0.999794
02-Sep	103.684	0.273626	0.101803	2.68781	0.00719232	0.999794
OSBPL1A	210.663	0.191882	0.0718219	2.67164	0.00754823	0.999794
PAQR3	16.9461	-0.584513	0.218941	-2.66973	0.00759129	0.999794
WDR45B	67.2408	-0.376776	0.141183	-2.66871	0.0076143	0.999794
LRRC23	13.8422	-0.695807	0.261819	-2.65759	0.00787024	0.999794
DBP	17.8368	0.530018	0.201675	2.62808	0.00858691	0.999794
TMEM184B	85.2322	0.33894	0.129331	2.62072	0.00877448	0.999794
CYR61	13.7506	2.11527	0.807276	2.62025	0.00878646	0.999794
ACADSB	27.6324	-0.4389	0.167518	-2.62002	0.00879241	0.999794
CCNG1	85.2524	-0.29921	0.114329	-2.61711	0.00886779	0.999794
TFDP2	49.9047	0.386946	0.149197	2.59353	0.00949953	0.999794
FSCN1	76.3703	-0.261728	0.100952	-2.5926	0.0095253	0.999794
ALDH7A1	53.3459	0.496123	0.191566	2.58983	0.00960239	0.999794
DHX16	4.37386	1.31524	0.511371	2.57198	0.0101118	0.999794
PUF60	126.482	-0.214419	0.0833802	-2.57159	0.0101234	0.999794
JAK1	193.122	-0.193566	0.0755855	-2.56089	0.0104404	0.999794
TPPP3	18.7608	-0.535162	0.210985	-2.53649	0.011197	0.999794
AC073612.1	11.6612	-0.673226	0.265425	-2.53641	0.0111996	0.999794
PRKCE	249.191	-0.223997	0.0885752	-2.52889	0.0114423	0.999794
SESTD1	39.8518	-0.348899	0.137998	-2.52828	0.0114622	0.999794
USP8	12.9518	0.653497	0.259156	2.52164	0.0116811	0.999794
GRASP	16.7919	-0.53505	0.212789	-2.51446	0.0119214	0.999794
GLB1	9.06683	0.781509	0.31147	2.5091	0.0121039	0.999794
MTMR14	38.8899	0.418177	0.166698	2.50859	0.0121212	0.999794
HES5	7.73966	-0.848517	0.338392	-2.50749	0.0121591	0.999794
SDHB	168.237	0.247402	0.0989011	2.50151	0.0123663	0.999794
LPO	10.4336	0.728275	0.291713	2.49655	0.0125409	0.999794
TCEA1	33.2765	0.369664	0.148271	2.49315	0.0126614	0.999794
ANLN	25.2905	0.691375	0.277323	2.49304	0.0126656	0.999794
SELENOP	120.29	0.362753	0.145926	2.48587	0.0129236	0.999794
KXD1	10.6802	-1.12172	0.453378	-2.47414	0.0133558	0.999794
CRLF3	5.65647	-1.22823	0.497998	-2.46634	0.0136501	0.999794
PTPRN	584.628	-0.145857	0.0592814	-2.46041	0.0138777	0.999794
ZNF7	6.87541	-0.900201	0.367153	-2.45184	0.0142126	0.999794
BMP7	17.5799	0.835292	0.341825	2.44362	0.0145406	0.999794
DDX23	90.3683	0.335261	0.137256	2.4426	0.014582	0.999794
TBC1D10B	68.5463	-0.285922	0.117812	-2.42693	0.0152273	0.999794
GARNL3	153.7	0.240619	0.0992082	2.4254	0.0152916	0.999794
CCDC136	124.259	-0.225554	0.0932743	-2.41818	0.0155982	0.999794
CAPZA2	753.941	0.297198	0.123229	2.41176	0.0158757	0.999794
SLC16A1	10.841	-0.70197	0.291689	-2.40657	0.0161031	0.999794
GJB6	10.5635	0.683416	0.28476	2.39997	0.0163963	0.999794
CYFIP2	830.311	0.134796	0.0562414	2.39675	0.0165414	0.999794
NMT1	476.659	0.254503	0.106844	2.38201	0.0172184	0.999794
STUB1	577.642	-0.114492	0.0482623	-2.37229	0.0176781	0.999794
DDIT4	28.3803	0.560641	0.236524	2.37033	0.0177722	0.999794
TMEFF1	18.642	-0.526864	0.222688	-2.36593	0.0179848	0.999794
MEGF11	13.0654	-1.44506	0.612503	-2.35927	0.0183109	0.999794
TOB1	40.039	0.339844	0.144061	2.35903	0.0183229	0.999794
ANKRD13D	64.5634	-0.292047	0.124069	-2.3539	0.0185778	0.999794
HMGN2	43.8144	0.43714	0.185714	2.35383	0.0185811	0.999794
GNA14	3.51332	1.1674	0.496298	2.35221	0.018662	0.999794
CAMK2G	311.752	0.143284	0.0610519	2.34691	0.0189296	0.999794
TAB2	60.9496	0.315034	0.134606	2.34041	0.0192623	0.999794
ZNF276	12.0218	-0.605462	0.259936	-2.32928	0.0198445	0.999794
PANK3	49.6359	0.331668	0.1424	2.32913	0.0198522	0.999794
CLUAP1	54.6902	-0.28501	0.122598	-2.32476	0.020085	0.999794
GZF1	14.1641	0.586571	0.25273	2.32094	0.0202898	0.999794
FGD3	3.86422	1.17665	0.508128	2.31566	0.0205769	0.999794
ANXA6	68.9344	0.41104	0.178089	2.30806	0.0209959	0.999794
RNF157	134.846	0.188766	0.0818359	2.30664	0.0210747	0.999794
VGF	76.1014	-0.272632	0.119131	-2.28851	0.022108	0.999794
DAB2IP	84.627	0.252596	0.110665	2.28253	0.0224579	0.999794
L1CAM	137.48	-0.221998	0.0973511	-2.28038	0.0225849	0.999794
DCC	29.7409	-0.432554	0.189751	-2.27959	0.0226322	0.999794
BANF1	3.22553	2.18345	0.959109	2.27654	0.0228138	0.999794
FAM107A	6.6455	-1.71677	0.756501	-2.26936	0.0232464	0.999794
FAM118A	16.8771	-0.520715	0.230072	-2.26327	0.0236191	0.999794
FLOT1	426.813	0.266717	0.11786	2.263	0.0236357	0.999794
PLEKHA5	39.3434	0.365306	0.161715	2.25895	0.0238866	0.999794
KAT2A	118.674	0.277992	0.12319	2.2566	0.024033	0.999794
ATP2C1	256.338	-0.210128	0.0931608	-2.25555	0.0240991	0.999794
CMSS1	17.0952	0.508519	0.225721	2.25287	0.0242672	0.999794
POT1	6.29847	-0.855398	0.380091	-2.25051	0.0244168	0.999794
RSRC1	39.6009	0.309626	0.137948	2.24451	0.0247994	0.999794
RNF187	82.7098	-0.237939	0.106205	-2.24038	0.0250663	0.999794
NUMBL	98.309	-0.234573	0.104721	-2.23998	0.0250919	0.999794
DCAF8	215.52	0.171645	0.0766335	2.23982	0.0251027	0.999794
CDHR1	8.40215	-0.816673	0.364649	-2.23961	0.025116	0.999794
PRRG1	5.7503	0.848935	0.37939	2.23763	0.0252451	0.999794
SULT1A1	5.41605	-0.900189	0.403366	-2.23169	0.0256353	0.999794
STK38L	9.45525	-0.686757	0.307765	-2.23143	0.0256524	0.999794
C18orf25	26.3854	-0.386783	0.174017	-2.22267	0.0262379	0.999794
PKP4	338.271	0.298951	0.134565	2.22161	0.0263099	0.999794
SH3PXD2B	3.84768	1.13421	0.511027	2.21946	0.0264551	0.999794
RAB3D	35.5222	0.384484	0.173866	2.21138	0.0270095	0.999794
BHLHE41	81.6518	0.411259	0.18653	2.20479	0.0274687	0.999794
FBXO31	71.9659	-0.308729	0.141227	-2.18605	0.0288121	0.999794
VPS26A	62.4886	0.250044	0.114475	2.18426	0.028943	0.999794
ZDHHC13	22.2667	-0.431597	0.197678	-2.18333	0.0290114	0.999794
OLFM1	1886.83	-0.0954095	0.0437442	-2.18108	0.0291776	0.999794
LETM2	5.28085	0.873505	0.400983	2.17841	0.0293756	0.999794
CRAT	58.2009	0.307973	0.141483	2.17674	0.0294996	0.999794
MBOAT7	13.2212	-0.529353	0.243636	-2.17272	0.0298012	0.999794
FKBP7	6.37057	-0.794782	0.366134	-2.17074	0.0299507	0.999794
PHACTR3	148.601	0.222416	0.10255	2.16886	0.0300931	0.999794
BUB3	33.1037	-0.334565	0.154346	-2.16762	0.0301873	0.999794
UROD	56.665	-0.26771	0.123919	-2.16036	0.030745	0.999794
SNAP23	13.5551	0.532673	0.246783	2.15847	0.0308913	0.999794
ZCRB1	16.2115	-0.477978	0.221859	-2.15442	0.0312071	0.999794
KALRN	391.305	0.206969	0.0962716	2.14984	0.0315677	0.999794
LRP6	11.9714	0.544225	0.253438	2.14737	0.031764	0.999794
FAXC	26.6806	0.371926	0.17358	2.14268	0.0321389	0.999794
LRTM1	4.56529	-1.64502	0.767796	-2.14253	0.0321511	0.999794
METAP1D	17.6303	-0.505644	0.236106	-2.1416	0.0322259	0.999794
PSTPIP2	5.02085	0.98833	0.461616	2.14102	0.0322721	0.999794
SMARCB1	178.817	0.213515	0.100202	2.13084	0.0331023	0.999794
PNPO	50.4087	-0.267968	0.125865	-2.12901	0.0332537	0.999794
ACSF2	53.4377	0.323157	0.152219	2.12297	0.0337563	0.999794
TNR	42.8875	-0.299017	0.141032	-2.12021	0.0339885	0.999794
TWF1	54.8733	0.274943	0.130011	2.11476	0.0344502	0.999794
SSFA2	20.975	0.434515	0.205505	2.11438	0.0344828	0.999794
ZRSR2	54.4111	0.409155	0.19459	2.10265	0.0354966	0.999794
RGS5	203.273	0.293961	0.139869	2.1017	0.03558	0.999794
NOL9	2.00999	-1.80825	0.861191	-2.09971	0.035754	0.999794
OGT	157.749	-0.168951	0.0805922	-2.09637	0.0360493	0.999794
TRIM33	69.0777	-0.329173	0.157296	-2.0927	0.0363759	0.999794
ZC4H2	15.8025	0.561127	0.268588	2.08917	0.0366921	0.999794
ACACA	28.024	-0.414765	0.198549	-2.08898	0.0367091	0.999794
RBFOX2	124.797	0.296962	0.142268	2.08734	0.0368573	0.999794
GRIA2	780.944	-0.107617	0.0515856	-2.08618	0.0369622	0.999794
ARL13B	11.9437	-0.525362	0.252248	-2.08272	0.0372769	0.999794
PTHLH	2.2861	-1.53883	0.739406	-2.08117	0.0374184	0.999794
PPP2R5C	403.811	0.138797	0.0667328	2.0799	0.0375349	0.999794
INSIG1	28.8178	-0.43492	0.209326	-2.07771	0.0377359	0.999794
PMEL	13.4045	-0.753273	0.363644	-2.07146	0.0383161	0.999794
NR1D2	20.3164	0.386477	0.186894	2.06789	0.0386504	0.999794
TTC13	43.6073	0.302112	0.146542	2.06161	0.0392452	0.999794
ATP1B2	359.712	0.180687	0.0877093	2.06007	0.0393921	0.999794
ARHGEF33	1.00281	-2.31824	1.13037	-2.05087	0.0402796	0.999794
ACOX1	38.2725	-0.37822	0.18557	-2.03816	0.0415344	0.999794
CBX7	32.2199	0.359502	0.176662	2.03497	0.0418543	0.999794
RPS6KA3	101.689	-0.253922	0.125011	-2.03119	0.0422353	0.999794
FAM213A	28.7665	0.321486	0.158289	2.03101	0.0422544	0.999794
11-Sep	197.606	0.148386	0.0730804	2.03045	0.0423106	0.999794
ASAH1	25.0876	0.396462	0.195443	2.02853	0.0425064	0.999794
HDAC6	49.4271	-0.261951	0.129312	-2.02574	0.0427917	0.999794
G3BP2	270.753	-0.150877	0.0744928	-2.02539	0.0428268	0.999794
VPS13C	35.2158	0.326618	0.161277	2.0252	0.0428464	0.999794
CASQ1	1.44979	1.62988	0.805742	2.02283	0.0430906	0.999794
PUM3	15.8136	-0.501899	0.248292	-2.02141	0.0432376	0.999794
AC005837.2	1.47105	-2.94364	1.45695	-2.02041	0.0433405	0.999794
FRS2	36.747	0.323789	0.160303	2.01985	0.0433988	0.999794
ANKRD52	66.8307	-0.221656	0.109746	-2.01973	0.0434116	0.999794
ZMAT4	6.94776	-0.733263	0.363127	-2.0193	0.0434557	0.999794
CROT	8.60254	-0.664064	0.329286	-2.01668	0.043729	0.999794
MANBAL	47.6258	-0.27448	0.136115	-2.01653	0.0437451	0.999794
SEMA6C	15.8883	-0.530756	0.263301	-2.01578	0.0438234	0.999794
ZNF717	7.79223	-0.703325	0.349009	-2.01521	0.0438828	0.999794
RNF170	88.392	0.297733	0.147788	2.0146	0.0439469	0.999794
NUP188	7.70437	0.734626	0.364865	2.01342	0.0440705	0.999794
RBL2	33.8746	0.348933	0.173377	2.01257	0.0441601	0.999794
SCN1B	147.476	0.157443	0.0783368	2.00982	0.0444505	0.999794
NRXN1	441.954	0.129474	0.0644724	2.00821	0.0446205	0.999794
CPNE1	22.4833	-0.377555	0.188389	-2.00412	0.045057	0.999794
ADARB1	31.8272	-0.333276	0.166441	-2.00237	0.045245	0.999794
PTMA	266.344	0.206866	0.103598	1.99681	0.0458459	0.999794
FO681542.1	13.4463	-0.482841	0.241854	-1.99641	0.0458889	0.999794
GRIA1	142.694	-0.213235	0.106843	-1.99578	0.0459581	0.999794
CALR	114.398	-0.189552	0.0951711	-1.9917	0.0464044	0.999794
GDPD5	33.652	-0.354555	0.178108	-1.99068	0.0465165	0.999794
HSCB	11.0151	0.555469	0.27915	1.98986	0.0466061	0.999794
FOSB	36.9209	-0.474718	0.238647	-1.98921	0.0466783	0.999794
ATP6V0E1	13.1034	0.528762	0.26667	1.98284	0.0473856	0.999794
SLC22A5	4.75658	0.861744	0.434857	1.98167	0.0475161	0.999794
KIAA1211	17.5922	-0.4566	0.231153	-1.97531	0.0482328	0.999794
HDAC9	47.3491	-0.281251	0.142737	-1.97042	0.0487898	0.999794
ATG7	15.3158	0.470895	0.239055	1.96982	0.0488587	0.999794
ARHGAP12	29.2748	0.318727	0.161828	1.96954	0.048891	0.999794
RHBDL3	8.9836	-0.575429	0.292445	-1.96765	0.0491087	0.999794
MIA	0.855202	2.38475	1.21211	1.96743	0.0491334	0.999794
UHRF2	38.1468	0.396701	0.201691	1.96688	0.0491975	0.999794
DDX20	7.33144	-0.67591	0.343745	-1.96631	0.049263	0.999794
CPNE6	99.4276	-0.237309	0.12072	-1.96578	0.049324	0.999794
CPEB4	143.67	-0.18124	0.0922158	-1.96539	0.0493691	0.999794
TM9SF1	42.7726	-0.271052	0.137917	-1.96533	0.0493762	0.999794
COMMD10	8.76111	-0.647825	0.32963	-1.96531	0.0493783	0.999794
MTHFD1L	20.1842	0.386889	0.196959	1.96431	0.0494944	0.999794
SLC37A3	31.7672	0.314264	0.160037	1.96369	0.0495655	0.999794
HMG20A	49.6679	0.297566	0.151581	1.96308	0.0496368	0.999794
PUS7	5.45593	0.96122	0.489958	1.96184	0.049781	0.999794
MIF4GD	10.8294	-0.589708	0.300749	-1.9608	0.0499026	0.999794
FOXG1	135.05	0.257939	0.131548	1.96079	0.0499038	0.999794
VWA5B2	14.3506	-0.454978	0.232093	-1.96033	0.0499578	0.999794
KANSL1L	6.32287	0.762413	0.389252	1.95866	0.0501525	0.999794
ZFP36	2.8972	1.16322	0.593907	1.95858	0.0501619	0.999794
SPACA6	30.4184	-0.451822	0.230877	-1.95698	0.0503493	0.999794
KANK3	3.90992	1.0693	0.546744	1.95577	0.0504925	0.999794
KLF2	3.18829	1.06872	0.546995	1.9538	0.0507243	0.999794
ATG9A	157.218	-0.146374	0.0749179	-1.9538	0.0507249	0.999794
SEZ6	57.2665	-0.221991	0.113664	-1.95305	0.0508133	0.999794
NFKBIZ	5.31899	0.936354	0.479821	1.95147	0.0510015	0.999794
CBX4	25.8222	-0.349355	0.179074	-1.9509	0.0510693	0.999794
CEP170	83.7408	-0.21562	0.110599	-1.94957	0.0512276	0.999794
PHYHD1	5.45749	0.816784	0.419285	1.94804	0.05141	0.999794
USP25	48.7796	0.311081	0.159922	1.9452	0.0517512	0.999794
SLC35E3	24.6192	-0.409418	0.211075	-1.93968	0.0524187	0.999794
YIPF4	61.0217	-0.228795	0.118051	-1.93811	0.0526094	0.999794
GTF2E1	20.8797	0.373425	0.192726	1.93759	0.0526728	0.999794
LMNA	85.7827	0.311585	0.160878	1.93678	0.0527726	0.999794
HLA-DMA	11.7883	0.501573	0.258974	1.93677	0.0527734	0.999794
NOP10	290.969	0.168417	0.086962	1.93667	0.0527859	0.999794
RNF181	57.9936	0.220607	0.113941	1.93615	0.0528498	0.999794
SBF1	87.6567	0.213481	0.110269	1.936	0.0528673	0.999794
CYC1	42.3672	-0.282144	0.146131	-1.93076	0.0535128	0.999794
ELOVL6	28.9081	-0.347104	0.179817	-1.93032	0.0535676	0.999794
TMEM132A	480.391	-0.181327	0.0940712	-1.92755	0.0539108	0.999794
PECAM1	24.6254	0.386103	0.200365	1.927	0.0539795	0.999794
SP4	13.3576	-0.492363	0.255572	-1.92651	0.0540404	0.999794
COMMD3	108.899	0.272823	0.141734	1.9249	0.0542423	0.999794
SOX2	68.0936	-0.223267	0.116103	-1.92302	0.054478	0.999794
CBS	48.863	-0.313206	0.162908	-1.92259	0.0545313	0.999794
RNF25	23.1161	0.407602	0.212258	1.92031	0.0548184	0.999794
MFSD9	2.36161	-1.36722	0.712607	-1.91862	0.0550318	0.999794
SMIM4	6.90117	-0.777157	0.405646	-1.91585	0.0553841	0.999794
LRRFIP2	25.1679	-0.399389	0.208784	-1.91293	0.0557566	0.999794
ARIH2	60.9869	-0.285711	0.149472	-1.91146	0.0559449	0.999794
PODN	11.0718	0.591071	0.309351	1.91068	0.056046	0.999794
ATP8B2	124.358	-0.261447	0.136911	-1.90961	0.0561838	0.999794
RSPO2	51.13	0.262721	0.13772	1.90765	0.0564369	0.999794
MED30	42.533	0.288618	0.151361	1.90683	0.0565431	0.999794
ATP2B2	357.296	0.187523	0.0984438	1.90487	0.0567971	0.999794
SLC35C2	37.0596	-0.422679	0.222028	-1.90372	0.0569472	0.999794
DCUN1D2	11.1889	0.535369	0.281498	1.90185	0.0571904	0.999794
KIAA1468	60.2223	-0.273531	0.143932	-1.90042	0.0573781	0.999794
HRH3	109.235	0.186801	0.0983456	1.89944	0.0575071	0.999794
SF3A1	163.043	0.141899	0.0748749	1.89514	0.0580737	0.999794
NDUFB8	35.2624	0.555078	0.292912	1.89503	0.0580882	0.999794
PFDN1	241.023	0.142922	0.0754962	1.8931	0.058344	0.999794
CEP63	2.05759	1.28256	0.677671	1.8926	0.0584106	0.999794
COX7B	4.48336	-1.37494	0.726617	-1.89224	0.0584584	0.999794
ZNF710	18.9377	0.390144	0.206564	1.88873	0.0589284	0.999794
AC073610.2	13.5616	0.734962	0.389327	1.88778	0.0590559	0.999794
FOSL2	24.3808	-0.368715	0.195489	-1.88612	0.0592789	0.999794
PIGK	15.1204	-0.419538	0.222438	-1.88609	0.0592828	0.999794
TUBGCP5	25.1078	0.394474	0.209436	1.8835	0.0596321	0.999794
NCLN	10.3671	-0.523611	0.278068	-1.88303	0.0596959	0.999794
LAYN	2.18199	1.21399	0.645584	1.88045	0.060047	0.999794
MAF1	44.3219	0.242688	0.129211	1.87822	0.0603506	0.999794
CDH13	68.2324	-0.225072	0.119925	-1.87677	0.0605491	0.999794
KCNJ11	27.8031	0.325458	0.173599	1.87476	0.0608255	0.999794
EPG5	20.4421	0.374136	0.19973	1.87321	0.0610399	0.999794
BTG2	20.9322	0.695825	0.371685	1.87208	0.0611954	0.999794
SSX2IP	65.0388	0.20448	0.109273	1.87128	0.0613067	0.999794
PTPRM	54.1691	0.245648	0.131404	1.86941	0.0615656	0.999794
FXYD7	80.2879	0.257414	0.137723	1.86908	0.0616121	0.999794
CABP1	255.168	0.164057	0.0877779	1.869	0.0616228	0.999794
POLG	33.6989	-0.586858	0.314135	-1.86817	0.0617379	0.999794
LMAN2L	29.4725	-0.314007	0.168113	-1.86783	0.0617862	0.999794
CABLES1	16.2613	0.443478	0.237654	1.86606	0.0620323	0.999794
FCHO2	48.0274	0.230752	0.123711	1.86525	0.0621457	0.999794
WNT3	3.60847	-1.4765	0.791775	-1.86479	0.0622102	0.999794
MTG1	13.9776	-0.511068	0.274069	-1.86474	0.0622175	0.999794
AZIN2	32.3573	0.283095	0.151816	1.86472	0.0622201	0.999794
ASCC1	13.3975	0.481162	0.258131	1.86402	0.0623188	0.999794
MTRNR2L12	4859.25	0.269222	0.144446	1.86382	0.0623473	0.999794
WBP11	31.1021	0.310098	0.16645	1.86301	0.0624606	0.999794
C11orf57	32.4113	0.332954	0.179128	1.85875	0.0630622	0.999794
ALKBH6	31.2069	-0.323662	0.174261	-1.85734	0.0632634	0.999794
CDK16	649.823	0.169837	0.0916688	1.85273	0.0639215	0.999794
SEMA3C	17.0132	0.503766	0.272219	1.85059	0.0642279	0.999794
MFSD2A	8.08552	0.58496	0.316175	1.85011	0.0642972	0.999794
SMARCAD1	15.4536	0.406881	0.220114	1.8485	0.0645296	0.999794
TXNDC9	76.0944	0.203204	0.109948	1.84818	0.0645757	0.999794
HNRNPH1	504.737	-0.201057	0.1088	-1.84795	0.0646089	0.999794
ACKR3	15.7211	0.428428	0.232033	1.84641	0.0648329	0.999794
PALLD	7.0072	-0.633899	0.343747	-1.84409	0.0651706	0.999794
CYB5RL	1.18494	2.02558	1.09842	1.84408	0.0651718	0.999794
PSMA1	82.5216	0.194923	0.1059	1.84063	0.065676	0.999794
SP140	1.12992	1.90528	1.03555	1.83987	0.065787	0.999794
CFAP36	115.306	0.372146	0.202277	1.83978	0.0658004	0.999794
ASXL3	3.24126	-0.976946	0.531424	-1.83835	0.0660101	0.999794
SBSN	0.856763	1.88985	1.02854	1.83741	0.0661497	0.999794
ITFG1	138.707	0.267364	0.145551	1.83691	0.0662232	0.999794
PHF5A	7.72896	0.6294	0.342711	1.83653	0.0662787	0.999794
AP001458.2	1.64591	1.87073	1.01947	1.83501	0.0665045	0.999794
BUD31	79.5192	0.21116	0.115076	1.83497	0.0665106	0.999794
JPT1	30.3661	0.283683	0.154668	1.83414	0.0666328	0.999794
ZFYVE27	59.8048	0.251045	0.136956	1.83304	0.0667971	0.999794
RC3H1	23.4715	-0.382499	0.208695	-1.83281	0.0668304	0.999794
MICU1	54.8975	-0.267517	0.146061	-1.83154	0.0670198	0.999794
KCTD1	165.625	0.19333	0.105712	1.82884	0.0674237	0.999794
PPP2R5D	70.5749	0.193082	0.105626	1.82798	0.067552	0.999794
PHLDB2	7.06467	0.790209	0.432345	1.82773	0.0675907	0.999794
ARMC9	54.9905	-0.224538	0.122955	-1.82618	0.0678225	0.999794
NPIPB5	28.176	0.375706	0.205944	1.82431	0.0681057	0.999794
C19orf81	53.7528	0.323394	0.177344	1.82354	0.0682219	0.999794
DHRS1	26.0982	-0.315664	0.173135	-1.82323	0.0682688	0.999794
EFTUD2	247.469	0.249231	0.136747	1.82258	0.0683677	0.999794
NFKBIA	65.3407	0.430276	0.236111	1.82235	0.0684021	0.999794
BICD1	12.6743	0.451531	0.247934	1.82117	0.0685803	0.999794
LRCH3	21.4082	-0.370567	0.203641	-1.8197	0.068804	0.999794
LSS	50.5651	-0.335817	0.18469	-1.81828	0.0690221	0.999794
PPFIA1	17.8349	0.423601	0.233101	1.81724	0.06918	0.999794
FAM92A	72.1168	0.229425	0.126333	1.81603	0.0693658	0.999794
KLF9	63.3705	0.19545	0.107682	1.81508	0.0695119	0.999794
AHNAK	11.4885	0.645397	0.355714	1.81437	0.0696207	0.999794
VEGFA	163.663	0.157339	0.0867314	1.8141	0.0696628	0.999794
CDKN1A	5.08399	-0.848246	0.467603	-1.81403	0.0696734	0.999794
LIN37	23.6596	0.322294	0.177798	1.8127	0.0698784	0.999794
TRHDE	34.4866	0.375274	0.207176	1.81138	0.070082	0.999794
MSANTD2	30.5482	0.294703	0.162842	1.80975	0.0703349	0.999794
SLC35F2	0.724768	2.09722	1.15894	1.8096	0.0703583	0.999794
JAM2	55.0601	0.375181	0.207596	1.80726	0.0707212	0.999794
CKMT1A	22.3038	0.775757	0.429249	1.80724	0.0707244	0.999794
EPM2AIP1	25.0729	-0.309218	0.171143	-1.80678	0.0707965	0.999794
MAGI2	742.74	0.165408	0.0915704	1.80635	0.0708639	0.999794
ANP32B	74.1637	0.247167	0.136919	1.80521	0.071042	0.999794
DPH5	6.74205	0.606327	0.335932	1.80491	0.0710887	0.999794
DOCK7	266.983	0.311001	0.172363	1.80433	0.071179	0.999794
NCOA2	32.7723	-0.385868	0.213858	-1.80432	0.0711813	0.999794
CAMK2D	76.5976	-0.176865	0.0980442	-1.80393	0.0712418	0.999794
FBXW2	118.36	-0.156742	0.0868934	-1.80384	0.0712566	0.999794
EMC6	13.0299	0.53497	0.296878	1.80199	0.0715475	0.999794
DIS3L	21.316	0.388889	0.216065	1.79987	0.0718808	0.999794
TCF3	6.73976	-0.665808	0.37012	-1.7989	0.072035	0.999794
LTA4H	18.42	0.363214	0.20201	1.798	0.0721775	0.999794
PDPR	16.9658	-0.394608	0.219473	-1.79798	0.0721807	0.999794
TMEM196	26.062	0.316876	0.176419	1.79616	0.0724688	0.999794
CAMSAP1	43.6061	-0.393409	0.219144	-1.79521	0.0726205	0.999794
CYBRD1	1.92496	1.35169	0.753163	1.79468	0.0727048	0.999794
PDE2A	647.349	-0.111427	0.062093	-1.79451	0.0727315	0.999794
NPC1	44.8142	0.230618	0.128727	1.79153	0.0732081	0.999794
C6orf136	161.718	0.209827	0.117147	1.79114	0.0732711	0.999794
SCN1A	64.201	0.255642	0.14281	1.79009	0.0734393	0.999794
CD47	136.715	-0.580689	0.32454	-1.78927	0.0735717	0.999794
PPCDC	18.7665	-0.492363	0.275423	-1.78766	0.0738313	0.999794
POLB	36.0012	-0.256111	0.143339	-1.78675	0.0739779	0.999794
IMMP2L	15.2538	-0.499324	0.279537	-1.78626	0.0740577	0.999794
SHMT2	26.3881	0.302018	0.169136	1.78565	0.0741557	0.999794
HMGB2	18.164	0.476966	0.267115	1.78562	0.0741601	0.999794
PIGN	5.04225	0.745709	0.417973	1.78411	0.0744059	0.999794
TRAPPC4	43.6399	0.248489	0.139479	1.78154	0.0748235	0.999794
PRNP	182.123	-0.13706	0.0769577	-1.78098	0.0749163	0.999794
TRAPPC8	21.9782	-0.34554	0.194089	-1.78031	0.0750244	0.999794
ACSL3	470.249	0.131358	0.0737948	1.78004	0.0750693	0.999794
CRTAC1	58.2567	-0.21731	0.122089	-1.77993	0.0750871	0.999794
USP54	70.6659	0.316743	0.17825	1.77696	0.0755748	0.999794
PIK3R4	31.2522	-0.288097	0.162172	-1.77648	0.075653	0.999794
MYNN	9.96276	-0.513028	0.289225	-1.7738	0.0760955	0.999794
PLK4	1.98725	1.20787	0.681504	1.77235	0.076336	0.999794
NTRK3	152.195	0.215118	0.121412	1.77181	0.0764265	0.999794
CAB39L	20.6116	0.356513	0.201301	1.77104	0.0765535	0.999794
IPO4	19.514	-0.357601	0.202152	-1.76897	0.0768987	0.999794
PCDHA10	15.1886	0.495067	0.279941	1.76847	0.0769827	0.999794
FKBP1C	23.6098	-0.318915	0.180391	-1.76791	0.0770764	0.999794
PLEKHA7	12.7372	-0.487352	0.275927	-1.76623	0.0773567	0.999794
TIAM1	39.0712	-0.296428	0.167891	-1.7656	0.0774632	0.999794
ST3GAL6	10.388	0.50725	0.287783	1.76261	0.077966	0.999794
TNS2	34.1204	0.344162	0.19533	1.76195	0.0780774	0.999794
PIM2	22.0166	-0.327021	0.185694	-1.76108	0.078225	0.999794
DNAJA3	42.8578	0.245153	0.139223	1.76086	0.0782625	0.999794
NELL2	353.392	-0.129287	0.0734758	-1.75959	0.0784775	0.999794
LIPE	13.0051	0.457952	0.260278	1.75947	0.0784977	0.999794
HNRNPU	784.061	0.168082	0.0955541	1.75903	0.0785727	0.999794
TRIM41	64.1152	0.192729	0.109597	1.75852	0.0786598	0.999794
RALGDS	25.7774	0.320277	0.182211	1.75773	0.078794	0.999794
CAV1	64.2757	0.208097	0.118473	1.7565	0.0790032	0.999794
TSEN54	8.15396	-0.598182	0.341051	-1.75394	0.0794413	0.999794
NELFA	8.30782	-0.53949	0.307733	-1.75311	0.079583	0.999794
ZNF521	4.68173	0.74441	0.42501	1.75151	0.079858	0.999794
CTSH	45.3571	0.379191	0.216519	1.7513	0.0798936	0.999794
NDUFA12	142.99	0.144545	0.0827354	1.74708	0.0806233	0.999794
SUN2	48.0936	0.309855	0.177612	1.74456	0.0810611	0.999794
TUBB6	78.8752	-0.179805	0.103069	-1.74451	0.0810698	0.999794
RPL32	1.05366	-1.89115	1.08435	-1.74405	0.0811511	0.999794
PLPP1	8.75791	-0.566978	0.325205	-1.74345	0.0812554	0.999794
ACTR3	373.213	-0.113256	0.0650331	-1.74152	0.0815924	0.999794
MAST1	39.2193	-0.245113	0.140771	-1.74122	0.0816453	0.999794
SCAMP1	39.6343	-0.267578	0.153681	-1.74112	0.0816617	0.999794
LRRC2	1.46527	1.61311	0.926937	1.74025	0.0818143	0.999794
DUSP12	4.3032	-0.761487	0.437905	-1.73893	0.082047	0.999794
EFCAB12	0.66323	1.92749	1.10908	1.73792	0.0822255	0.999794
PCDHAC2	178.577	0.123655	0.071164	1.73761	0.0822798	0.999794
STT3B	45.8097	-0.260834	0.150238	-1.73614	0.0825398	0.999794
CARNMT1	12.6511	0.433656	0.250062	1.7342	0.0828833	0.999794
FAM53C	85.6239	0.201398	0.116171	1.73364	0.0829815	0.999794
MTUS1	28.5725	0.407495	0.235527	1.73014	0.0836051	0.999794
SLC38A5	7.25489	0.632923	0.366023	1.72919	0.0837753	0.999794
UBAP2L	222.505	0.129164	0.0747704	1.72748	0.0840814	0.999794
UQCRC2	77.3688	-0.182094	0.105441	-1.72698	0.0841719	0.999794
PACS1	160.777	0.200147	0.115945	1.72623	0.0843058	0.999794
PTP4A3	16.508	0.369179	0.213936	1.72565	0.08441	0.999794
DCTN3	154.38	-0.155881	0.0903777	-1.72477	0.0845687	0.999794
FAM171A2	43.5199	-0.245765	0.142621	-1.72321	0.0848514	0.999794
DNAJC2	71.4115	0.214257	0.124425	1.72197	0.0850743	0.999794
NKRF	28.3943	-0.347431	0.201801	-1.72165	0.0851324	0.999794
ADH5	37.7775	-0.289216	0.168038	-1.72114	0.0852257	0.999794
SCPEP1	45.0546	0.261469	0.152025	1.7199	0.0854497	0.999794
SOBP	128.795	-0.14956	0.0869587	-1.71989	0.085452	0.999794
PPP1R8	68.1868	0.227537	0.132328	1.71949	0.0855248	0.999794
TIMM50	31.469	-0.334805	0.19482	-1.71854	0.0856985	0.999794
TMEM135	83.4578	-0.252448	0.146975	-1.71762	0.0858651	0.999794
ANKRD12	66.8655	0.26752	0.155832	1.71672	0.0860299	0.999794
DPM2	0.526512	-2.428	1.41473	-1.71623	0.0861199	0.999794
CDV3	26.885	-0.341501	0.199565	-1.71122	0.0870397	0.999794
ATP5G2	134.905	-0.201785	0.117957	-1.71067	0.0871422	0.999794
PCDH19	69.5922	-0.388952	0.227401	-1.71043	0.0871871	0.999794
LPL	4.02485	0.832767	0.487219	1.70922	0.0874096	0.999794
MFAP3L	115.179	0.236833	0.138598	1.70878	0.0874919	0.999794
NUDT6	13.8141	0.432412	0.253129	1.70826	0.0875872	0.999794
AHDC1	54.9189	-0.288424	0.168951	-1.70715	0.0877946	0.999794
C16orf70	53.9874	-0.203354	0.11918	-1.70627	0.0879569	0.999794
GLRA2	18.905	-0.409555	0.240194	-1.7051	0.0881752	0.999794
CTGF	11.5135	0.438603	0.257557	1.70294	0.0885801	0.999794
CCPG1	20.9993	0.317395	0.186467	1.70215	0.0887272	0.999794
ATP9B	57.5513	-0.195084	0.114682	-1.70109	0.0889264	0.999794
PPID	107.503	0.173811	0.102179	1.70105	0.088934	0.999794
LRP12	12.3202	0.422464	0.248729	1.69849	0.0894152	0.999794
CHRM1	141.191	0.189291	0.111472	1.6981	0.0894892	0.999794
RCL1	15.5932	-0.416853	0.245647	-1.69696	0.0897039	0.999794
THBS1	6.22679	-0.969771	0.571612	-1.69655	0.0897812	0.999794
USP36	7.13544	-0.558047	0.329312	-1.69459	0.090154	0.999794
PPIA	2.80437	-1.11983	0.661539	-1.69277	0.0904996	0.999794
ACVR1B	55.5366	-0.226088	0.133636	-1.69182	0.0906795	0.999794
LRRC6	3.38548	0.838098	0.495592	1.6911	0.090817	0.999794
CNOT3	43.0289	0.231098	0.136673	1.69089	0.0908586	0.999794
WNK1	201.843	0.255749	0.151343	1.68987	0.0910535	0.999794
TMEM164	34.5524	0.347702	0.205759	1.68985	0.091056	0.999794
FGFR4	24.4141	0.303549	0.17977	1.68854	0.0913079	0.999794
GNPTAB	79.2827	0.216599	0.128291	1.68835	0.0913449	0.999794
VRK3	15.3694	-0.40688	0.241	-1.6883	0.0913541	0.999794
HOMER3	8.9409	-0.605789	0.359205	-1.68647	0.0917052	0.999794
MANF	66.3822	0.224017	0.132964	1.6848	0.0920269	0.999794
NPTXR	62.2817	-0.229107	0.135989	-1.68474	0.0920385	0.999794
HDAC11	74.1216	-0.190222	0.112929	-1.68443	0.0920984	0.999794
SRSF9	52.2491	-0.217408	0.129179	-1.683	0.0923746	0.999794
WDR13	419.138	-0.141751	0.0842582	-1.68234	0.0925024	0.999794
PPP1R14B	28.8985	-0.277834	0.165181	-1.68199	0.0925703	0.999794
SLC38A2	62.1281	0.266668	0.158644	1.68092	0.0927783	0.999794
CHKB-CPT1B	30.6579	0.317893	0.189497	1.67756	0.0934326	0.999794
LDAH	15.5968	-0.437616	0.261113	-1.67596	0.0937455	0.999794
COL9A2	3.87025	1.17187	0.699661	1.67491	0.0939513	0.999794
SS18	22.1741	0.312828	0.186777	1.67488	0.0939582	0.999794
BRMS1L	48.9547	0.24702	0.147551	1.67414	0.0941035	0.999794
SLC2A1	75.8613	0.331899	0.198372	1.67311	0.0943054	0.999794
MOGS	17.8216	-0.42332	0.253041	-1.67293	0.0943415	0.999794
PPM1K	47.7709	0.266294	0.159299	1.67166	0.0945923	0.999794
ZNF580	17.8761	-0.362968	0.217278	-1.67052	0.0948155	0.999794
GABBR2	144.871	-0.190223	0.113933	-1.6696	0.0949986	0.999794
UHRF1BP1L	25.6231	0.347615	0.208206	1.66957	0.0950049	0.999794
MYO1C	27.3857	0.408526	0.244952	1.66778	0.0953591	0.999794
ACIN1	199.25	0.153562	0.0922651	1.66435	0.0960417	0.999794
ZC3H13	13.7953	0.447774	0.269074	1.66413	0.0960864	0.999794
DDRGK1	124.518	-0.184302	0.110795	-1.66345	0.0962227	0.999794
AVIL	3.16325	0.940753	0.566379	1.661	0.0967144	0.999794
UNK	19.7138	0.323537	0.195325	1.6564	0.09764	0.999794
BTG1	41.5098	-0.247412	0.149395	-1.6561	0.0977024	0.999794
KLLN	11.7451	-0.80558	0.486447	-1.65605	0.0977122	0.999794
AC006978.2	3.30656	0.910764	0.550131	1.65554	0.0978148	0.999794
SRRT	133.857	0.189698	0.114615	1.65509	0.0979071	0.999794
NREP	61.3618	0.220615	0.133306	1.65494	0.0979357	0.999794
NT5C2	171.682	0.169748	0.102612	1.65426	0.0980743	0.999794
CDK2AP1	20.0572	-0.3427	0.207293	-1.65321	0.0982873	0.999794
C7orf73	0.662911	1.92391	1.16499	1.65145	0.0986468	0.999794
CCDC127	1.46189	1.30766	0.793016	1.64897	0.0991528	0.999794
CFDP1	92.8172	-0.240525	0.145925	-1.64827	0.099297	0.999794
EIF2AK3	5.97781	-0.65806	0.39937	-1.64775	0.0994044	0.999794
PPP6C	37.982	-0.249548	0.1515	-1.64718	0.0995204	0.999794
RALBP1	47.0596	0.2109	0.128083	1.64659	0.0996423	0.999794
SEZ6L	140.929	-0.147523	0.0896703	-1.64517	0.0999341	0.999794
METRNL	0.53074	2.10028	1.27778	1.64369	0.10024	0.999794
CSK	59.8701	-0.203156	0.123871	-1.64006	0.100993	0.999794
SEC11A	30.3086	0.258498	0.15783	1.63782	0.101458	0.999794
RGS11	14.7555	-0.467859	0.285707	-1.63755	0.101516	0.999794
NIT1	139.463	0.17589	0.107471	1.63663	0.101709	0.999794
CYTH1	33.8815	0.257378	0.157428	1.63489	0.102072	0.999794
MRPS18C	56.7471	0.327806	0.200622	1.63395	0.102269	0.999794
CYP4F8	3.75979	0.774223	0.473953	1.63354	0.102355	0.999794
THBS3	3.2261	-0.838836	0.513591	-1.63328	0.102411	0.999794
FAM129B	39.6503	0.230423	0.1413	1.63073	0.102947	0.999794
PCNX2	18.7614	-0.609377	0.374025	-1.62924	0.103262	0.999794
SLC26A6	6.87649	0.542521	0.333118	1.62861	0.103395	0.999794
MRC2	30.5305	0.654434	0.40247	1.62604	0.10394	0.999794
PTDSS2	784.574	0.257036	0.158105	1.62573	0.104007	0.999794
AAMDC	15.8745	0.37616	0.231452	1.62522	0.104116	0.999794
TRAPPC5	77.1938	-0.226655	0.139519	-1.62455	0.104258	0.999794
AKR1A1	551.974	0.0816767	0.0502921	1.62405	0.104366	0.999794
DUSP22	27.6577	-0.298568	0.183895	-1.62358	0.104466	0.999794
SHF	109.775	0.206136	0.126985	1.62331	0.104523	0.999794
TDP2	14.3218	0.43763	0.269687	1.62273	0.104647	0.999794
EFNB3	29.0291	-0.267936	0.165125	-1.62262	0.104671	0.999794
STX1A	478.802	0.0931786	0.0576593	1.61602	0.10609	0.999794
MBD6	122.909	-0.190858	0.118105	-1.61601	0.106092	0.999794
NFE2L1	457.523	0.0952732	0.0589593	1.61591	0.106113	0.999794
RAP1GDS1	174.949	0.207127	0.128209	1.61554	0.106194	0.999794
NECTIN1	19.335	-0.319088	0.197526	-1.61542	0.106219	0.999794
PRKAB1	45.6355	0.368211	0.228039	1.61468	0.10638	0.999794
NDUFB6	74.3254	-0.194331	0.120389	-1.6142	0.106485	0.999794
C12orf10	33.3841	0.23716	0.146927	1.61414	0.106497	0.999794
MPRIP	453.11	-0.0886383	0.0549452	-1.61321	0.106698	0.999794
MOK	16.574	0.358839	0.222472	1.61296	0.106754	0.999794
HIF3A	2.65059	0.941899	0.584147	1.61244	0.106867	0.999794
PITPNC1	24.8979	0.277185	0.172254	1.60916	0.10758	0.999794
SLC22A17	918.099	-0.0930548	0.0578658	-1.60811	0.10781	0.999794
HEPACAM	51.3186	0.232383	0.144629	1.60675	0.108109	0.999794
HPCA	579.457	0.120672	0.0751146	1.6065	0.108164	0.999794
GSK3A	319.871	0.091869	0.0571981	1.60616	0.10824	0.999794
ANKRD9	6.65831	0.582174	0.362918	1.60415	0.108682	0.999794
PER1	128.567	0.327677	0.204292	1.60397	0.108721	0.999794
ANKIB1	48.5153	-0.215063	0.134161	-1.60302	0.108931	0.999794
LRRIQ1	1.03054	-1.86884	1.16625	-1.60243	0.10906	0.999794
NECAB1	58.2354	-0.230592	0.144004	-1.60129	0.109312	0.999794
MFSD4A	30.6811	-0.317195	0.198097	-1.60121	0.10933	0.999794
CCDC146	1.31756	1.43011	0.893873	1.5999	0.109621	0.999794
KCNIP4	98.0007	0.188729	0.118038	1.59889	0.109846	0.999794
SIAH2	16.6883	-0.420405	0.26319	-1.59734	0.110189	0.999794
ATP8A1	76.1116	-0.1684	0.105454	-1.5969	0.110287	0.999794
NUDT17	1.64936	-1.78425	1.1178	-1.59621	0.110441	0.999794
IER5L	21.4748	-0.320283	0.200715	-1.59571	0.110553	0.999794
AL110118.2	1.06682	2.26882	1.42305	1.59434	0.11086	0.999794
AL110118.4	1.06682	2.26882	1.42305	1.59434	0.11086	0.999794
TATDN1	5.51612	-0.701945	0.440333	-1.59412	0.110909	0.999794
TXLNB	1.33072	1.79206	1.12438	1.59382	0.110976	0.999794
MVP	18.9496	-0.703732	0.441913	-1.59247	0.11128	0.999794
ABI3BP	4.88708	1.35607	0.851614	1.59235	0.111305	0.999794
NUP205	12.9234	-0.42111	0.264587	-1.59158	0.11148	0.999794
MTRNR2L13	34.8367	0.245387	0.154294	1.59039	0.111748	0.999794
FBXL16	1733.79	0.18702	0.117643	1.58972	0.111898	0.999794
NIPSNAP1	36.3717	-0.230048	0.14472	-1.58961	0.111922	0.999794
C1QL3	450.437	-0.129396	0.0815308	-1.58708	0.112493	0.999794
EPHA5	28.2096	-0.257194	0.16211	-1.58654	0.112616	0.999794
NCL	376.513	0.0936782	0.0590551	1.58629	0.112674	0.999794
GPS2	18.6067	0.333676	0.210436	1.58564	0.11282	0.999794
SRRM3	20.8122	0.3173	0.200144	1.58536	0.112884	0.999794
PPP1R42	0.603028	-2.61816	1.65163	-1.5852	0.112921	0.999794
SHOX	0.922807	-1.6503	1.04328	-1.58183	0.113689	0.999794
PDSS1	7.91187	0.498743	0.315418	1.58121	0.11383	0.999794
ATP11B	134.301	-0.133077	0.0841988	-1.58051	0.113989	0.999794
MAT2B	130.752	0.154788	0.097946	1.58034	0.114028	0.999794
CSNK1D	150.48	0.116545	0.0738088	1.57901	0.114333	0.999794
NRP2	43.5287	-0.385431	0.244156	-1.57863	0.114422	0.999794
YTHDC2	29.6039	-0.263931	0.167343	-1.57718	0.114753	0.999794
ZBTB44	30.893	-0.310571	0.196971	-1.57673	0.114857	0.999794
MEST	78.4759	-0.238143	0.151324	-1.57373	0.115551	0.999794
KRT222	11.3645	0.411155	0.261333	1.5733	0.11565	0.999794
NSUN3	2.39482	-1.18612	0.754034	-1.57303	0.115712	0.999794
TRIM72	1.51752	-1.64633	1.04719	-1.57214	0.115918	0.999794
EXOSC3	28.7116	0.379936	0.241672	1.57211	0.115925	0.999794
ADORA2B	1.98101	0.99646	0.633989	1.57173	0.116013	0.999794
CAD	13.9723	0.375049	0.238664	1.57145	0.116078	0.999794
ORAI2	15.3976	-0.356303	0.227445	-1.56654	0.117221	0.999794
DNAJC21	34.8758	0.278438	0.177793	1.56608	0.11733	0.999794
DEF6	1.46196	1.30334	0.832988	1.56466	0.117664	0.999794
ZBBX	1.39837	-1.47624	0.944504	-1.56298	0.118057	0.999794
CBR1	6.05588	-0.629175	0.402574	-1.56288	0.118081	0.999794
NONO	214.404	0.13698	0.087686	1.56216	0.118249	0.999794
BEND5	28.4344	0.294996	0.188871	1.56189	0.118314	0.999794
SEMA4A	47.8923	-0.196681	0.125941	-1.56169	0.118361	0.999794
DYNC1I1	149.587	-0.183105	0.117341	-1.56044	0.118655	0.999794
SIN3A	34.8537	-0.293445	0.188214	-1.5591	0.118973	0.999794
TP53INP2	43.5259	0.266014	0.170663	1.55871	0.119065	0.999794
RRNAD1	14.2842	-0.420238	0.269873	-1.55717	0.11943	0.999794
ZNF563	1.32634	-1.78191	1.14442	-1.55704	0.119461	0.999794
PTPN13	2.03735	-1.07826	0.692721	-1.55656	0.119575	0.999794
SELENOW	5.73952	0.647463	0.41601	1.55636	0.119621	0.999794
UNC13B	33.7355	-0.233676	0.150173	-1.55604	0.119698	0.999794
KCNAB1	83.3555	-0.193283	0.124279	-1.55524	0.11989	0.999794
HOOK2	5.3693	-0.638462	0.410594	-1.55497	0.119952	0.999794
SNX14	173.972	-0.169834	0.109228	-1.55486	0.119979	0.999794
RPS6KC1	32.2133	0.238227	0.153215	1.55485	0.119981	0.999794
PTGS2	14.3368	0.43575	0.280276	1.55472	0.120014	0.999794
MTRF1	10.6849	0.423779	0.272645	1.55433	0.120106	0.999794
SORCS3	27.6016	-0.35527	0.228661	-1.5537	0.120257	0.999794
SLCO1A2	49.0265	0.273585	0.176114	1.55345	0.120315	0.999794
HADHA	44.9107	-0.229205	0.147623	-1.55263	0.120511	0.999794
PTPN11	63.9369	0.19143	0.123418	1.55108	0.120883	0.999794
TNRC6A	77.1673	0.22431	0.144722	1.54994	0.121157	0.999794
GLS	932.086	-0.119195	0.0769361	-1.54927	0.121316	0.999794
ATG2B	61.0186	0.185545	0.11984	1.54827	0.121558	0.999794
HNRNPD	370.493	-0.087417	0.0564942	-1.54736	0.121776	0.999794
CACNA1I	26.3971	0.354355	0.2292	1.54606	0.122091	0.999794
ZDHHC22	59.726	-0.204693	0.13241	-1.5459	0.122129	0.999794
HGF	8.84657	-0.448962	0.290478	-1.5456	0.122202	0.999794
MECP2	27.7319	-0.361527	0.234107	-1.54428	0.12252	0.999794
HIST1H2BC	11.1016	-0.455723	0.295883	-1.54021	0.123508	0.999794
CABYR	12.2598	0.37876	0.245922	1.54017	0.12352	0.999794
MEX3A	2.01122	-1.26767	0.823105	-1.5401	0.123535	0.999794
FAM131B	135.484	-0.129114	0.083881	-1.53926	0.123742	0.999794
FMR1	94.0163	-0.334951	0.217608	-1.53924	0.123746	0.999794
MIER3	13.4311	-0.543321	0.353162	-1.53845	0.12394	0.999794
KLHL2	144.822	-0.118154	0.0769291	-1.53589	0.124566	0.999794
CNNM3	43.5018	-0.28013	0.182423	-1.5356	0.124636	0.999794
SCG2	73.3945	-0.302491	0.197159	-1.53425	0.124968	0.999794
GCDH	73.2754	0.167298	0.109051	1.53413	0.124998	0.999794
TARSL2	20.9005	0.317374	0.206938	1.53366	0.125112	0.999794
RUFY2	103.923	0.249362	0.162696	1.53269	0.125352	0.999794
PSMB7	255.582	0.140574	0.0918565	1.53036	0.125928	0.999794
HRASLS	5.17415	0.646139	0.422411	1.52965	0.126105	0.999794
CSNK2A2	67.3915	-0.197939	0.129421	-1.52942	0.126161	0.999794
PDZD8	32.9379	0.339198	0.22187	1.52882	0.12631	0.999794
NRG3	38.5146	-0.221072	0.144859	-1.52612	0.12698	0.999794
ZNF423	25.3092	0.277424	0.181794	1.52603	0.127002	0.999794
LBH	35.6469	0.230335	0.150985	1.52555	0.127123	0.999794
RAC2	4.23297	0.753306	0.493859	1.52535	0.127173	0.999794
BZW2	55.9996	-0.174803	0.114678	-1.5243	0.127434	0.999794
MAP3K4	13.4402	0.365873	0.240094	1.52387	0.12754	0.999794
GXYLT2	1.51331	-1.62805	1.06942	-1.52236	0.127918	0.999794
METTL16	8.92375	0.442199	0.290681	1.52125	0.128197	0.999794
SLC13A5	4.09584	0.680302	0.447205	1.52123	0.128202	0.999794
FEN1	13.0577	-0.411958	0.270838	-1.52105	0.128248	0.999794
GLRX3	424.9	-0.115908	0.0762311	-1.52048	0.128391	0.999794
EFEMP1	17.1206	0.512473	0.337125	1.52013	0.128479	0.999794
ALCAM	140.748	0.162575	0.106976	1.51974	0.128577	0.999794
TSPAN1	2.34896	-0.967524	0.636684	-1.51963	0.128604	0.999794
TLN2	55.492	-0.191558	0.126186	-1.51806	0.128998	0.999794
EDEM3	70.1698	-0.192443	0.126884	-1.51668	0.129347	0.999794
KMT2B	29.3253	-0.259253	0.171013	-1.51598	0.129524	0.999794
TMTC1	24.9995	0.314713	0.207689	1.51531	0.129694	0.999794
EXTL3	62.7946	0.272588	0.179961	1.51471	0.129846	0.999794
RIMS4	39.4204	-0.213981	0.141301	-1.51436	0.129934	0.999794
FAM98A	36.585	-0.377734	0.25009	-1.51039	0.130944	0.999794
PC	72.3103	0.268203	0.178009	1.50668	0.131892	0.999794
PDE7B	8.27604	0.463989	0.308096	1.50599	0.132071	0.999794
DESI1	194.03	0.163077	0.108296	1.50584	0.132108	0.999794
KLHDC1	13.2878	0.401394	0.266629	1.50544	0.132212	0.999794
DAAM1	56.4543	-0.192859	0.128114	-1.50538	0.132228	0.999794
C1QTNF12	0.657989	1.92489	1.27965	1.50423	0.132522	0.999794
B9D2	14.4807	-0.365794	0.243237	-1.50386	0.132617	0.999794
TCF20	18.3831	-0.317699	0.211319	-1.50341	0.132734	0.999794
FZD3	14.5025	-0.373703	0.248748	-1.50234	0.13301	0.999794
ABCD4	14.4355	-0.396126	0.263718	-1.50208	0.133075	0.999794
RNPS1	220.109	0.157072	0.104574	1.50201	0.133094	0.999794
HSP90AB1	297.208	-0.15078	0.100394	-1.50188	0.133128	0.999794
FAM221A	1.99205	-1.01598	0.676713	-1.50134	0.133268	0.999794
DEDD2	31.3232	0.271095	0.180584	1.50121	0.133301	0.999794
TAF1C	2.51881	-0.910718	0.607401	-1.49937	0.133778	0.999794
BHLHE23	3.23418	0.744782	0.496841	1.49903	0.133865	0.999794
CLPTM1	206.892	-0.123235	0.0822564	-1.49819	0.134085	0.999794
PTPN5	43.6987	-0.209796	0.140121	-1.49725	0.134328	0.999794
CHMP1A	87.1342	-0.180739	0.120715	-1.49724	0.134331	0.999794
RSBN1L	19.8191	-0.310702	0.207757	-1.49551	0.134782	0.999794
NDFIP1	255.257	-0.267389	0.178856	-1.495	0.134914	0.999794
DCP1B	8.22254	-0.457978	0.306466	-1.49438	0.135075	0.999794
COL24A1	3.03568	-0.981691	0.657005	-1.49419	0.135126	0.999794
VAC14	16.8304	0.373067	0.249794	1.4935	0.135306	0.999794
SHARPIN	28.5693	0.270373	0.181044	1.49341	0.135329	0.999794
CCDC34	12.0264	0.367062	0.245853	1.49301	0.135434	0.999794
MED12L	13.2982	0.362704	0.243109	1.49194	0.135715	0.999794
CA2	38.4591	0.295642	0.198338	1.4906	0.136066	0.999794
UQCC2	254.796	-0.148637	0.0997312	-1.49038	0.136124	0.999794
PI4KA	386.424	-0.103101	0.0692121	-1.48963	0.136321	0.999794
AGRN	27.3321	-0.259023	0.173896	-1.48953	0.136348	0.999794
SOX5	32.4576	-0.258879	0.173916	-1.48853	0.136612	0.999794
VDAC1	187.917	-0.131524	0.0883759	-1.48823	0.13669	0.999794
LOXL2	6.59886	-0.559825	0.376303	-1.4877	0.136831	0.999794
SESN1	47.2631	0.18282	0.122901	1.48754	0.136873	0.999794
ADD3	52.155	0.195681	0.131653	1.48634	0.13719	0.999794
TRIB2	30.5454	-0.23682	0.15936	-1.48607	0.137259	0.999794
GIPR	19.9704	-0.295694	0.198979	-1.48606	0.137264	0.999794
WNT7B	12.8699	-0.375405	0.252664	-1.48579	0.137336	0.999794
SLC30A5	38.2293	-0.218966	0.147417	-1.48535	0.137452	0.999794
H3F3C	6.56832	-0.721382	0.485798	-1.48494	0.137559	0.999794
RRM2	0.923719	-1.65384	1.11414	-1.48442	0.137698	0.999794
DCAF12	36.6734	-0.222616	0.149972	-1.48438	0.137707	0.999794
MRPL35	28.1002	0.241806	0.162905	1.48433	0.137721	0.999794
IREB2	33.603	0.297984	0.20076	1.48428	0.137734	0.999794
SEM1	253.763	0.128538	0.0866185	1.48395	0.137821	0.999794
SACM1L	40.7544	0.242446	0.163441	1.48339	0.137971	0.999794
CDH8	52.2632	0.218833	0.147532	1.48329	0.137997	0.999794
EIF5A	519.046	-0.0958915	0.0646521	-1.48319	0.138023	0.999794
MRPL38	15.7716	-0.332688	0.224402	-1.48255	0.138194	0.999794
TMEM14A	27.129	-0.247934	0.167266	-1.48227	0.138269	0.999794
RPL35	468.784	0.157051	0.105961	1.48215	0.138299	0.999794
ENO3	4.74098	0.612107	0.413596	1.47997	0.138882	0.999794
P3H1	11.0387	-0.407186	0.275164	-1.47979	0.138929	0.999794
RUFY3	74.7112	-0.164282	0.111052	-1.47932	0.139054	0.999794
TTC39B	8.33885	-0.445457	0.301264	-1.47863	0.13924	0.999794
ARSB	57.1367	0.180259	0.121913	1.47859	0.139249	0.999794
PCGF3	31.8614	0.239738	0.162168	1.47833	0.139318	0.999794
SCN3A	41.3778	-0.312263	0.211328	-1.47762	0.139509	0.999794
MTRR	5.21156	0.6182	0.419326	1.47427	0.140409	0.999794
TMEM250	14.9636	0.3333	0.226104	1.4741	0.140455	0.999794
LYRM1	25.0916	0.376262	0.255318	1.4737	0.140563	0.999794
DOCK6	4.39789	-0.722977	0.490729	-1.47327	0.140678	0.999794
CAST	25.8477	-0.265876	0.180568	-1.47244	0.140901	0.999794
FAM114A2	25.8091	0.284812	0.193445	1.47232	0.140935	0.999794
HSPBP1	28.0265	-0.283977	0.192942	-1.47183	0.141068	0.999794
RRM2B	48.4098	-0.233848	0.158975	-1.47097	0.1413	0.999794
C1QBP	30.3374	-0.238743	0.162529	-1.46892	0.141854	0.999794
COQ5	27.0207	0.263091	0.179176	1.46834	0.142013	0.999794
MCCC1	47.2903	0.365404	0.248884	1.46817	0.142059	0.999794
HSPA5	116.576	0.143091	0.0974991	1.46761	0.14221	0.999794
TMEM239	0.925139	1.53218	1.04428	1.46721	0.142319	0.999794
UBXN2A	7.61246	-0.643698	0.438906	-1.4666	0.142486	0.999794
LIN7B	15.4183	-0.434046	0.295966	-1.46654	0.142502	0.999794
MTMR1	1.67791	-1.8213	1.24209	-1.46632	0.14256	0.999794
WNT7A	18.0569	-0.360987	0.246326	-1.46548	0.142789	0.999794
MAST2	130.849	0.178953	0.122204	1.46438	0.14309	0.999794
FAM160B1	7.789	0.45415	0.310147	1.4643	0.143111	0.999794
SNX1	159.955	0.174318	0.119126	1.4633	0.143384	0.999794
RNASEH2B	12.3467	-0.500604	0.342286	-1.46253	0.143596	0.999794
EMC4	212.435	-0.139273	0.0952294	-1.4625	0.143605	0.999794
RASGRF1	994.599	0.120078	0.0821084	1.46244	0.143621	0.999794
PLCD4	6.66026	-0.521089	0.356394	-1.46212	0.143709	0.999794
EPB41L4A	18.1018	0.493931	0.337854	1.46197	0.14375	0.999794
DPY19L1	162.694	0.224528	0.153788	1.45998	0.144295	0.999794
CCDC9	97.5222	-0.217825	0.149257	-1.45939	0.144457	0.999794
EMC3	71.7146	0.159915	0.109623	1.45877	0.144628	0.999794
CDO1	27.5843	0.242767	0.166441	1.45858	0.144681	0.999794
CHMP3	83.874	0.172994	0.118635	1.4582	0.144785	0.999794
GNAI2	241.597	0.113952	0.0781723	1.4577	0.144923	0.999794
ILDR2	30.877	-0.221982	0.152333	-1.45721	0.145058	0.999794
TLL1	0.714658	-1.76169	1.20997	-1.45597	0.145401	0.999794
MXI1	168.106	0.140632	0.0966088	1.45569	0.145478	0.999794
HOXB6	2.39718	0.856773	0.588699	1.45537	0.145568	0.999794
MON2	28.377	-0.27193	0.186859	-1.45527	0.145595	0.999794
XPR1	46.7956	-0.194592	0.133722	-1.4552	0.145614	0.999794
RAPGEF3	26.1939	0.381261	0.262053	1.4549	0.145698	0.999794
MTA2	65.6175	-0.172481	0.118613	-1.45415	0.145905	0.999794
CARHSP1	21.3355	0.303494	0.209147	1.4511	0.146752	0.999794
CCAR1	78.8806	0.228499	0.157519	1.45061	0.146888	0.999794
FLVCR1	4.41077	-0.632092	0.435789	-1.45046	0.146931	0.999794
SQOR	5.10123	0.626351	0.431845	1.45041	0.146945	0.999794
ASAH2	1.89516	-1.14425	0.789054	-1.45016	0.147014	0.999794
MTRNR2L7	0.592927	1.73564	1.19762	1.44924	0.147272	0.999794
MTURN	13.5617	-0.347786	0.240126	-1.44835	0.14752	0.999794
POLR1C	25.1041	0.269466	0.186102	1.44795	0.147632	0.999794
MCM9	13.2065	0.364284	0.251723	1.44716	0.147852	0.999794
METTL15	1.91828	1.14232	0.789715	1.4465	0.148037	0.999794
PPP1CC	319.906	0.0964387	0.0666813	1.44626	0.148104	0.999794
BACE1	120.957	-0.120452	0.0833173	-1.44571	0.14826	0.999794
NANOS1	4.08206	-0.650373	0.450059	-1.44508	0.148435	0.999794
MMACHC	5.51871	-0.564153	0.390467	-1.44482	0.14851	0.999794
SUSD4	205.36	0.0978239	0.0677491	1.44391	0.148763	0.999794
SGCE	49.5019	0.220512	0.152742	1.44369	0.148826	0.999794
PHB	44.2986	-0.232763	0.161427	-1.44191	0.149329	0.999794
SNRPE	1.41305	2.73411	1.89858	1.44008	0.149844	0.999794
TBL1XR1	225.916	-0.224171	0.155805	-1.43879	0.150209	0.999794
PRPF40B	103.144	0.161059	0.112022	1.43774	0.150507	0.999794
MAGOH	29.8757	0.232355	0.161654	1.43736	0.150616	0.999794
GPR137	239.808	0.158108	0.110022	1.43705	0.150703	0.999794
DTX3	182.141	-0.107635	0.0749104	-1.43685	0.150761	0.999794
MYO9A	62.9723	-0.172905	0.120373	-1.43641	0.150886	0.999794
CDC27	65.0633	0.177399	0.123525	1.43614	0.150963	0.999794
TMCO1	47.5112	0.183762	0.127983	1.43583	0.15105	0.999794
GNAQ	98.9033	-0.135942	0.0946911	-1.43564	0.151106	0.999794
TPP2	50.9207	-0.182987	0.12756	-1.43452	0.151423	0.999794
SATB1	111.337	-0.178993	0.124793	-1.43432	0.151481	0.999794
SEMA4F	34.1731	-0.223028	0.155591	-1.43343	0.151736	0.999794
CNNM1	42.1265	0.209539	0.146204	1.43319	0.151804	0.999794
REXO2	164.48	-0.132824	0.0926798	-1.43315	0.151815	0.999794
TARBP2	40.2458	-0.214807	0.149894	-1.43306	0.151841	0.999794
STAT2	9.51738	-0.475449	0.33178	-1.43302	0.151851	0.999794
DCXR	7.54828	-0.518651	0.362015	-1.43268	0.151949	0.999794
ZNF654	12.5748	0.358882	0.25057	1.43226	0.152069	0.999794
MKS1	3.51159	0.699626	0.48851	1.43216	0.152097	0.999794
RAB8A	153.519	0.150942	0.105411	1.43194	0.15216	0.999794
TSG101	186.708	0.12063	0.0842486	1.43183	0.152193	0.999794
DDX1	130.516	0.141443	0.0987936	1.4317	0.152228	0.999794
ZFAND5	267.014	-0.122973	0.0859084	-1.43145	0.152303	0.999794
TRUB1	3.75589	-0.678473	0.474236	-1.43067	0.152526	0.999794
AKAP1	68.4073	-0.171078	0.119587	-1.43057	0.152554	0.999794
IMPA2	10.1028	0.459355	0.321165	1.43028	0.152638	0.999794
CAT	44.6127	0.241873	0.169126	1.43014	0.152678	0.999794
PCSK1	15.6541	-0.321207	0.22464	-1.42987	0.152753	0.999794
DPY19L3	53.1813	-0.183776	0.128553	-1.42957	0.152839	0.999794
AC004805.1	9.53137	0.408472	0.285795	1.42925	0.152932	0.999794
PLP1	1849.26	0.257776	0.180436	1.42863	0.153111	0.999794
RNF31	52.1587	0.213082	0.149179	1.42837	0.153186	0.999794
NT5E	1.65039	1.03877	0.727332	1.4282	0.153235	0.999794
UCHL1	412.259	-0.114829	0.0804047	-1.42814	0.153252	0.999794
DPP6	23.5238	-0.260726	0.182598	-1.42787	0.153329	0.999794
MTMR7	73.2379	-0.17018	0.119216	-1.4275	0.153437	0.999794
TMEM231	1.51512	1.12433	0.787958	1.4269	0.15361	0.999794
GDAP2	43.6058	0.185534	0.130052	1.42661	0.153691	0.999794
CAPN1	18.4104	0.324967	0.227835	1.42633	0.153773	0.999794
XRCC6	12.8855	0.355854	0.249628	1.42554	0.154002	0.999794
MAP3K12	95.1724	0.176708	0.123974	1.42537	0.154052	0.999794
FFAR2	6.76905	-0.940893	0.660187	-1.42519	0.154102	0.999794
LAMP2	72.6514	0.145729	0.102386	1.42333	0.15464	0.999794
NEU1	7.12198	0.478719	0.336486	1.4227	0.154823	0.999794
ZNF641	1.56521	1.21538	0.854464	1.42239	0.154913	0.999794
NICN1	33.3272	-0.219455	0.154445	-1.42092	0.155339	0.999794
NNAT	102.011	-0.240615	0.169411	-1.4203	0.15552	0.999794
MRPL20	64.7202	-0.226962	0.159819	-1.42011	0.155574	0.999794
S100A3	2.11984	-0.934507	0.658233	-1.41972	0.155689	0.999794
NEDD4	250.108	0.11878	0.0837205	1.41877	0.155966	0.999794
TMEM219	6.23121	0.513348	0.361962	1.41824	0.156121	0.999794
TSPO	1.44478	-1.20282	0.848817	-1.41706	0.156466	0.999794
BLOC1S2	78.8665	0.188195	0.132928	1.41577	0.156844	0.999794
FN1	60.7313	0.32998	0.233084	1.41572	0.156859	0.999794
WASHC2A	54.7835	0.165412	0.116873	1.41531	0.156976	0.999794
RBP1	9.88089	0.638283	0.451039	1.41514	0.157027	0.999794
DNAJC1	9.73775	-0.423714	0.299759	-1.41351	0.157505	0.999794
NRCAM	265.083	0.193476	0.136905	1.41321	0.157594	0.999794
TRAPPC1	265.237	0.104431	0.0739326	1.41251	0.1578	0.999794
SMAD2	43.708	-0.192338	0.136169	-1.4125	0.157804	0.999794
NUP93	5.70296	-0.549767	0.38925	-1.41237	0.15784	0.999794
CAPRIN1	261.13	0.095707	0.0677651	1.41234	0.157851	0.999794
EPB41	13.4065	0.364379	0.258029	1.41216	0.157903	0.999794
OAZ2	305.899	-0.0975625	0.0691216	-1.41146	0.158108	0.999794
FRYL	33.9261	-0.236412	0.167688	-1.40983	0.158589	0.999794
PUM1	88.3785	-0.157905	0.112025	-1.40955	0.158671	0.999794
TTYH3	65.1302	0.183493	0.130302	1.40821	0.15907	0.999794
ADAM9	14.1242	-0.327569	0.232663	-1.40791	0.159157	0.999794
CLASP1	29.8638	-0.229525	0.163073	-1.4075	0.159279	0.999794
EIF6	63.8203	-0.172224	0.122367	-1.40744	0.159297	0.999794
WWP1	58.5998	0.172287	0.122448	1.40703	0.159419	0.999794
TMEM87A	21.7646	-0.261398	0.185895	-1.40616	0.159677	0.999794
PGGHG	4.30128	0.611866	0.435334	1.40551	0.15987	0.999794
FAM91A1	31.4302	-0.230335	0.163901	-1.40533	0.159923	0.999794
ABCE1	92.647	-0.136281	0.0969891	-1.40512	0.159987	0.999794
H2AFY	100.418	0.128346	0.0913614	1.40482	0.160075	0.999794
WARS2	3.49669	0.704999	0.502067	1.40419	0.160261	0.999794
CELF4	1083.85	-0.10448	0.07447	-1.40298	0.160623	0.999794
C1R	7.78212	0.754658	0.538481	1.40146	0.161078	0.999794
EGR4	8.48924	-0.435814	0.311105	-1.40086	0.161256	0.999794
PPEF1	8.10846	0.468116	0.334542	1.39927	0.161731	0.999794
TWF2	37.5155	0.207228	0.148132	1.39894	0.16183	0.999794
CSF1	2.7789	0.765049	0.54723	1.39804	0.162101	0.999794
PDCD10	77.5853	0.141449	0.10124	1.39717	0.162363	0.999794
RHOT2	26.0151	0.255169	0.182676	1.39684	0.162463	0.999794
CDC45	1.58058	-1.07206	0.767643	-1.39655	0.162547	0.999794
CLCN2	74.8007	0.179779	0.128743	1.39641	0.16259	0.999794
GABRB1	53.1293	-0.170839	0.12238	-1.39598	0.162721	0.999794
HS6ST1	1.89834	-1.17784	0.844246	-1.39514	0.162975	0.999794
MT1E	5.34533	0.603191	0.432476	1.39474	0.163095	0.999794
DMRTC1	8.7396	-0.416771	0.299018	-1.3938	0.163378	0.999794
COASY	16.5049	-0.305203	0.219171	-1.39253	0.163761	0.999794
P4HA2	34.0098	0.215033	0.154488	1.39191	0.16395	0.999794
CCDC134	3.114	-0.748226	0.537571	-1.39186	0.163963	0.999794
SNIP1	6.01582	0.494075	0.355123	1.39128	0.164141	0.999794
JMJD1C	61.4493	-0.156043	0.112175	-1.39107	0.164204	0.999794
KCNJ4	71.6463	-0.169492	0.121843	-1.39106	0.164206	0.999794
TMX4	149.44	-0.185775	0.133575	-1.3908	0.164288	0.999794
LRRC29	0.851399	-2.05619	1.479	-1.39026	0.164451	0.999794
CIC	162.61	0.140967	0.10142	1.38993	0.164551	0.999794
C7orf25	4.8109	0.568532	0.409098	1.38972	0.164614	0.999794
PRRC2B	584.7	-0.0848892	0.0610937	-1.38949	0.164683	0.999794
MSANTD3	4.93963	0.560967	0.403817	1.38916	0.164784	0.999794
RNF182	2.24272	0.904983	0.651463	1.38916	0.164786	0.999794
AP3B2	144.949	-0.12596	0.0906768	-1.38911	0.1648	0.999794
PARD6B	2.04596	-1.08197	0.778919	-1.38906	0.164813	0.999794
EED	28.4226	0.220848	0.159047	1.38858	0.164962	0.999794
TTC17	33.0875	0.222741	0.160424	1.38846	0.164998	0.999794
DDN	221.113	-0.166141	0.119822	-1.38656	0.165575	0.999794
BAP1	389.163	-0.10444	0.0753435	-1.38619	0.165689	0.999794
GSTCD	2.91276	0.736994	0.531744	1.38599	0.165748	0.999794
CC2D1A	46.0605	-0.179321	0.129454	-1.3852	0.165991	0.999794
PIAS3	21.0303	0.306604	0.22137	1.38503	0.166044	0.999794
NOC2L	26.4326	0.265633	0.191797	1.38497	0.166063	0.999794
ACBD6	23.582	0.249801	0.180404	1.38467	0.166154	0.999794
ADAMTS18	1.58974	-1.07593	0.77731	-1.38418	0.166305	0.999794
NXPE4	0.531161	-1.83384	1.3249	-1.38414	0.166316	0.999794
MAPKBP1	59.5681	0.16925	0.122293	1.38398	0.166365	0.999794
PRKD3	13.0753	0.41558	0.300367	1.38357	0.16649	0.999794
INA	50.419	-0.173719	0.125568	-1.38347	0.166522	0.999794
PIK3R1	106.114	0.170317	0.123154	1.38296	0.166676	0.999794
SETDB1	47.1202	0.253012	0.183036	1.38231	0.166878	0.999794
DGKI	50.8232	-0.196141	0.141932	-1.38194	0.166989	0.999794
RALB	32.3442	0.22638	0.16398	1.38054	0.167422	0.999794
SMAD6	2.97117	0.795367	0.576139	1.38051	0.167429	0.999794
FAM131A	180.512	-0.11804	0.0855067	-1.38048	0.16744	0.999794
DIMT1	21.2395	-0.275654	0.19973	-1.38013	0.167547	0.999794
POLR1A	33.4372	0.294387	0.213398	1.37952	0.167734	0.999794
ZBTB43	11.4333	0.357087	0.25892	1.37914	0.167852	0.999794
HPGDS	0.78871	1.74013	1.26195	1.37892	0.167918	0.999794
ARRDC2	4.22339	0.758175	0.549847	1.37888	0.16793	0.999794
NTRK1	32.1929	-0.232342	0.168517	-1.37874	0.167975	0.999794
UBE2E2	199.326	0.122303	0.0887188	1.37855	0.168033	0.999794
TCF12	55.7257	0.186358	0.135188	1.37852	0.168044	0.999794
FES	1.84294	1.06331	0.771348	1.37851	0.168046	0.999794
SSH3	6.6528	-0.521351	0.378254	-1.37831	0.168107	0.999794
SLMAP	79.8374	-0.148857	0.108035	-1.37787	0.168244	0.999794
DAW1	5.57624	-0.963733	0.699966	-1.37683	0.168566	0.999794
CRYM	131.597	-0.179073	0.130143	-1.37597	0.16883	0.999794
LYRM7	32.1252	-0.257967	0.187488	-1.37592	0.168848	0.999794
GALNT17	20.0148	-0.262609	0.190936	-1.37537	0.169016	0.999794
SIX5	1.32006	1.10654	0.804622	1.37523	0.169059	0.999794
CALD1	82.8547	0.591636	0.430218	1.3752	0.169069	0.999794
RETSAT	0.734753	-2.35622	1.71344	-1.37514	0.169088	0.999794
SETD7	35.7315	0.208309	0.151499	1.37499	0.169136	0.999794
POGZ	34.0921	-0.238092	0.173222	-1.37449	0.169289	0.999794
HIST1H3D	0.534242	2.65431	1.93148	1.37424	0.169368	0.999794
ANAPC4	62.6199	-0.151962	0.110582	-1.3742	0.169379	0.999794
PRDM2	31.2696	0.225908	0.164394	1.37419	0.169384	0.999794
NCBP3	25.8405	0.230068	0.167479	1.37371	0.16953	0.999794
DBNDD2	5.32802	0.530703	0.386357	1.37361	0.169563	0.999794
C4A	21.8958	0.404195	0.294299	1.37342	0.169623	0.999794
C4B	21.8958	0.404195	0.294299	1.37342	0.169623	0.999794
CYP26B1	11.5414	0.516623	0.376393	1.37256	0.169888	0.999794
CMTM5	75.8074	0.224729	0.163999	1.37031	0.170591	0.999794
RHOT1	75.9932	0.140446	0.102572	1.36924	0.170923	0.999794
FGF23	429.616	0.249236	0.182043	1.36911	0.170966	0.999794
UBE2F	64.4638	0.163576	0.119486	1.369	0.171	0.999794
FTL	305.983	0.0919106	0.0672233	1.36724	0.171549	0.999794
GPX3	13.5051	-0.402404	0.29437	-1.367	0.171626	0.999794
AC003002.1	31.3909	0.244221	0.178663	1.36694	0.171644	0.999794
DPP10	88.5218	0.179348	0.13125	1.36646	0.171794	0.999794
FAM43B	10.9832	-0.356055	0.260619	-1.36619	0.171879	0.999794
RNF112	14.6212	0.350503	0.256673	1.36557	0.172075	0.999794
HEY1	16.0723	0.327664	0.240155	1.36438	0.172447	0.999794
ZNF302	64.0654	0.289587	0.212262	1.36429	0.172475	0.999794
PDE10A	48.099	0.227342	0.166716	1.36365	0.172678	0.999794
SYNGAP1	837.932	0.181655	0.133248	1.36329	0.172793	0.999794
COMTD1	6.52021	-0.583095	0.427773	-1.3631	0.172852	0.999794
WWC1	175.972	0.0991458	0.0727507	1.36282	0.172941	0.999794
PHF3	23.9393	0.255733	0.187685	1.36257	0.173019	0.999794
SMAD3	28.6892	0.302676	0.222138	1.36256	0.173021	0.999794
MYO18A	113.005	-0.123794	0.0908674	-1.36236	0.173083	0.999794
TAF12	14.1496	0.315192	0.231367	1.3623	0.173102	0.999794
USP41	1.06641	-1.38432	1.01626	-1.36217	0.173143	0.999794
MLLT11	21.5089	-0.438423	0.32189	-1.36203	0.173189	0.999794
CLCC1	15.8117	0.292635	0.214899	1.36173	0.173282	0.999794
EXT1	68.4872	-0.15365	0.112911	-1.3608	0.173577	0.999794
KLHDC8B	28.9489	-0.221635	0.162899	-1.36057	0.173649	0.999794
PLOD2	3.44674	0.658522	0.484094	1.36032	0.17373	0.999794
ANKRD13A	34.4874	0.197939	0.145536	1.36007	0.173808	0.999794
SRSF10	97.3932	-0.132988	0.0978099	-1.35966	0.173937	0.999794
WLS	113.465	0.218529	0.160733	1.35958	0.173964	0.999794
SH3BP1	7.54463	-0.461349	0.339385	-1.35937	0.17403	0.999794
KAT2B	10.9523	0.395359	0.290871	1.35922	0.174076	0.999794
DOK5	9.77718	-0.38496	0.283265	-1.35901	0.174143	0.999794
CDK2	5.51789	-0.559768	0.411949	-1.35883	0.174201	0.999794
NRIP3	85.4586	-0.162271	0.119422	-1.3588	0.174211	0.999794
GRIP1	52.0432	0.340441	0.250588	1.35857	0.174284	0.999794
PIAS4	4.77454	0.610149	0.449274	1.35808	0.174439	0.999794
CLSTN3	974.376	-0.140306	0.103333	-1.3578	0.174526	0.999794
SFI1	2.51133	-0.909251	0.669893	-1.35731	0.174684	0.999794
SV2B	223.006	-0.202084	0.148909	-1.3571	0.17475	0.999794
C12orf57	117.939	0.140672	0.103688	1.35669	0.174881	0.999794
GMFG	6.07286	0.581421	0.429081	1.35504	0.175406	0.999794
USMG5	10.5669	0.435296	0.321245	1.35503	0.175409	0.999794
NBPF3	2.04202	0.870686	0.642706	1.35472	0.175507	0.999794
NIPA2	34.1358	0.196647	0.14516	1.35469	0.175517	0.999794
TFB1M	16.2482	-0.413289	0.305083	-1.35468	0.17552	0.999794
NAXE	26.6413	-0.242957	0.179388	-1.35436	0.17562	0.999794
DUS1L	8.9844	0.437198	0.322817	1.35432	0.175633	0.999794
RFTN2	21.9197	-0.264432	0.195329	-1.35377	0.175809	0.999794
WDR4	2.0437	0.876546	0.648116	1.35245	0.176231	0.999794
SMG5	29.0638	0.272069	0.201258	1.35184	0.176425	0.999794
RFC1	49.9382	0.170448	0.126162	1.35102	0.17669	0.999794
PEF1	19.8991	0.255773	0.189354	1.35077	0.176769	0.999794
SUPT20H	48.0715	0.179136	0.13266	1.35034	0.176909	0.999794
CCDC13	89.1745	0.204468	0.151432	1.35023	0.176942	0.999794
ATAD2	5.30098	-0.532398	0.394308	-1.35021	0.176949	0.999794
CRK	99.6404	-0.135004	0.0999882	-1.3502	0.176951	0.999794
FRS3	14.1444	-0.37717	0.27942	-1.34983	0.177069	0.999794
DLL1	0.858759	1.38	1.02235	1.34982	0.177073	0.999794
EIF2B3	9.57931	-0.376835	0.279227	-1.34956	0.177156	0.999794
PPP4C	32.4561	-0.20938	0.155163	-1.34942	0.177202	0.999794
LST1	30.1132	-0.231186	0.171327	-1.34939	0.177213	0.999794
ERICH3	2.05139	0.870432	0.645189	1.34911	0.177301	0.999794
NEB	0.859557	1.37534	1.02131	1.34664	0.178097	0.999794
TIMP2	58.5361	-0.151931	0.112893	-1.3458	0.178368	0.999794
CCR10	0.390824	-2.00359	1.48954	-1.3451	0.178592	0.999794
CDH4	4.96874	-0.540436	0.402077	-1.34411	0.178913	0.999794
LINGO1	243.28	-0.104083	0.0774578	-1.34374	0.179033	0.999794
CPLX1	236.608	0.132416	0.098635	1.34249	0.179438	0.999794
SUDS3	39.8456	0.231254	0.17232	1.342	0.179595	0.999794
FTH1	1421.02	0.280192	0.208807	1.34187	0.179639	0.999794
LIPT2	1.39743	-1.12895	0.842071	-1.34068	0.180023	0.999794
DNAJC19	1.9107	-0.938778	0.700568	-1.34002	0.180238	0.999794
KCNAB3	9.43409	0.388848	0.290293	1.3395	0.180407	0.999794
SPAG9	432.826	-0.0784033	0.058543	-1.33924	0.180492	0.999794
CLNS1A	212.901	-0.159874	0.119395	-1.33904	0.180558	0.999794
PI4KB	57.281	0.189635	0.141711	1.33818	0.180837	0.999794
TRIM9	110.81	-0.135952	0.101601	-1.3381	0.180865	0.999794
GPATCH4	4.0471	0.630196	0.471	1.338	0.180897	0.999794
COL4A3	1.06413	-1.39506	1.0429	-1.33767	0.181003	0.999794
F13A1	0.797112	1.73382	1.2964	1.33741	0.18109	0.999794
KIAA0895L	38.0608	-0.19423	0.145229	-1.3374	0.181091	0.999794
AKR1C3	0.7396	1.57139	1.17502	1.33733	0.181115	0.999794
POLR3G	1.97086	1.00545	0.751846	1.33731	0.181121	0.999794
ERO1B	17.6752	-0.284711	0.212911	-1.33723	0.181147	0.999794
GPR85	74.5626	-0.201692	0.150909	-1.33652	0.181381	0.999794
DOCK5	3.18044	0.689902	0.516226	1.33643	0.181408	0.999794
POLR1D	60.5821	0.14923	0.11169	1.33611	0.181515	0.999794
ZNF704	24.0821	0.412535	0.308797	1.33594	0.181568	0.999794
TMEM68	34.399	-0.219139	0.164054	-1.33578	0.181623	0.999794
UBQLN2	89.7077	-0.124646	0.0933789	-1.33484	0.181928	0.999794
HCCS	5.48143	0.522424	0.391463	1.33454	0.182025	0.999794
ME3	34.1595	-0.221894	0.166272	-1.33452	0.182033	0.999794
NDEL1	198.258	-0.10845	0.0814222	-1.33194	0.182878	0.999794
FAM131C	3.50173	-0.631746	0.474557	-1.33123	0.183113	0.999794
RPL34	323.648	0.12981	0.0975443	1.33078	0.183261	0.999794
AKIRIN2	78.1518	0.129949	0.0976628	1.33058	0.183326	0.999794
RPL28	276.208	0.215852	0.16229	1.33004	0.183504	0.999794
BMP4	14.2891	0.395036	0.297024	1.32998	0.183524	0.999794
GADL1	4.10855	0.579712	0.436092	1.32934	0.183737	0.999794
COBLL1	4.83718	0.561245	0.42237	1.3288	0.183914	0.999794
MTFR1L	90.1619	0.126269	0.095107	1.32766	0.184292	0.999794
SH3YL1	6.76053	0.552832	0.41643	1.32755	0.184326	0.999794
CIB2	29.9867	-0.213845	0.161098	-1.32742	0.184369	0.999794
TMA7	211.524	0.124974	0.0941707	1.3271	0.184476	0.999794
RCOR3	54.3096	-0.221215	0.166795	-1.32627	0.184752	0.999794
PLEKHG2	1.59721	-1.07972	0.814499	-1.32563	0.184963	0.999794
ALDH5A1	57.6447	-0.176526	0.133169	-1.32558	0.184979	0.999794
SSB	266.615	0.14716	0.111022	1.3255	0.185004	0.999794
HDGF	120.871	0.115932	0.0875077	1.32482	0.185232	0.999794
RPL7	344.325	0.148239	0.111931	1.32437	0.185379	0.999794
SRSF7	164.082	-0.121162	0.091488	-1.32435	0.185388	0.999794
MAP3K7CL	1.38068	1.20171	0.907805	1.32376	0.185584	0.999794
EIF2S3	38.0648	0.200997	0.151926	1.32299	0.185839	0.999794
NR3C2	16.1168	0.313037	0.236616	1.32298	0.185844	0.999794
FAM219A	207.175	-0.0879358	0.0664698	-1.32294	0.185854	0.999794
DBNL	89.6585	-0.128138	0.0968738	-1.32274	0.185923	0.999794
STX5	38.0002	0.197849	0.149589	1.32262	0.185962	0.999794
UGGT1	16.8498	-0.290827	0.219946	-1.32226	0.18608	0.999794
SH3BGRL	65.5336	0.149155	0.112804	1.32226	0.186083	0.999794
EIF3B	37.4859	0.223418	0.16899	1.32208	0.186143	0.999794
PKM	803.482	0.0847276	0.0640999	1.3218	0.186233	0.999794
LCP1	8.87042	-0.418322	0.316536	-1.32156	0.186314	0.999794
GGA3	84.8733	-0.160371	0.121354	-1.32152	0.186329	0.999794
RABL3	4.21397	0.574098	0.434437	1.32148	0.186342	0.999794
VIM	67.6375	0.609869	0.461512	1.32146	0.186348	0.999794
ERP29	63.7523	-0.159202	0.120492	-1.32126	0.186413	0.999794
CAPZA1	56.6178	0.159919	0.121079	1.32079	0.186572	0.999794
ITGA9	3.30556	0.673414	0.509875	1.32074	0.186587	0.999794
RAPGEF4	348.885	0.13599	0.103045	1.31972	0.186928	0.999794
RASA2	22.6114	-0.305943	0.231989	-1.31878	0.187242	0.999794
CBFA2T2	17.0139	-0.279879	0.212414	-1.31761	0.187635	0.999794
SMYD3	25.6506	-0.227188	0.172425	-1.3176	0.187638	0.999794
GAB1	10.7268	0.386452	0.293381	1.31724	0.18776	0.999794
KCTD4	16.8231	-0.274047	0.208058	-1.31717	0.187782	0.999794
CREM	22.124	-0.256895	0.195096	-1.31676	0.187918	0.999794
RCHY1	44.9376	0.177743	0.135006	1.31656	0.187986	0.999794
CDK7	4.89905	0.520998	0.395738	1.31652	0.187998	0.999794
TMEM123	4.49263	-0.574654	0.43651	-1.31647	0.188015	0.999794
CAVIN3	12.2858	-0.347249	0.263883	-1.31592	0.188201	0.999794
FXYD1	130.301	0.179856	0.136682	1.31587	0.188217	0.999794
CALB1	126.938	-0.120785	0.0918236	-1.31541	0.188374	0.999794
RAB7A	405.215	0.0890076	0.0676712	1.31529	0.188411	0.999794
POMP	88.459	-0.139489	0.106078	-1.31497	0.188521	0.999794
HNRNPM	234.726	0.0836979	0.0636617	1.31473	0.188601	0.999794
SGK3	23.6994	0.232352	0.176736	1.31469	0.188615	0.999794
03-Mar	11.1998	-0.340135	0.258724	-1.31466	0.188623	0.999794
NUAK1	24.5808	-0.257427	0.195824	-1.31459	0.188649	0.999794
ZNF398	9.5747	-0.407975	0.310536	-1.31378	0.188921	0.999794
MEGF10	25.4349	-0.289357	0.220331	-1.31328	0.189087	0.999794
RPS6KA5	18.557	-0.278906	0.212453	-1.31279	0.189254	0.999794
ETFRF1	28.7038	-0.410696	0.313111	-1.31166	0.189634	0.999794
SLU7	45.5984	0.174676	0.133179	1.31159	0.189658	0.999794
EXOC2	23.2907	0.240032	0.183022	1.3115	0.18969	0.999794
AC002310.4	1.98901	1.24638	0.951378	1.31008	0.190169	0.999794
RMND5B	10.4489	-0.359899	0.274977	-1.30883	0.190592	0.999794
SLC33A1	30.036	0.243634	0.186181	1.30859	0.190673	0.999794
PLSCR4	1.44803	1.02968	0.786874	1.30857	0.190679	0.999794
GRPEL1	20.9001	-0.252565	0.193009	-1.30857	0.19068	0.999794
APH1A	56.6724	-0.181076	0.138414	-1.30822	0.190797	0.999794
EEF1AKMT2	4.47989	-0.580158	0.44364	-1.30772	0.190967	0.999794
HBB	67.4286	0.283746	0.217009	1.30753	0.191032	0.999794
LUC7L2	94.6064	0.130435	0.0998025	1.30693	0.191236	0.999794
DENND1C	0.669364	-1.61896	1.23965	-1.30597	0.191561	0.999794
ABCG2	1.59867	0.940031	0.719886	1.30581	0.191618	0.999794
RETREG2	280.245	-0.0951691	0.0729409	-1.30474	0.191981	0.999794
ZNF18	3.50324	-0.633292	0.485646	-1.30402	0.192227	0.999794
KDELC1	2.13568	-0.941987	0.722429	-1.30392	0.192262	0.999794
HR	7.87033	0.42493	0.325938	1.30371	0.192331	0.999794
RPS19	180.689	-0.227619	0.174625	-1.30347	0.192414	0.999794
ATG13	197.223	0.1149	0.0881641	1.30325	0.192489	0.999794
PYGL	4.75998	0.528704	0.405735	1.30308	0.192548	0.999794
EFL1	12.9554	-0.360132	0.276672	-1.30166	0.193034	0.999794
PNLIPRP1	16.8579	-0.309011	0.237406	-1.30162	0.193048	0.999794
NMNAT2	132.024	-0.125939	0.0967741	-1.30137	0.193132	0.999794
KIAA0355	30.3337	0.319907	0.245856	1.3012	0.19319	0.999794
TARS2	116.753	-0.164238	0.12624	-1.30099	0.193261	0.999794
APLP1	1073.48	0.164439	0.126466	1.30026	0.193513	0.999794
ZMYM3	98.943	-0.120849	0.0930012	-1.29943	0.193795	0.999794
ANKRD33B	9.38201	-0.368839	0.283882	-1.29927	0.193852	0.999794
RHOV	5.20489	-0.498429	0.383624	-1.29926	0.193854	0.999794
SYN1	424.991	0.0892598	0.0687153	1.29898	0.193951	0.999794
KIFC2	243.592	0.128884	0.0992348	1.29878	0.19402	0.999794
RAB11FIP4	195.67	-0.142051	0.10938	-1.2987	0.194048	0.999794
RGPD5	7.77327	0.658109	0.50675	1.29869	0.194052	0.999794
LSM12	73.1705	-0.168184	0.129509	-1.29863	0.194072	0.999794
BTG3	44.0871	-0.220957	0.17015	-1.2986	0.19408	0.999794
VPS4B	20.5606	0.286796	0.220902	1.2983	0.194185	0.999794
CLEC16A	37.4494	-0.200656	0.154585	-1.29803	0.194277	0.999794
RBBP7	194.501	0.115216	0.0888476	1.29679	0.194705	0.999794
RNF19B	35.996	-0.188018	0.145008	-1.2966	0.194768	0.999794
WASHC5	81.1565	0.157263	0.121295	1.29653	0.194793	0.999794
LMO2	9.28316	-0.391943	0.302629	-1.29512	0.195277	0.999794
BTBD7	8.67031	-0.395231	0.305217	-1.29492	0.195348	0.999794
ATG4A	25.1009	0.224417	0.173334	1.2947	0.195422	0.999794
SIRT5	10.5734	-0.339805	0.262623	-1.29389	0.195703	0.999794
PES1	17.1095	-0.282775	0.218673	-1.29314	0.195963	0.999794
PCDH17	98.9701	-0.144166	0.111503	-1.29294	0.196033	0.999794
CLUH	20.564	0.256006	0.19804	1.2927	0.196116	0.999794
NPNT	5.08296	0.545127	0.421754	1.29252	0.196176	0.999794
MUC17	34.9363	0.228902	0.177158	1.29208	0.19633	0.999794
GNB4	7.08156	-0.423452	0.32786	-1.29156	0.196508	0.999794
LYPLA1	34.5547	-0.189344	0.146808	-1.28974	0.19714	0.999794
STAM	98.7379	0.235642	0.18283	1.28886	0.197447	0.999794
MAPT	101.293	0.129519	0.100518	1.28851	0.197569	0.999794
JUN	35.1917	0.19113	0.14835	1.28837	0.197618	0.999794
POLR2C	60.3557	0.148873	0.11558	1.28806	0.197726	0.999794
GLDC	14.4936	-0.402198	0.312258	-1.28803	0.197735	0.999794
GPD1	4.90679	0.52004	0.403822	1.28779	0.197818	0.999794
CUL3	278.731	0.145853	0.113274	1.28761	0.197883	0.999794
GOLGA2	28.4112	0.221348	0.171907	1.2876	0.197884	0.999794
CNTRL	5.94863	-0.514874	0.400172	-1.28663	0.198222	0.999794
TMEM59	254.266	-0.0810931	0.0631293	-1.28456	0.198947	0.999794
ATP13A1	81.7303	-0.130008	0.101255	-1.28396	0.199155	0.999794
HSPB2-C11orf52	0.857996	1.3679	1.06565	1.28363	0.199272	0.999794
KANSL3	80.9947	0.12508	0.0974846	1.28307	0.199467	0.999794
RBMS3	9.14941	-0.388615	0.302976	-1.28266	0.199612	0.999794
TMEM143	10.5791	0.389561	0.303735	1.28257	0.199644	0.999794
CAMK1D	41.6186	-0.179098	0.139645	-1.28252	0.19966	0.999794
DDX17	241.62	-0.126077	0.0983091	-1.28245	0.199685	0.999794
RPL38	833.822	-0.133125	0.103834	-1.2821	0.199808	0.999794
KCNT1	44.5364	-0.326121	0.254402	-1.28191	0.199875	0.999794
SLFN13	1.45061	1.02194	0.797795	1.28096	0.200208	0.999794
CRHBP	18.8998	-0.346098	0.270192	-1.28093	0.200217	0.999794
SERPINB8	5.0904	-0.520746	0.406595	-1.28075	0.200282	0.999794
SLC6A17	125.533	-0.106803	0.0834253	-1.28023	0.200466	0.999794
KPNA4	55.4689	0.178292	0.139332	1.27962	0.200679	0.999794
GGA1	43.0043	0.185816	0.145227	1.27949	0.200725	0.999794
ABCG1	26.5278	-0.220044	0.171989	-1.2794	0.200755	0.999794
TMEM2	15.4195	-0.306166	0.239322	-1.27931	0.200789	0.999794
SPEN	25.6202	0.238652	0.186568	1.27916	0.200839	0.999794
TRPM3	18.3717	0.333944	0.261137	1.27881	0.200964	0.999794
MAPK1IP1L	37.9138	0.178476	0.139592	1.27856	0.201053	0.999794
EXOC6B	76.6291	0.160692	0.125714	1.27824	0.201166	0.999794
FAM172A	56.3684	-0.232707	0.182069	-1.27812	0.201206	0.999794
ZFPL1	23.3509	0.263702	0.206592	1.27644	0.2018	0.999794
DEPTOR	13.803	0.33694	0.263973	1.27642	0.201808	0.999794
VMAC	0.795149	-1.36348	1.06828	-1.27634	0.201837	0.999794
TK2	24.2402	-0.258033	0.202233	-1.27592	0.201983	0.999794
INTS11	53.898	0.156205	0.122445	1.27571	0.202057	0.999794
GNB2	376.017	-0.0978751	0.076749	-1.27526	0.202216	0.999794
DPH1	18.2249	-0.277485	0.217649	-1.27492	0.202339	0.999794
CNTFR	78.8998	0.157131	0.123428	1.27306	0.202998	0.999794
PHACTR2	3.13011	-0.751161	0.590191	-1.27274	0.203109	0.999794
GFRA2	69.0434	-0.189115	0.148624	-1.27244	0.203216	0.999794
RAB7B	0.787537	-1.35893	1.06802	-1.27237	0.20324	0.999794
KARS	69.1336	0.136425	0.107223	1.27234	0.203251	0.999794
CDK14	227.952	-0.096811	0.0760983	-1.27218	0.203308	0.999794
SASH1	30.6702	-0.233695	0.183859	-1.27106	0.203709	0.999794
PREPL	77.8539	0.158778	0.124925	1.27099	0.203732	0.999794
LAMC1	18.5777	0.271223	0.213451	1.27066	0.203851	0.999794
CXXC4	18.7143	0.279726	0.220175	1.27047	0.203917	0.999794
ANKRD44	26.9962	-0.24037	0.189276	-1.26994	0.204105	0.999794
MYL6B	26.6088	-0.222577	0.175299	-1.2697	0.204192	0.999794
TM7SF2	7.55881	0.408423	0.321793	1.26921	0.204366	0.999794
TRIM28	206.358	0.109255	0.0860952	1.269	0.204441	0.999794
SEMA6A	28.1274	-0.214402	0.168964	-1.26892	0.204469	0.999794
IL18BP	2.83098	-0.688929	0.542996	-1.26876	0.204528	0.999794
HIST1H2AE	1.19647	-1.17532	0.926521	-1.26853	0.204607	0.999794
RIT1	61.0442	0.15949	0.125743	1.26837	0.204665	0.999794
SCAP	149.785	-0.119214	0.0940006	-1.26822	0.204719	0.999794
CRCP	23.7913	0.240991	0.190086	1.2678	0.20487	0.999794
MAPK8IP1	295.087	0.190378	0.150165	1.26779	0.204875	0.999794
VAV3	4.94636	-0.542753	0.428159	-1.26764	0.204925	0.999794
UQCRB	0.531374	2.09188	1.65039	1.26751	0.204974	0.999794
TNNC2	23.9379	0.241168	0.190288	1.26738	0.205018	0.999794
GPR108	38.5991	-0.328562	0.259388	-1.26668	0.205271	0.999794
INO80C	38.8844	-0.198031	0.156442	-1.26584	0.20557	0.999794
YBX1	230.585	0.115126	0.0909804	1.26539	0.205731	0.999794
EGR2	21.5746	-0.439925	0.347686	-1.2653	0.205765	0.999794
COL11A1	3.80622	-0.71282	0.56349	-1.26501	0.205868	0.999794
MBNL2	177.019	0.0991855	0.0784145	1.26489	0.205912	0.999794
SH3GL3	84.9293	0.144288	0.114122	1.26433	0.20611	0.999794
C19orf12	13.8608	-0.311408	0.24635	-1.26409	0.206198	0.999794
DGCR6L	16.5766	-0.283001	0.224007	-1.26336	0.20646	0.999794
PRICKLE3	1.57276	0.952054	0.753691	1.26319	0.206521	0.999794
GOLPH3L	12.0589	0.330958	0.262047	1.26297	0.206599	0.999794
DNER	37.238	-0.178369	0.141367	-1.26175	0.20704	0.999794
DEDD	51.7516	0.165588	0.131248	1.26164	0.207078	0.999794
LRRC37A	0.926263	-2.19421	1.73987	-1.26113	0.207261	0.999794
SYPL1	48.2044	0.156483	0.124096	1.26098	0.207315	0.999794
GATAD1	30.0065	0.199984	0.158636	1.26065	0.207434	0.999794
AFDN	58.1283	-0.162609	0.129	-1.26053	0.207477	0.999794
WIZ	24.2701	-0.22854	0.181333	-1.26034	0.207548	0.999794
PALM3	0.859741	1.37674	1.0925	1.26018	0.207606	0.999794
JKAMP	103.38	0.132975	0.105534	1.26002	0.207661	0.999794
SORCS2	11.4983	-0.364124	0.289042	-1.25976	0.207756	0.999794
AARSD1	133.613	-0.109716	0.0870945	-1.25973	0.207766	0.999794
RASD2	13.7417	0.290768	0.230868	1.25946	0.207865	0.999794
KMT2A	56.0574	-0.163713	0.13	-1.25933	0.207912	0.999794
SECISBP2L	92.994	0.19242	0.152802	1.25928	0.207929	0.999794
BASP1	851.147	0.116593	0.0926234	1.25879	0.208107	0.999794
BDNF	12.7453	-0.319527	0.253972	-1.25812	0.208349	0.999794
NSMCE4A	56.5376	-0.183848	0.146132	-1.25809	0.208359	0.999794
PARP8	15.9709	0.281666	0.223893	1.25804	0.208377	0.999794
CALU	43.0485	0.167491	0.133152	1.25789	0.20843	0.999794
SDCCAG3	6.61462	-0.500188	0.397818	-1.25733	0.208635	0.999794
PIP4K2C	130.165	0.144582	0.115097	1.25617	0.209054	0.999794
SFXN5	362.551	0.16338	0.130098	1.25583	0.209178	0.999794
KIAA1161	17.3756	0.262778	0.209469	1.2545	0.209662	0.999794
MBOAT2	28.9576	0.201941	0.16102	1.25414	0.209793	0.999794
PMP22	7.40392	0.414319	0.330404	1.25398	0.209851	0.999794
PLXNC1	35.3264	-0.17688	0.141091	-1.25366	0.209967	0.999794
ARHGAP32	88.6778	-0.11493	0.0917278	-1.25294	0.210227	0.999794
USF1	110.747	0.126631	0.101137	1.25207	0.210543	0.999794
STRN4	237.416	-0.0814961	0.0651084	-1.2517	0.21068	0.999794
PPARA	3.95436	-0.685417	0.547904	-1.25098	0.210942	0.999794
KDM6A	23.0661	-0.283894	0.226961	-1.25085	0.21099	0.999794
NHLRC2	2.51374	-0.734878	0.587531	-1.25079	0.211011	0.999794
SORT1	70.0367	-0.178064	0.142367	-1.25074	0.21103	0.999794
IFT20	59.3068	0.147378	0.117854	1.25052	0.211109	0.999794
FURIN	15.0393	-0.276421	0.221065	-1.25041	0.211152	0.999794
SRSF4	117.972	-0.132359	0.105878	-1.25011	0.211261	0.999794
THNSL2	1.86001	0.836677	0.669574	1.24957	0.211458	0.999794
LENEP	4.9045	0.520528	0.416612	1.24943	0.211508	0.999794
RNASEK	765.362	0.103096	0.0825161	1.2494	0.211517	0.999794
RAB11A	523.271	-0.071854	0.0575109	-1.2494	0.21152	0.999794
ZNF528	0.66287	1.37435	1.10011	1.24928	0.211562	0.999794
PML	0.661827	1.37435	1.10025	1.24912	0.21162	0.999794
PTGFRN	13.6701	-0.305154	0.244323	-1.24898	0.211673	0.999794
KRT74	0.526756	-1.82287	1.46047	-1.24814	0.211979	0.999794
SPG21	25.8517	0.22086	0.177007	1.24775	0.212124	0.999794
MYOG	0.659669	-2.18481	1.75143	-1.24744	0.212235	0.999794
HOMER1	111.832	-0.226923	0.18192	-1.24738	0.212258	0.999794
DNAJC17	16.2551	0.293043	0.234944	1.24729	0.212292	0.999794
DGKG	112.938	-0.177051	0.141958	-1.2472	0.212323	0.999794
NAPSA	0.525392	-1.82037	1.46018	-1.24667	0.212518	0.999794
TM9SF3	217.632	-0.102898	0.0825789	-1.24605	0.212745	0.999794
CA11	515.588	0.194229	0.155905	1.24582	0.212832	0.999794
TMEM208	34.9138	-0.196385	0.157699	-1.24532	0.213016	0.999794
ANAPC11	124.758	-0.129187	0.10374	-1.2453	0.213021	0.999794
CHRAC1	7.88357	-0.409919	0.329198	-1.2452	0.213057	0.999794
GRN	22.4753	-0.253357	0.203693	-1.24382	0.213567	0.999794
USP33	192.958	0.10545	0.0847989	1.24353	0.213672	0.999794
TMED10	129.614	0.107354	0.0863944	1.2426	0.214016	0.999794
WASHC2C	12.4354	0.300274	0.241682	1.24244	0.214075	0.999794
PCYT1A	40.1389	0.1815	0.146186	1.24157	0.214394	0.999794
FAM81A	100.137	-0.120813	0.0973265	-1.24132	0.214488	0.999794
CDKN1B	41.1339	0.178928	0.144161	1.24117	0.214544	0.999794
FN3K	11.89	0.304911	0.245732	1.24083	0.21467	0.999794
ATP8A2	29.8267	-0.208107	0.16774	-1.24065	0.214736	0.999794
UNC13A	59.2605	-0.137495	0.110966	-1.23907	0.21532	0.999794
DNAJC27	53.6072	-0.163412	0.131986	-1.2381	0.215679	0.999794
GGH	10.5501	0.3327	0.268824	1.23761	0.215859	0.999794
SSTR3	0.785031	-1.35868	1.09785	-1.23758	0.215871	0.999794
UBALD1	125.323	0.139753	0.112927	1.23755	0.215881	0.999794
TMEM160	23.6352	-0.277691	0.224424	-1.23735	0.215958	0.999794
DNAAF4	1.31485	-1.01666	0.821778	-1.23714	0.216034	0.999794
MMD2	46.4859	-0.224542	0.181501	-1.23714	0.216035	0.999794
ZNF543	0.541771	1.51684	1.22615	1.23707	0.21606	0.999794
GJC1	7.50195	-0.40709	0.329075	-1.23707	0.21606	0.999794
SIPA1L3	44.0676	0.226971	0.183525	1.23673	0.216188	0.999794
GATAD2B	28.0001	0.235043	0.190078	1.23656	0.21625	0.999794
CXXC1	65.972	0.204657	0.165511	1.23652	0.216266	0.999794
HERC6	5.09888	-0.521292	0.421783	-1.23592	0.216487	0.999794
WDR81	4.82099	0.485511	0.392881	1.23577	0.216544	0.999794
PJA1	156.835	-0.188188	0.152294	-1.23569	0.216573	0.999794
SP3	60.6369	-0.137547	0.111324	-1.23556	0.216621	0.999794
CHP1	117.906	-0.135025	0.109314	-1.2352	0.216756	0.999794
TMEM185A	17.4346	-0.271836	0.220213	-1.23443	0.217044	0.999794
CCNC	114.045	-0.104568	0.0847155	-1.23434	0.217077	0.999794
LARS	33.2738	-0.190228	0.154193	-1.23371	0.217313	0.999794
CD44	13.1804	0.333871	0.270713	1.2333	0.217463	0.999794
WDR12	35.2302	0.181281	0.147041	1.23286	0.217627	0.999794
MFSD2B	5.65825	-0.540505	0.438421	-1.23284	0.217634	0.999794
SLC25A39	9.80732	-0.393222	0.318979	-1.23275	0.217668	0.999794
IQCH	0.511977	-1.79637	1.4578	-1.23225	0.217857	0.999794
HOXA5	0.530832	1.51343	1.22822	1.23222	0.217868	0.999794
PBXIP1	6.70829	-0.420614	0.341559	-1.23145	0.218153	0.999794
RRM1	22.3683	-0.227945	0.185182	-1.23092	0.218351	0.999794
SP7	0.528056	1.51237	1.22871	1.23086	0.218376	0.999794
DRG1	64.8717	0.165623	0.134658	1.22995	0.218716	0.999794
ST13	139.025	-0.0991628	0.0806353	-1.22977	0.218784	0.999794
RPA1	15.4014	-0.282702	0.229885	-1.22975	0.218789	0.999794
RTL8C	28.33	-0.200155	0.162797	-1.22947	0.218894	0.999794
STEAP4	0.529469	1.50908	1.22763	1.22926	0.218974	0.999794
CRYAB	134.493	0.231308	0.188203	1.22904	0.219059	0.999794
WDR82	70.2373	0.169326	0.137807	1.22871	0.21918	0.999794
NPLOC4	178.084	-0.0977295	0.079558	-1.22841	0.219294	0.999794
ZBTB8OS	20.4869	0.287013	0.233838	1.2274	0.219672	0.999794
ERLEC1	61.1376	0.132372	0.107868	1.22716	0.219764	0.999794
CASK	77.3009	-0.138728	0.113095	-1.22664	0.219957	0.999794
ALDH1L1	10.7599	-0.412703	0.33651	-1.22642	0.22004	0.999794
FEZF2	49.3003	-0.165385	0.134896	-1.22602	0.220191	0.999794
SMAP2	402.153	-0.0771669	0.0629528	-1.22579	0.220278	0.999794
PPIAL4A	33.6064	0.995049	0.812546	1.22461	0.220724	0.999794
TUBA1A	462.46	-0.133384	0.108923	-1.22457	0.220738	0.999794
ADAM11	135.138	-0.0947981	0.0774531	-1.22394	0.220974	0.999794
HNRNPC	203.494	-0.109641	0.0895967	-1.22371	0.22106	0.999794
SH2D3C	30.2456	-0.225691	0.184561	-1.22285	0.221385	0.999794
SON	262.526	-0.124931	0.102243	-1.2219	0.221745	0.999794
POLR3D	30.3173	0.201509	0.16501	1.22119	0.222014	0.999794
GPATCH2	1.71924	-0.964357	0.789717	-1.22114	0.222032	0.999794
INHA	6.62077	0.435491	0.356695	1.22091	0.222121	0.999794
EMC1	106.189	-0.148182	0.121386	-1.22075	0.222179	0.999794
ABHD14A-ACY1	13.4164	-0.353183	0.289524	-1.21987	0.222513	0.999794
DYNLRB1	455.304	0.101206	0.0830116	1.21917	0.222778	0.999794
ARHGEF15	6.38717	-0.759238	0.623082	-1.21852	0.223026	0.999794
MYOF	4.43603	0.510066	0.41895	1.21749	0.223419	0.999794
TNIP3	1.31714	-1.00975	0.829423	-1.21741	0.223448	0.999794
CEBPD	1.12415	1.0783	0.886254	1.21669	0.223722	0.999794
ALG13	36.6864	0.21179	0.174111	1.21641	0.22383	0.999794
RNF149	12.8329	-0.326552	0.268538	-1.21603	0.223972	0.999794
GPATCH8	46.8368	0.182946	0.150456	1.21595	0.224006	0.999794
ALYREF	11.6026	-0.463839	0.381626	-1.21543	0.224203	0.999794
GOLGA1	10.7495	0.334822	0.276196	1.21226	0.225412	0.999794
STX17	12.5571	-0.372691	0.307469	-1.21212	0.225465	0.999794
RNF8	6.92986	0.401457	0.331228	1.21202	0.225503	0.999794
MAEL	0.98481	-1.24622	1.02824	-1.212	0.225513	0.999794
TBC1D22A	10.9308	-0.384565	0.317395	-1.21163	0.225655	0.999794
RAB2A	203.678	-0.131081	0.108201	-1.21146	0.225718	0.999794
HDAC5	205.332	0.147536	0.121857	1.21074	0.225997	0.999794
PEA15	1228.66	-0.0777217	0.0642063	-1.2105	0.226087	0.999794
PAK4	13.4168	-0.294619	0.243488	-1.20999	0.226282	0.999794
CNOT2	130.419	-0.102077	0.0844296	-1.20902	0.226654	0.999794
SLC8A1	16.9934	-0.257015	0.212604	-1.2089	0.226703	0.999794
SPATS2L	22.648	0.223934	0.185265	1.20872	0.22677	0.999794
USP15	57.4377	-0.174127	0.144065	-1.20867	0.226791	0.999794
WNK2	163.427	-0.119599	0.098958	-1.20858	0.226824	0.999794
DUSP23	3.34082	-0.658755	0.545164	-1.20836	0.226908	0.999794
FAM78B	20.8191	-0.225305	0.186548	-1.20776	0.227141	0.999794
CLCN3	74.6434	-0.12198	0.101019	-1.20749	0.227244	0.999794
STK16	50.6845	0.161506	0.133768	1.20736	0.227295	0.999794
ATXN10	86.17	-0.162828	0.134904	-1.207	0.227434	0.999794
SEC23A	125.061	0.112837	0.0934899	1.20695	0.227453	0.999794
RAD23B	147.962	0.182148	0.150945	1.20672	0.227542	0.999794
VTI1B	96.432	-0.10676	0.0884974	-1.20637	0.227676	0.999794
EDEM1	33.6947	0.185619	0.153877	1.20628	0.227708	0.999794
GJD3	0.997613	-1.26275	1.047	-1.20607	0.227792	0.999794
DACT3	108.2	-0.126338	0.104806	-1.20544	0.228032	0.999794
C21orf91	5.56207	0.480489	0.39871	1.20511	0.228161	0.999794
TRIM54	4.83012	-0.477708	0.39645	-1.20496	0.228217	0.999794
AKAP13	12.5528	0.328663	0.27277	1.20491	0.228238	0.999794
PFDN2	441.083	0.123709	0.102697	1.20461	0.228354	0.999794
POLH	5.90412	-0.563761	0.468203	-1.2041	0.228552	0.999794
EIF4H	489.73	0.0593433	0.0492852	1.20408	0.228559	0.999794
RNASEH1	12.5494	-0.379475	0.315198	-1.20393	0.228618	0.999794
POLE	0.666117	1.37529	1.14254	1.20372	0.228698	0.999794
SLC30A6	9.34618	0.351511	0.292218	1.20291	0.229012	0.999794
PAIP1	103.462	-0.150069	0.124915	-1.20137	0.229607	0.999794
ACADVL	0.658498	1.37204	1.14313	1.20024	0.230045	0.999794
FOXO1	28.505	-0.676127	0.563461	-1.19995	0.230158	0.999794
STAMBP	5.16001	-0.470965	0.392536	-1.1998	0.230216	0.999794
SLC2A8	15.455	-0.264351	0.220359	-1.19963	0.230282	0.999794
PARD3	7.87416	0.378199	0.315292	1.19952	0.230326	0.999794
PLEKHA2	38.0509	-0.206043	0.171797	-1.19934	0.230395	0.999794
ADAM15	35.6987	0.214279	0.178675	1.19927	0.230425	0.999794
TXNDC11	27.3556	-0.215956	0.180137	-1.19884	0.230589	0.999794
CNTD1	0.651468	-1.59416	1.33013	-1.1985	0.230722	0.999794
N4BP1	4.70941	-0.500069	0.417256	-1.19847	0.230734	0.999794
ATP1A4	255.302	0.0884197	0.0737974	1.19814	0.230862	0.999794
FIZ1	2.8241	-0.687987	0.574581	-1.19737	0.231161	0.999794
LRRC75B	3.97665	-0.603651	0.504306	-1.19699	0.231309	0.999794
TMPRSS13	3.4895	0.597689	0.499359	1.19691	0.23134	0.999794
DUSP11	15.7588	0.269764	0.22542	1.19671	0.231418	0.999794
FCF1	50.3838	-0.15676	0.131029	-1.19638	0.231549	0.999794
PLEKHM1	6.6327	-0.443327	0.370614	-1.19619	0.231621	0.999794
ZNF689	11.7386	0.319761	0.267359	1.196	0.231697	0.999794
SCAI	40.099	0.183833	0.153739	1.19574	0.231796	0.999794
POLA1	2.70611	0.712717	0.596047	1.19574	0.231798	0.999794
PPP1R21	38.035	-0.180962	0.151379	-1.19543	0.231921	0.999794
MORF4L2	272.15	-0.0847932	0.0709677	-1.19481	0.232159	0.999794
NAA60	204.297	0.104351	0.0873533	1.19459	0.232247	0.999794
TES	36.7063	-0.185887	0.155674	-1.19407	0.232449	0.999794
TBL3	12.4887	-0.3218	0.269576	-1.19373	0.232585	0.999794
ZNF821	39.4457	0.17302	0.144945	1.19369	0.232599	0.999794
DDX39A	16.0873	-0.260135	0.218064	-1.19293	0.232896	0.999794
ZNF492	0.46835	-1.61454	1.35375	-1.19264	0.23301	0.999794
ATP2A2	914.842	0.121981	0.1023	1.19239	0.233108	0.999794
TMEM184A	22.3159	0.227619	0.190937	1.19211	0.233216	0.999794
PSMF1	102.012	0.163817	0.137423	1.19207	0.233236	0.999794
PDK4	1.3229	-1.01799	0.85537	-1.19012	0.233999	0.999794
AS3MT	0.596461	-2.02809	1.70435	-1.18995	0.234066	0.999794
BRI3	80.0567	0.16122	0.135496	1.18985	0.234104	0.999794
XPNPEP1	36.8351	-0.174137	0.146414	-1.18935	0.234302	0.999794
IDH3A	228.521	0.0879695	0.0740157	1.18853	0.234626	0.999794
ZMIZ2	199.566	0.106785	0.0898585	1.18837	0.234687	0.999794
ADNP	85.6504	0.124435	0.104712	1.18835	0.234696	0.999794
BRIX1	31.9761	-0.184042	0.154921	-1.18798	0.234842	0.999794
RIMS1	131.934	0.0985325	0.0830161	1.18691	0.235264	0.999794
FIP1L1	37.2287	0.210001	0.176982	1.18657	0.235397	0.999794
CCZ1	56.3996	0.194766	0.164244	1.18583	0.23569	0.999794
PDCL2	0.464714	-1.60284	1.35175	-1.18575	0.23572	0.999794
OTUD5	133.294	0.104272	0.0879538	1.18554	0.235806	0.999794
TCP11L2	5.77192	0.438625	0.370103	1.18514	0.235961	0.999794
GMFB	229.844	-0.159233	0.13437	-1.18503	0.236004	0.999794
OSBPL2	44.3252	-0.166421	0.140443	-1.18497	0.236028	0.999794
TRIM16L	1.17703	-1.16998	0.987526	-1.18476	0.236113	0.999794
PNPLA7	2.63482	-0.685862	0.57891	-1.18475	0.236117	0.999794
PPP2R2C	254.08	0.0752394	0.0635141	1.18461	0.236172	0.999794
PLPP7	11.2745	-0.310074	0.261777	-1.1845	0.236216	0.999794
PTPN21	1.66872	-0.892861	0.753807	-1.18447	0.236227	0.999794
DENND2A	20.963	-0.230016	0.19421	-1.18437	0.236267	0.999794
GRTP1	0.461827	-1.60184	1.35257	-1.18429	0.236297	0.999794
SLC16A3	0.992549	1.20996	1.02221	1.18368	0.23654	0.999794
CASD1	67.5651	0.184906	0.156284	1.18314	0.236754	0.999794
CP	7.46403	0.547449	0.462711	1.18313	0.236756	0.999794
DPP3	32.9938	0.185007	0.156425	1.18272	0.236919	0.999794
SLC27A3	5.93861	0.465632	0.39371	1.18268	0.236937	0.999794
ARHGAP45	2.72196	-0.740588	0.626223	-1.18263	0.236957	0.999794
OMG	172.08	0.107004	0.0905094	1.18225	0.237108	0.999794
MEIS3	9.61109	0.344167	0.291127	1.18219	0.237131	0.999794
HSPD1	83.6802	0.135502	0.114633	1.18205	0.237186	0.999794
CDC23	58.3379	0.150316	0.12719	1.18182	0.237279	0.999794
MET	1.31188	-1.01139	0.85612	-1.18137	0.237456	0.999794
VEZT	65.6202	-0.137864	0.116706	-1.1813	0.237483	0.999794
TXNL4B	15.5916	0.268461	0.227363	1.18076	0.237698	0.999794
RFFL	26.6127	0.227924	0.193182	1.17984	0.238064	0.999794
ITGA5	3.4106	0.667013	0.565612	1.17928	0.238288	0.999794
REST	1.50763	-0.973691	0.825711	-1.17922	0.238312	0.999794
ITGB5	47.826	-0.167649	0.142195	-1.17901	0.238395	0.999794
DHCR24	65.772	-0.149746	0.127016	-1.17895	0.238417	0.999794
SCOC	124.163	-0.116656	0.098976	-1.17863	0.238545	0.999794
USP47	50.7057	-0.170682	0.144822	-1.17857	0.23857	0.999794
ERC2	84.5693	-0.145188	0.123212	-1.17836	0.238652	0.999794
ANKRD42	3.78159	-0.574114	0.487222	-1.17834	0.238661	0.999794
NKTR	84.9955	-0.183768	0.156077	-1.17742	0.239028	0.999794
KLHL28	7.81975	-0.391805	0.332998	-1.1766	0.239356	0.999794
C14orf159	2.25169	0.719976	0.61212	1.1762	0.239515	0.999794
AC011530.1	41.1625	-0.209947	0.178497	-1.1762	0.239517	0.999794
IRF5	13.4128	-0.292946	0.249089	-1.17607	0.239568	0.999794
SOS1	47.7356	0.159702	0.135796	1.17605	0.239575	0.999794
DEPDC5	74.9485	-0.232203	0.19753	-1.17553	0.239781	0.999794
RPL5	179.663	0.117999	0.10049	1.17424	0.240301	0.999794
ATP5G1	329.923	-0.133937	0.11409	-1.17396	0.24041	0.999794
VAT1L	30.8564	-0.230411	0.196361	-1.17341	0.240633	0.999794
LILRB1	1.98453	-1.2516	1.06664	-1.1734	0.240635	0.999794
RHOA	341.214	0.0964142	0.0821776	1.17324	0.240699	0.999794
SLC7A6	12.7054	-0.335567	0.286028	-1.1732	0.240717	0.999794
NIPAL2	10.5582	0.351518	0.299691	1.17294	0.240822	0.999794
ANKRD29	7.16619	-0.403613	0.344156	-1.17276	0.240891	0.999794
SHANK2	101.111	0.124999	0.106626	1.17231	0.241072	0.999794
VMA21	61.6756	-0.14175	0.120922	-1.17224	0.241099	0.999794
DCDC2	3.02597	1.12215	0.957375	1.17211	0.241152	0.999794
SSC5D	1.19177	-1.17098	0.9998	-1.17121	0.241515	0.999794
C5orf24	24.3483	-0.203474	0.173739	-1.17115	0.241539	0.999794
SLC45A4	17.7829	0.255723	0.21852	1.17025	0.2419	0.999794
FAM81B	2.47223	-0.725011	0.620071	-1.16924	0.242307	0.999794
S100A6	11.0299	0.567179	0.485113	1.16917	0.242336	0.999794
CPD	79.7149	0.149199	0.127628	1.16901	0.242399	0.999794
MYH9	174.708	-0.150216	0.128501	-1.16899	0.242408	0.999794
ODC1	21.2324	-0.254822	0.218071	-1.16853	0.242594	0.999794
EPAS1	175.771	0.185509	0.158894	1.1675	0.243009	0.999794
SPTBN2	1372.71	0.0866981	0.074267	1.16738	0.243055	0.999794
GNL2	74.0565	0.205942	0.176545	1.16651	0.243408	0.999794
ZBTB16	64.2683	0.151695	0.130046	1.16648	0.243422	0.999794
VAMP8	11.5589	-0.309175	0.265158	-1.166	0.243612	0.999794
GTF3C2	58.2417	-0.143574	0.123196	-1.16541	0.243853	0.999794
POLDIP3	64.0414	0.128163	0.10998	1.16533	0.243885	0.999794
ATP4A	0.975311	1.2239	1.0503	1.16528	0.243906	0.999794
ACVR2B	17.3976	0.298208	0.255946	1.16512	0.24397	0.999794
PMEPA1	59.8226	-0.227763	0.195656	-1.1641	0.244382	0.999794
RPL22L1	68.4365	-0.225258	0.193504	-1.1641	0.244384	0.999794
RAMP2	17.6491	0.295917	0.254261	1.16383	0.244492	0.999794
KCTD9	15.914	-0.265536	0.228205	-1.16358	0.244593	0.999794
RAB4A	66.6321	0.145304	0.124888	1.16347	0.244637	0.999794
CYP2R1	1.99119	0.792073	0.680868	1.16333	0.244696	0.999794
YAF2	176.788	-0.0953112	0.0819422	-1.16315	0.244768	0.999794
ARHGEF11	54.187	0.142883	0.122855	1.16302	0.244822	0.999794
SLC6A6	45.0322	-0.172932	0.148801	-1.16217	0.245165	0.999794
DDX11	3.54497	-0.675458	0.58159	-1.1614	0.24548	0.999794
SORL1	69.08	-0.131649	0.113395	-1.16097	0.245652	0.999794
CACTIN	11.5401	0.307306	0.2647	1.16096	0.245658	0.999794
FAM180B	12.0947	0.287276	0.247477	1.16082	0.245715	0.999794
ALDH3A2	27.148	0.199288	0.171746	1.16036	0.245901	0.999794
HSF4	4.06226	-0.61744	0.532203	-1.16016	0.245984	0.999794
PAK1IP1	2.12021	-0.728406	0.627945	-1.15998	0.246055	0.999794
PCDHA1	6.88252	-0.412628	0.355765	-1.15983	0.246116	0.999794
DZIP1L	7.34576	-0.415291	0.35814	-1.15958	0.24622	0.999794
KCNAB2	624.166	0.102984	0.0888526	1.15904	0.24644	0.999794
SNX6	37.6304	0.188477	0.16265	1.15879	0.246543	0.999794
ST6GALNAC4	15.3743	-0.303891	0.262353	-1.15833	0.246729	0.999794
SLC12A2	50.4236	0.193097	0.166825	1.15748	0.247077	0.999794
RALA	134.683	0.250248	0.216263	1.15715	0.247212	0.999794
ZCCHC8	13.3872	-0.283173	0.244739	-1.15704	0.247257	0.999794
TSPAN6	16.7684	0.254534	0.219989	1.15703	0.247259	0.999794
HIST1H2BJ	39.385	-0.20619	0.178266	-1.15664	0.247418	0.999794
FAM160A2	34.4123	-0.165529	0.143259	-1.15545	0.247905	0.999794
UBE2J2	93.1424	0.109956	0.095179	1.15526	0.247986	0.999794
NCK1	61.7369	0.142203	0.12319	1.15434	0.248362	0.999794
FAM84B	2.65276	0.645973	0.559634	1.15428	0.248387	0.999794
MFSD14C	20.6074	-0.275501	0.238714	-1.1541	0.248458	0.999794
SPIDR	2.23113	-0.843485	0.730914	-1.15401	0.248495	0.999794
LRRC61	1.7807	-0.793484	0.687831	-1.1536	0.248663	0.999794
C1orf61	11.6665	-0.301287	0.26122	-1.15338	0.248753	0.999794
ZNF76	54.2489	0.153364	0.13305	1.15268	0.249042	0.999794
GCH1	1.91892	-0.936234	0.812336	-1.15252	0.249107	0.999794
ABCC3	8.35735	-0.365749	0.317376	-1.15242	0.24915	0.999794
FAHD2A	18.3402	-0.231223	0.200657	-1.15233	0.249186	0.999794
KF459570.1	6.69837	0.699781	0.607352	1.15218	0.249246	0.999794
ARRDC3	28.8888	0.247054	0.214504	1.15175	0.249424	0.999794
BMT2	25.5168	-0.240113	0.208557	-1.1513	0.249607	0.999794
FHOD1	5.17849	0.473915	0.411663	1.15122	0.249641	0.999794
PTPRR	18.5308	-0.251732	0.218672	-1.15118	0.249657	0.999794
TGFB3	16.4356	0.268982	0.233724	1.15085	0.249792	0.999794
SUGCT	1.64108	-0.871829	0.757844	-1.15041	0.249977	0.999794
TTPA	1.52599	0.846103	0.735841	1.14984	0.250208	0.999794
ZDHHC12	5.14496	-0.470119	0.40893	-1.14963	0.250296	0.999794
PSMA5	49.7113	-0.139304	0.121213	-1.14925	0.250453	0.999794
WDR20	36.5353	-0.172278	0.149936	-1.14901	0.25055	0.999794
RTN4R	49.0693	-0.226944	0.19758	-1.14862	0.250713	0.999794
AMT	12.8751	-0.284758	0.248024	-1.14811	0.250925	0.999794
FKBP3	175.86	0.0852614	0.0742648	1.14807	0.250938	0.999794
HELLS	2.12449	0.753134	0.656342	1.14747	0.251187	0.999794
CDK11B	24.3164	-0.204178	0.177972	-1.14724	0.251281	0.999794
GLUL	623.998	0.146591	0.127783	1.14718	0.251307	0.999794
DNAJB5	205.412	-0.134508	0.117253	-1.14717	0.251313	0.999794
PYCR1	0.977795	-1.24749	1.08758	-1.14703	0.251367	0.999794
EPN2	71.4234	0.1225	0.10682	1.14679	0.251469	0.999794
ADAM22	68.0284	0.130923	0.114172	1.14672	0.251499	0.999794
RNF217	68.7554	-0.127204	0.110941	-1.14659	0.251552	0.999794
GATB	43.1237	-0.170172	0.148423	-1.14653	0.251575	0.999794
AL032819.3	0.806949	-1.9536	1.70395	-1.14651	0.251584	0.999794
C19orf25	8.79468	-0.592914	0.517169	-1.14646	0.251605	0.999794
MYO15B	26.4454	0.202185	0.176378	1.14631	0.251665	0.999794
RNGTT	19.2263	0.217806	0.190034	1.14614	0.251735	0.999794
GALE	10.9438	0.352137	0.30733	1.14579	0.25188	0.999794
TP53BP2	19.3926	0.228863	0.199745	1.14577	0.251889	0.999794
FAM198B	4.33631	-0.590435	0.515316	-1.14577	0.25189	0.999794
MCHR1	20.9162	-0.215713	0.188327	-1.14542	0.252036	0.999794
CLIP2	33.8569	-0.166218	0.145148	-1.14516	0.252142	0.999794
TOR3A	2.45911	-0.679089	0.593086	-1.14501	0.252206	0.999794
CHRD	16.2017	0.266025	0.232409	1.14464	0.252358	0.999794
PPP2R1B	33.7362	-0.260334	0.227491	-1.14437	0.25247	0.999794
SPA17	3.93152	0.829752	0.725094	1.14434	0.252484	0.999794
ZNF362	36.2835	0.258933	0.226308	1.14416	0.252557	0.999794
MPDU1	56.0699	0.149181	0.130445	1.14363	0.252776	0.999794
ZNF333	1.78926	-0.793846	0.694157	-1.14361	0.252785	0.999794
ADGRG6	1.51912	0.845937	0.739829	1.14342	0.252864	0.999794
DYM	45.9027	-0.158213	0.138374	-1.14337	0.252883	0.999794
THOC7	50.5076	0.138292	0.12096	1.14329	0.252918	0.999794
BTK	2.31111	0.790051	0.691059	1.14325	0.252936	0.999794
POMGNT1	93.6684	-0.128222	0.112184	-1.14296	0.253057	0.999794
LAMC2	2.37903	0.696137	0.609121	1.14286	0.253099	0.999794
RGS18	0.526225	1.50862	1.32059	1.14239	0.253293	0.999794
CACNA2D1	161.824	-0.152108	0.133157	-1.14232	0.253322	0.999794
ESRRA	35.8918	-0.167212	0.146383	-1.14229	0.253332	0.999794
PSTK	18.2597	0.309682	0.27113	1.14219	0.253376	0.999794
NFKB2	2.77016	0.623268	0.54574	1.14206	0.253429	0.999794
HSPA1B	12.1424	0.571575	0.500622	1.14173	0.253566	0.999794
C1S	4.53979	0.674584	0.590925	1.14157	0.253632	0.999794
BCL2L2	131.509	-0.106759	0.0935245	-1.14151	0.253659	0.999794
SLC7A7	1.39259	0.909354	0.796643	1.14148	0.253669	0.999794
NFYB	19.0155	-0.229388	0.201027	-1.14108	0.253837	0.999794
TAF9B	53.3002	-0.137831	0.120827	-1.14074	0.25398	0.999794
DMTF1	94.2379	0.111482	0.0977345	1.14066	0.254012	0.999794
ADAMTS3	5.49835	0.446567	0.39156	1.14048	0.254086	0.999794
CAMK2B	1164.31	0.121875	0.106867	1.14043	0.254106	0.999794
MBP	1610.24	0.254152	0.222888	1.14027	0.254174	0.999794
MBTPS1	68.9361	0.151841	0.13326	1.13944	0.254521	0.999794
DDX41	100.871	-0.16947	0.148844	-1.13857	0.254882	0.999794
ABCB1	35.5436	0.233096	0.204746	1.13846	0.254927	0.999794
04-Sep	148.789	0.0988007	0.0867976	1.13829	0.255	0.999794
B4GALT1	2.37347	-0.790191	0.694367	-1.138	0.25512	0.999794
LUC7L	61.0607	0.132417	0.116395	1.13765	0.255265	0.999794
SCGN	0.667863	1.36767	1.20239	1.13746	0.255346	0.999794
H2AFX	3.21743	-0.577014	0.507317	-1.13738	0.255378	0.999794
ATXN3	13.8437	0.302688	0.266185	1.13713	0.255483	0.999794
PENK	0.662996	1.36857	1.20367	1.13699	0.255541	0.999794
KIAA1024L	5.72945	-0.572576	0.503687	-1.13677	0.255634	0.999794
MRPL34	2.22778	-1.25678	1.10595	-1.13638	0.255799	0.999794
CUX1	70.9588	0.152721	0.134444	1.13595	0.25598	0.999794
SSNA1	18.9318	-0.264528	0.232929	-1.13566	0.2561	0.999794
PCM1	118.259	-0.127347	0.11216	-1.1354	0.256208	0.999794
LPXN	2.77976	-0.646772	0.570039	-1.13461	0.256538	0.999794
S100PBP	30.3771	0.236404	0.208411	1.13432	0.256662	0.999794
L3MBTL3	12.2379	-0.282025	0.24863	-1.13432	0.256662	0.999794
C16orf87	50.0292	0.162971	0.143732	1.13385	0.256856	0.999794
SUSD1	0.588415	-1.40595	1.24015	-1.13369	0.256923	0.999794
MLX	20.688	-0.216012	0.19062	-1.13321	0.257128	0.999794
FAH	7.07662	0.395911	0.349413	1.13308	0.257182	0.999794
IL1RAP	37.7155	-0.189945	0.167663	-1.1329	0.257258	0.999794
HCRTR1	5.16897	-0.47118	0.416283	-1.13187	0.257687	0.999794
RUNX3	2.29473	-0.724508	0.640228	-1.13164	0.257786	0.999794
CHCHD4	6.49376	-0.390414	0.345282	-1.13071	0.258177	0.999794
JPH1	8.34509	0.348247	0.308004	1.13066	0.2582	0.999794
RAI14	7.1708	0.470242	0.416113	1.13008	0.258441	0.999794
CDC42BPA	76.7545	-0.128694	0.113934	-1.12955	0.258667	0.999794
DACT1	1.52322	0.845773	0.748867	1.1294	0.258728	0.999794
ELMO2	112.066	-0.100459	0.0889548	-1.12933	0.25876	0.999794
SNED1	2.44293	0.926315	0.820467	1.12901	0.258894	0.999794
ITGB3BP	0.467595	1.8851	1.66999	1.12881	0.258976	0.999794
C2orf42	11.6338	0.304825	0.270121	1.12848	0.259119	0.999794
MEIS1	11.1875	-0.363723	0.322402	-1.12816	0.259251	0.999794
PRRG2	0.466037	1.88488	1.67101	1.12799	0.259326	0.999794
PAPOLA	206.163	-0.0738454	0.0654674	-1.12797	0.259332	0.999794
ANKRD17	73.4444	0.113771	0.100915	1.1274	0.259574	0.999794
RSPH9	3.39312	-0.549183	0.487183	-1.12726	0.259632	0.999794
RASGRP2	4.89804	0.442373	0.392591	1.1268	0.259826	0.999794
N4BP2L1	14.5168	0.261849	0.232433	1.12655	0.259931	0.999794
SETD1A	32.332	-0.204048	0.181143	-1.12645	0.259976	0.999794
C19orf44	6.89519	0.402767	0.357559	1.12643	0.259982	0.999794
DFFA	10.7973	-0.313818	0.278677	-1.1261	0.260123	0.999794
ZSCAN5A	0.673424	1.38241	1.22775	1.12597	0.260178	0.999794
PLIN2	11.6852	0.290755	0.258314	1.12559	0.26034	0.999794
RTN2	666.862	0.159615	0.141856	1.1252	0.260506	0.999794
ATP6V1F	120.133	-0.0924221	0.0821568	-1.12495	0.260611	0.999794
ARAP3	4.44769	-0.548723	0.487811	-1.12487	0.260645	0.999794
C2CD3	31.102	0.178271	0.1585	1.12474	0.260699	0.999794
YTHDF2	48.1789	-0.138771	0.123386	-1.12469	0.26072	0.999794
CCNI	662.198	0.0678731	0.0604004	1.12372	0.261132	0.999794
SYN2	356.073	-0.0822289	0.0731816	-1.12363	0.261171	0.999794
GPI	306.561	0.102759	0.0914889	1.12319	0.261359	0.999794
INTS6	59.2692	0.130563	0.116263	1.12299	0.26144	0.999794
CELF1	123.711	-0.101389	0.0902858	-1.12298	0.261445	0.999794
SHOC2	85.3333	0.134442	0.11974	1.12278	0.26153	0.999794
TFPT	19.8695	-0.263199	0.234516	-1.12231	0.261731	0.999794
UTRN	85.0529	0.166159	0.148064	1.12221	0.261773	0.999794
CAMSAP2	59.742	0.136405	0.12157	1.12203	0.26185	0.999794
DOCK1	8.72957	0.340317	0.303315	1.12199	0.261867	0.999794
CUEDC2	9.89598	-0.336106	0.299576	-1.12194	0.261889	0.999794
ERAP1	18.0907	-0.231035	0.205973	-1.12168	0.261999	0.999794
CH25H	0.462476	1.87127	1.66924	1.12103	0.262274	0.999794
FABP3	5.64525	-0.455554	0.406407	-1.12093	0.262318	0.999794
SERPINH1	10.8522	0.314354	0.280462	1.12084	0.262355	0.999794
CCSER1	1.96146	-0.788588	0.703581	-1.12082	0.262365	0.999794
GPX6	4.37843	0.469388	0.418838	1.12069	0.262419	0.999794
PSMB5	206.679	-0.091051	0.0812518	-1.1206	0.262457	0.999794
MAFF	4.36184	-0.596884	0.532706	-1.12048	0.262511	0.999794
MAG	73.9427	0.263074	0.235053	1.11921	0.263051	0.999794
TMEM248	26.7536	0.210227	0.187851	1.11912	0.26309	0.999794
MTX1	55.8447	-0.231917	0.207261	-1.11896	0.263158	0.999794
CAPN2	66.2391	0.140693	0.125748	1.11885	0.263205	0.999794
RBM12B	19.2118	0.238399	0.213086	1.1188	0.263228	0.999794
PPFIBP2	38.6148	0.236701	0.211589	1.11868	0.263275	0.999794
ABHD12	121.862	-0.0988083	0.0883397	-1.1185	0.263352	0.999794
ELAC1	10.0798	-0.334325	0.298974	-1.11824	0.263463	0.999794
PRRG3	16.5876	-0.244808	0.21904	-1.11764	0.263721	0.999794
WNT5A	2.31126	0.799968	0.715811	1.11757	0.263751	0.999794
RPS21	865.968	-0.174531	0.156208	-1.1173	0.263865	0.999794
COG2	29.0065	0.284697	0.254812	1.11728	0.263874	0.999794
MANEAL	15.1973	-0.247529	0.221553	-1.11724	0.26389	0.999794
YTHDF1	21.9334	0.209261	0.187331	1.11706	0.263967	0.999794
NAA25	17.2429	0.304251	0.272373	1.11704	0.263977	0.999794
ASAH2B	5.55677	0.412705	0.36949	1.11696	0.264011	0.999794
RGS6	32.9575	-0.166148	0.148781	-1.11673	0.264112	0.999794
HBG2	83.8083	0.304622	0.272821	1.11656	0.264181	0.999794
ARL8A	394.342	0.111725	0.10009	1.11625	0.264317	0.999794
TRNAU1AP	79.6735	-0.115101	0.103125	-1.11614	0.264364	0.999794
TMED5	18.5933	0.217755	0.195108	1.11607	0.264391	0.999794
TRAPPC3	81.0907	-0.131459	0.117797	-1.11598	0.264431	0.999794
TFIP11	20.4452	0.217347	0.19489	1.11523	0.264753	0.999794
HSPH1	79.393	-0.112543	0.100927	-1.11509	0.26481	0.999794
ACY1	0.866648	3.35306	3.00708	1.11506	0.264827	0.999794
GTPBP1	77.822	0.117465	0.10537	1.11479	0.264941	0.999794
MAX	167.558	0.0850558	0.0763049	1.11468	0.264986	0.999794
DOPEY1	20.9083	0.208186	0.18677	1.11466	0.264994	0.999794
NPM1	48.9496	-0.141593	0.127147	-1.11361	0.265445	0.999794
CLN5	3.37277	0.605479	0.543831	1.11336	0.265554	0.999794
TNIK	112.838	0.138303	0.124229	1.11329	0.265583	0.999794
S100A16	69.9374	0.147699	0.132754	1.11258	0.26589	0.999794
CD34	5.30563	0.421171	0.378861	1.11168	0.266277	0.999794
OSGEPL1	6.35315	-0.400387	0.360178	-1.11164	0.266295	0.999794
CACNA1D	65.2023	-0.151846	0.136597	-1.11163	0.266297	0.999794
CCNB1IP1	0.397838	2.23066	2.00737	1.11124	0.266466	0.999794
SLC6A9	46.3805	-0.156118	0.140555	-1.11072	0.266687	0.999794
OGFOD1	24.7781	-0.196678	0.177089	-1.11062	0.266734	0.999794
ELL2	40.4993	0.18653	0.168005	1.11026	0.266885	0.999794
F3	9.02057	-0.712287	0.641576	-1.11021	0.266907	0.999794
TIPRL	19.5691	-0.224054	0.201981	-1.10929	0.267307	0.999794
MTFR1	1.65787	0.799427	0.720729	1.10919	0.267347	0.999794
PLXNA2	43.2686	0.147485	0.132987	1.10902	0.267422	0.999794
AURKC	6.2319	-0.414243	0.37361	-1.10876	0.267535	0.999794
FGD6	4.18489	-0.495395	0.446805	-1.10875	0.267538	0.999794
PSMA3	122.005	-0.103927	0.0937415	-1.10865	0.26758	0.999794
HNRNPL	260.237	0.0755178	0.068125	1.10852	0.267638	0.999794
ZBTB21	5.08865	0.476625	0.430372	1.10747	0.268089	0.999794
NTM	224.895	0.10882	0.0983079	1.10693	0.268325	0.999794
PDE1A	78.6645	-0.164273	0.148418	-1.10683	0.268369	0.999794
C7orf31	2.24334	0.725397	0.655688	1.10632	0.26859	0.999794
HLF	77.1593	0.108377	0.0979846	1.10606	0.268699	0.999794
ARAP1	33.9431	-0.210404	0.190247	-1.10595	0.268748	0.999794
NACAD	31.2706	0.183229	0.165707	1.10574	0.268839	0.999794
LGI3	70.4522	0.123948	0.112186	1.10484	0.26923	0.999794
RTCA	15.1862	-0.267173	0.241828	-1.10481	0.269242	0.999794
PTPN6	6.0903	-0.513473	0.465129	-1.10394	0.269621	0.999794
MRAS	42.0598	0.148047	0.134193	1.10324	0.269924	0.999794
KIAA0368	65.2996	0.149655	0.135682	1.10298	0.270035	0.999794
HNRNPR	55.801	-0.12633	0.114539	-1.10294	0.270055	0.999794
CAPNS1	175.998	0.152869	0.138602	1.10293	0.270056	0.999794
CLCN6	63.6284	-0.153291	0.139	-1.10282	0.270107	0.999794
ADAMTS6	5.18933	0.470097	0.426334	1.10265	0.270179	0.999794
DEF8	60.3114	0.170625	0.154767	1.10246	0.270261	0.999794
NUP58	35.88	-0.170217	0.154439	-1.10216	0.27039	0.999794
TBC1D17	27.602	-0.189891	0.172299	-1.1021	0.270417	0.999794
USP13	21.2853	0.209014	0.189691	1.10186	0.270521	0.999794
RBMX2	3.37329	-0.54412	0.494108	-1.10122	0.270803	0.999794
PSEN2	19.3521	0.218874	0.198783	1.10107	0.270866	0.999794
AP4S1	27.0635	0.191294	0.173735	1.10107	0.270866	0.999794
NRXN2	768.029	-0.0684279	0.0621503	-1.10101	0.270894	0.999794
RGS7BP	69.3429	-0.138443	0.125753	-1.10092	0.270934	0.999794
SDC4	1.44353	-0.886388	0.805352	-1.10062	0.271061	0.999794
C12orf4	22.5216	0.206322	0.187489	1.10045	0.271138	0.999794
METTL26	17.5185	0.344052	0.312654	1.10043	0.271146	0.999794
DYNLT1	5.08539	0.47231	0.429305	1.10017	0.271257	0.999794
FGF8	3.6434	-0.604113	0.549229	-1.09993	0.271363	0.999794
PRMT5	155.368	0.0925588	0.0841652	1.09973	0.271451	0.999794
CHFR	11.779	0.272236	0.247583	1.09957	0.271518	0.999794
GPR88	14.7552	0.245371	0.223244	1.09912	0.271716	0.999794
MATK	78.9048	0.121554	0.110632	1.09873	0.271888	0.999794
CWC27	10.4959	0.299792	0.272866	1.09868	0.271908	0.999794
HSF1	54.6719	0.145489	0.132509	1.09796	0.272222	0.999794
KCTD13	74.4918	0.115586	0.105282	1.09787	0.272261	0.999794
RPL23A	8.08136	0.345807	0.315123	1.09737	0.272479	0.999794
SMS	88.2425	-0.159295	0.145162	-1.09736	0.272483	0.999794
ELMSAN1	11.8421	0.353623	0.322479	1.09658	0.272826	0.999794
SPRED2	148.689	-0.0962642	0.0877968	-1.09644	0.272885	0.999794
MKL2	25.4748	0.199092	0.181618	1.09621	0.272985	0.999794
MIDN	29.3737	-0.219801	0.200561	-1.09593	0.273109	0.999794
LY6H	5.19982	-0.420652	0.383956	-1.09557	0.273266	0.999794
PPP2R3A	8.94929	-0.335638	0.306411	-1.09539	0.273348	0.999794
JADE1	22.9195	-0.206934	0.188921	-1.09535	0.273365	0.999794
GSTT2B	3.90015	-0.545016	0.497704	-1.09506	0.27349	0.999794
RBX1	146.12	0.10296	0.0940263	1.09502	0.273509	0.999794
ENTPD1	6.86647	0.432995	0.395434	1.09499	0.273523	0.999794
SLC25A36	183.431	-0.0967832	0.0884191	-1.0946	0.273694	0.999794
CCDC71L	7.19499	-0.355118	0.324533	-1.09424	0.273848	0.999794
L3MBTL1	6.73341	0.379648	0.346967	1.09419	0.273872	0.999794
GAR1	1.27841	0.965006	0.881959	1.09416	0.273884	0.999794
HSD17B12	45.3307	-0.147049	0.134404	-1.09408	0.273919	0.999794
DMTN	290.858	0.127273	0.116334	1.09403	0.273941	0.999794
SPATA6	8.36446	0.417801	0.381965	1.09382	0.274033	0.999794
VPS36	20.9012	0.207072	0.189476	1.09286	0.274454	0.999794
HTT	132.874	-0.171049	0.156525	-1.09279	0.274485	0.999794
TUSC3	284.269	-0.136724	0.125148	-1.09249	0.274616	0.999794
DPF1	167.112	-0.118858	0.108859	-1.09185	0.2749	0.999794
LHFPL4	34.814	-0.282961	0.259282	-1.09133	0.275129	0.999794
FOXN3	34.1766	-0.18371	0.168341	-1.0913	0.275142	0.999794
DRD2	4.48493	-0.481031	0.440789	-1.0913	0.275143	0.999794
BCL2L1	137.478	0.0866138	0.0793722	1.09124	0.275169	0.999794
AK5	0.791477	-1.35823	1.24477	-1.09115	0.275206	0.999794
PRMT7	43.1703	0.145487	0.13334	1.09109	0.275233	0.999794
PDGFB	13.9903	-0.248667	0.227947	-1.0909	0.275318	0.999794
SLC23A2	34.5672	0.18309	0.167848	1.09081	0.275356	0.999794
DMD	75.4348	-0.109979	0.100837	-1.09066	0.27542	0.999794
CDKL5	89.1206	-0.11814	0.108341	-1.09045	0.275517	0.999794
GRIK2	50.1259	-0.144407	0.132445	-1.09032	0.275574	0.999794
ATG12	60.0218	-0.123972	0.113798	-1.0894	0.275976	0.999794
OGDH	215.388	-0.0900556	0.0827017	-1.08892	0.276189	0.999794
NSMCE1	86.9443	-0.12928	0.118766	-1.08853	0.276361	0.999794
RAB1A	263.239	-0.0987396	0.0907258	-1.08833	0.276449	0.999794
CD40LG	63.2465	0.1632	0.149955	1.08832	0.276453	0.999794
ATP6V0B	234.048	-0.127045	0.116757	-1.08811	0.276545	0.999794
PEX5L	89.304	-0.114965	0.105657	-1.08809	0.276554	0.999794
PHC2	79.6867	0.117581	0.108089	1.08781	0.276678	0.999794
ATIC	10.5412	0.333807	0.307062	1.0871	0.276993	0.999794
MAPK8	112.322	-0.125528	0.115482	-1.08699	0.277041	0.999794
CDK5RAP1	19.3329	0.206983	0.190432	1.08691	0.277075	0.999794
UBE2B	402.013	-0.0680185	0.0625871	-1.08678	0.277133	0.999794
TPK1	3.55673	0.530499	0.488173	1.0867	0.277168	0.999794
CD37	4.43595	-0.5377	0.494817	-1.08666	0.277185	0.999794
PIK3CD	13.242	-0.267372	0.246058	-1.08662	0.277205	0.999794
WDTC1	67.6353	0.115823	0.106604	1.08648	0.277265	0.999794
PPP2R3C	58.6961	-0.123453	0.113628	-1.08647	0.277271	0.999794
ASIC4	11.3349	-0.289049	0.266101	-1.08624	0.277373	0.999794
RAB5A	65.6347	0.114728	0.105648	1.08594	0.277505	0.999794
ARID1B	94.4696	-0.152478	0.140417	-1.08589	0.277526	0.999794
SMAD4	56.664	-0.139026	0.128031	-1.08588	0.277533	0.999794
SEZ6L2	100.6	-0.100965	0.0929853	-1.08582	0.27756	0.999794
SDHA	0.794143	-1.36303	1.25627	-1.08498	0.27793	0.999794
PDCD6IP	101.696	0.139256	0.128359	1.0849	0.277967	0.999794
BMP6	7.84135	0.428447	0.394931	1.08487	0.27798	0.999794
DTNA	83.46	0.112733	0.103978	1.08419	0.278279	0.999794
AC008770.3	0.47049	-1.62171	1.49594	-1.08408	0.278329	0.999794
SLC25A42	37.1507	0.157692	0.145473	1.08399	0.278367	0.999794
IRF4	0.471303	-1.62048	1.49511	-1.08385	0.27843	0.999794
PPP1R37	312.173	0.10368	0.0956888	1.08351	0.27858	0.999794
GAL3ST1	2.04879	0.67764	0.625432	1.08347	0.278598	0.999794
CSNK1G1	33.6762	-0.225637	0.208586	-1.08175	0.279365	0.999794
PPIP5K2	24.1873	-0.206853	0.191328	-1.08115	0.279632	0.999794
ZMAT2	281.24	0.0743276	0.0687589	1.08099	0.279702	0.999794
ARAF	195.555	0.0939039	0.0868787	1.08086	0.279758	0.999794
COL4A2	45.864	-0.153613	0.142184	-1.08038	0.279971	0.999794
PGS1	23.0671	-0.199423	0.184609	-1.08025	0.280032	0.999794
SIRT7	26.175	-0.248026	0.22966	-1.07997	0.280156	0.999794
BMP1	29.3143	0.182399	0.168957	1.07956	0.280338	0.999794
CHST15	26.6399	0.196912	0.182421	1.07944	0.280392	0.999794
ZNF385B	28.4544	0.186768	0.173043	1.07932	0.280447	0.999794
COPS3	268.715	0.0821807	0.0761522	1.07916	0.280515	0.999794
VPS26B	89.5976	0.109463	0.101439	1.0791	0.280544	0.999794
FBXL5	72.2753	-0.116063	0.10756	-1.07906	0.280561	0.999794
ARRB2	55.7125	0.132156	0.122494	1.07888	0.280643	0.999794
HNRNPA3	377.658	-0.13659	0.12664	-1.07857	0.28078	0.999794
RNASEH2A	20.0483	-0.211387	0.195995	-1.07853	0.280795	0.999794
PPWD1	23.3266	-0.195794	0.181553	-1.07844	0.280838	0.999794
TECPR1	109.196	-0.0945862	0.0877237	-1.07823	0.280932	0.999794
FAM83D	0.397401	1.612	1.49539	1.07798	0.281045	0.999794
PSMC5	355.116	0.0768894	0.0713307	1.07793	0.281065	0.999794
ZMYM2	125.297	-0.103137	0.095696	-1.07775	0.281143	0.999794
MLLT6	44.6993	0.14921	0.138446	1.07775	0.281146	0.999794
FAM20A	1.57171	-0.786708	0.729991	-1.0777	0.28117	0.999794
CLEC11A	4.13778	-0.491417	0.456034	-1.07759	0.281217	0.999794
PRICKLE2	84.593	-0.130085	0.120735	-1.07744	0.281282	0.999794
PRDM5	6.58964	0.568911	0.528201	1.07707	0.281447	0.999794
ZCCHC2	18.3795	-0.217888	0.202303	-1.07704	0.281464	0.999794
C11orf58	105.893	0.112531	0.104513	1.07672	0.281607	0.999794
LRRC41	20.4839	-0.204189	0.189688	-1.07645	0.281727	0.999794
LDLRAD4	43.8782	-0.153071	0.142219	-1.07631	0.281791	0.999794
TMCO4	1.84498	-0.874892	0.813445	-1.07554	0.282133	0.999794
LHFPL2	6.64276	-0.378337	0.351835	-1.07533	0.282229	0.999794
CHST11	26.2249	0.186285	0.173236	1.07533	0.282229	0.999794
CEP350	16.492	0.232962	0.216735	1.07487	0.282432	0.999794
VSNL1	655.837	0.0731163	0.0680271	1.07481	0.282459	0.999794
CD276	7.19636	-0.417814	0.388765	-1.07472	0.2825	0.999794
DNAJC8	26.0837	0.191381	0.178099	1.07457	0.282566	0.999794
AAGAB	25.6183	0.185919	0.173042	1.07442	0.282636	0.999794
FGFR2	100.198	-0.141609	0.131808	-1.07436	0.28266	0.999794
TENM4	21.2251	-0.200308	0.186475	-1.07418	0.282742	0.999794
ASCC2	32.4334	0.199449	0.185696	1.07406	0.282794	0.999794
BCL7B	49.2133	0.182882	0.170287	1.07397	0.282837	0.999794
API5	72.5564	-0.110617	0.10303	-1.07364	0.282983	0.999794
OARD1	14.2832	-0.251326	0.23427	-1.0728	0.283359	0.999794
SLC25A12	112.693	-0.0948436	0.0884272	-1.07256	0.283468	0.999794
EMC2	250.751	-0.0763135	0.0711632	-1.07237	0.283552	0.999794
STRADB	48.8028	-0.14643	0.13656	-1.07228	0.283594	0.999794
MAN1C1	19.1177	0.230513	0.21498	1.07225	0.283607	0.999794
GMNC	1.59963	-0.800068	0.746278	-1.07208	0.283685	0.999794
DUS4L	0.461229	-1.60097	1.49386	-1.0717	0.283853	0.999794
PXDN	1.91556	-0.719807	0.671681	-1.07165	0.283877	0.999794
C2orf73	0.603188	-1.4311	1.33582	-1.07133	0.284023	0.999794
ZNF354B	1.06001	0.94274	0.880253	1.07099	0.284175	0.999794
GABRA3	84.4276	0.108778	0.101582	1.07085	0.284239	0.999794
PINX1	2.17801	0.652923	0.609734	1.07083	0.284245	0.999794
KIRREL3	18.263	-0.213705	0.199742	-1.0699	0.284663	0.999794
COA3	0.604796	-1.42735	1.33411	-1.06988	0.284672	0.999794
TYMS	5.66051	0.619538	0.579255	1.06954	0.284825	0.999794
THOC1	67.5979	-0.177565	0.166102	-1.06901	0.285064	0.999794
RBM33	57.9351	0.127176	0.118976	1.06892	0.285104	0.999794
ZNF800	14.8241	0.234324	0.219254	1.06873	0.285191	0.999794
COTL1	42.7495	-0.154996	0.145056	-1.06853	0.285284	0.999794
USP14	161.332	-0.0990438	0.0926954	-1.06849	0.285301	0.999794
FBXO18	74.7357	-0.148447	0.139057	-1.06753	0.285733	0.999794
NDUFB7	0.799874	1.21587	1.13913	1.06737	0.285806	0.999794
GALK1	5.85008	0.39952	0.374407	1.06707	0.285939	0.999794
SPATA1	3.36073	-0.665018	0.623301	-1.06693	0.286004	0.999794
CYB5R1	48.0014	-0.130484	0.122342	-1.06655	0.286175	0.999794
OBSL1	12.6354	0.287083	0.269193	1.06646	0.286216	0.999794
CBFA2T3	43.1527	-0.288072	0.270265	-1.06589	0.286475	0.999794
NLRX1	5.54182	-0.472681	0.443473	-1.06586	0.286486	0.999794
ITGA7	17.0718	-0.227858	0.213817	-1.06567	0.286574	0.999794
RHBDF2	1.97753	-0.783837	0.735601	-1.06557	0.286617	0.999794
KPNA6	67.0795	-0.112555	0.105707	-1.06478	0.286975	0.999794
POLE3	31.5555	-0.163626	0.153707	-1.06453	0.287089	0.999794
PFN1	105.182	-0.0959152	0.0901251	-1.06425	0.287217	0.999794
MPZL2	0.923167	2.50712	2.35627	1.06402	0.28732	0.999794
PHKG2	33.6109	-0.157477	0.148027	-1.06384	0.287402	0.999794
TMEM158	17.3476	-0.222149	0.208848	-1.06369	0.28747	0.999794
SLIT1	40.8851	-0.143175	0.134628	-1.06349	0.287561	0.999794
RNLS	1.92525	-0.718542	0.675682	-1.06343	0.287586	0.999794
BCLAF1	177.152	0.0765705	0.0720069	1.06338	0.287611	0.999794
DAB2	12.5236	0.518526	0.487687	1.06323	0.287676	0.999794
ATP6V0A1	744.624	-0.0953423	0.0896784	-1.06316	0.28771	0.999794
YRDC	4.41786	-0.447321	0.420806	-1.06301	0.287778	0.999794
DIO3	0.724275	-1.18784	1.11787	-1.06259	0.287969	0.999794
EWSR1	282.803	0.0963644	0.0907008	1.06244	0.288035	0.999794
MIOS	14.2465	0.248293	0.233729	1.06231	0.288093	0.999794
ZBTB7C	2.06924	-0.871178	0.820136	-1.06224	0.288128	0.999794
HLA-B	60.8407	0.188596	0.177563	1.06214	0.288174	0.999794
SFRP1	1.91534	1.137	1.07075	1.06187	0.288296	0.999794
NFATC4	2.45178	-0.684152	0.644365	-1.06175	0.288351	0.999794
COL5A1	5.0408	0.433455	0.408292	1.06163	0.288404	0.999794
SLC1A4	5.95818	-0.379098	0.357193	-1.06133	0.288541	0.999794
CPSF2	38.659	0.164897	0.15537	1.06131	0.288548	0.999794
ZNF404	1.58573	-0.795003	0.749251	-1.06106	0.288661	0.999794
BUB1B-PAK6	15.4382	0.455356	0.429241	1.06084	0.288762	0.999794
ARF5	420.534	-0.079569	0.0750139	-1.06072	0.288815	0.999794
PRPH	6.73288	-0.365588	0.344748	-1.06045	0.288941	0.999794
TTC7B	269.958	-0.0954108	0.0899783	-1.06038	0.288974	0.999794
PCSK2	96.0087	0.121018	0.114164	1.06004	0.289126	0.999794
DPH6	12.1918	-0.269506	0.254247	-1.06002	0.289136	0.999794
PRKCG	212.257	-0.0792945	0.0748081	-1.05997	0.289158	0.999794
BCAR3	23.5628	0.253079	0.238773	1.05992	0.289182	0.999794
SVBP	8.4092	-0.321886	0.303767	-1.05965	0.289305	0.999794
COPZ2	7.19271	-0.406511	0.38363	-1.05964	0.289307	0.999794
MSL2	44.1717	-0.140314	0.132471	-1.05921	0.289506	0.999794
SEMA3D	5.31676	0.418842	0.395499	1.05902	0.28959	0.999794
MFHAS1	10.9584	0.293874	0.277618	1.05855	0.289804	0.999794
HACD3	59.2209	-0.124366	0.117526	-1.0582	0.289966	0.999794
SMG6	43.402	0.140013	0.132319	1.05815	0.289989	0.999794
P2RY10	0.87403	-1.53948	1.45497	-1.05809	0.290016	0.999794
SCLT1	5.81714	-0.390483	0.369165	-1.05775	0.290171	0.999794
PSMD13	130.629	-0.118166	0.111738	-1.05753	0.290271	0.999794
MMS22L	2.45865	-0.682907	0.645811	-1.05744	0.290311	0.999794
FDPS	0.658162	1.37355	1.29899	1.0574	0.290329	0.999794
TNNI3	0.661994	1.37181	1.29737	1.05738	0.290339	0.999794
RCAN2	49.5018	0.129789	0.122771	1.05716	0.290439	0.999794
CPNE9	15.3218	0.232069	0.2196	1.05678	0.290612	0.999794
TENM1	11.0628	-0.275727	0.260917	-1.05676	0.29062	0.999794
NECAB2	69.2597	-0.140448	0.133003	-1.05598	0.29098	0.999794
HEXB	167.65	0.100593	0.095284	1.05571	0.2911	0.999794
CACNA1E	50.7848	-0.202728	0.192075	-1.05546	0.291215	0.999794
CASP6	0.59003	-1.40542	1.33164	-1.0554	0.291241	0.999794
RPTOR	17.7518	0.242703	0.230029	1.0551	0.291381	0.999794
RIMS2	55.7515	0.12138	0.115107	1.0545	0.291654	0.999794
STXBP6	52.8652	-0.129235	0.122641	-1.05377	0.291989	0.999794
MANEA	10.9454	0.277213	0.263077	1.05374	0.292004	0.999794
UBXN7	34.4726	0.16819	0.15971	1.0531	0.292297	0.999794
TOX2	12.7557	-0.259693	0.246611	-1.05305	0.292319	0.999794
LGALS3	1.70106	1.14953	1.09168	1.05299	0.292345	0.999794
FAM212B	34.8325	-0.15719	0.149309	-1.05279	0.292439	0.999794
SLAIN1	35.9912	0.154995	0.147249	1.0526	0.292522	0.999794
CHMP2A	88.5656	0.100695	0.0956771	1.05244	0.292597	0.999794
RAB3GAP2	39.299	0.145545	0.138314	1.05228	0.292672	0.999794
ULK3	10.0618	-0.555122	0.527606	-1.05215	0.29273	0.999794
GMEB1	8.87581	-0.315786	0.30015	-1.0521	0.292755	0.999794
FOSL1	1.06107	0.945569	0.899158	1.05162	0.292975	0.999794
GSTM3	15.5834	0.231907	0.220563	1.05143	0.293061	0.999794
CIART	2.45636	0.597376	0.568164	1.05142	0.293068	0.999794
RNF103-CHMP3	2.68479	-1.20717	1.14877	-1.05084	0.29333	0.999794
PLXNA4	26.6571	-0.18317	0.174389	-1.05035	0.293556	0.999794
PLAG1	5.35737	-0.410599	0.390966	-1.05022	0.293619	0.999794
ADGRD1	0.585432	-1.39655	1.33026	-1.04983	0.293796	0.999794
FLT1	13.1567	0.250874	0.238999	1.04969	0.293862	0.999794
ADGRB2	225.484	-0.072595	0.0691868	-1.04926	0.294058	0.999794
ECE2	5.82778	-0.392353	0.373969	-1.04916	0.294104	0.999794
NUFIP2	42.9448	0.176629	0.168378	1.049	0.294176	0.999794
VAMP2	1301.12	0.0675777	0.0644391	1.04871	0.294313	0.999794
YIPF3	72.8579	-0.122318	0.116654	-1.04855	0.294385	0.999794
GCM1	1.27317	-0.921397	0.878967	-1.04827	0.294513	0.999794
TCHP	10.5767	-0.303607	0.289643	-1.04821	0.294542	0.999794
ZNF620	35.2388	-0.174206	0.166305	-1.04751	0.294864	0.999794
FMN2	58.7459	0.122679	0.117121	1.04745	0.29489	0.999794
STAU2	300.807	0.075168	0.0718055	1.04683	0.295179	0.999794
DDX42	86.9552	-0.0989359	0.0945119	-1.04681	0.295188	0.999794
FKBP5	4.96682	0.400557	0.382871	1.04619	0.295472	0.999794
MT-ND1	5.80948	-0.850469	0.813031	-1.04605	0.295539	0.999794
SF3B2	332.492	0.0630749	0.0603022	1.04598	0.29557	0.999794
MOBP	2.95829	0.532593	0.509262	1.04581	0.295647	0.999794
WDR59	51.8395	0.131454	0.125704	1.04574	0.295679	0.999794
LGMN	51.874	0.175687	0.168024	1.04561	0.295743	0.999794
DIDO1	2.05115	-0.655357	0.626843	-1.04549	0.295798	0.999794
SYT17	89.8433	-0.104792	0.100237	-1.04544	0.295819	0.999794
NDUFAF1	6.42411	-0.366538	0.350617	-1.04541	0.295834	0.999794
RBM14-RBM4	13.2927	0.293121	0.280407	1.04534	0.295865	0.999794
CBX2	0.583232	-1.38864	1.32842	-1.04533	0.295872	0.999794
ZFP91-CNTF	67.8836	0.114686	0.109719	1.04527	0.295898	0.999794
TTC26	4.69377	0.412298	0.394533	1.04503	0.29601	0.999794
RABGAP1L	86.2325	0.113186	0.108312	1.045	0.296022	0.999794
FAM155B	5.87528	0.372859	0.356908	1.04469	0.296164	0.999794
GMPR2	30.4086	0.181539	0.17378	1.04465	0.296186	0.999794
ANTXR2	2.50784	0.666637	0.638193	1.04457	0.296222	0.999794
PDE5A	20.5058	0.21407	0.204956	1.04447	0.296269	0.999794
DVL3	53.5131	0.156806	0.1502	1.04398	0.296494	0.999794
SUSD6	9.72409	0.304235	0.291445	1.04388	0.296539	0.999794
RASAL2	28.2546	-0.172292	0.165057	-1.04383	0.296562	0.999794
STX7	63.0365	0.116603	0.111709	1.04381	0.296572	0.999794
IQCJ-SCHIP1	50.7871	0.155578	0.149049	1.0438	0.296576	0.999794
ARID1A	93.6986	-0.0976168	0.0935549	-1.04342	0.296755	0.999794
TWNK	23.657	0.239685	0.22973	1.04334	0.296793	0.999794
FBXW9	2.70451	0.563817	0.540648	1.04285	0.297016	0.999794
THUMPD3	6.27793	0.360494	0.345722	1.04273	0.297074	0.999794
CKAP5	157.559	0.0963464	0.0924149	1.04254	0.297161	0.999794
PDXDC1	7.44122	0.388665	0.372819	1.0425	0.297178	0.999794
SERTAD3	0.917087	-1.10951	1.06466	-1.04213	0.297353	0.999794
LMOD1	3.76691	0.462569	0.443873	1.04212	0.297356	0.999794
DOT1L	17.2181	-0.226712	0.217554	-1.04209	0.297369	0.999794
SLC1A3	636.21	-0.10143	0.097377	-1.04162	0.297589	0.999794
CRTC1	27.9138	0.166729	0.160176	1.04091	0.297917	0.999794
CLP1	8.211	-0.345772	0.332266	-1.04065	0.298039	0.999794
VPS52	14.9427	-0.230239	0.221298	-1.0404	0.298153	0.999794
SLC24A2	10.6455	-0.322407	0.309973	-1.04011	0.298288	0.999794
SH2D5	25.5253	-0.216124	0.207797	-1.04007	0.298305	0.999794
UBR7	24.862	0.176828	0.170044	1.0399	0.298388	0.999794
TAPBP	3.8269	0.508197	0.488789	1.03971	0.298476	0.999794
THRSP	9.6904	0.305837	0.294163	1.03968	0.298487	0.999794
TMEM9B	78.9403	-0.104856	0.100863	-1.03958	0.298533	0.999794
MGST2	0.923394	1.52533	1.46763	1.03931	0.298659	0.999794
PIAS2	73.8858	0.104588	0.100672	1.0389	0.298851	0.999794
MED11	2.32245	0.620407	0.597202	1.03886	0.298872	0.999794
TMEM9	62.0226	0.12766	0.122917	1.03858	0.299001	0.999794
KLF6	24.4811	0.209102	0.201372	1.03838	0.299091	0.999794
ZNF335	12.0895	0.255896	0.246448	1.03834	0.299113	0.999794
CAMK2A	3186.57	0.0957061	0.0921858	1.03819	0.299183	0.999794
PTOV1	201.172	-0.0680929	0.0655901	-1.03816	0.299197	0.999794
ISOC1	10.2693	-0.302555	0.291492	-1.03795	0.299291	0.999794
AP1M1	180.495	0.0975086	0.0939787	1.03756	0.299475	0.999794
TBC1D30	13.8031	0.274833	0.265036	1.03697	0.299752	0.999794
MYL3	0.536318	1.51157	1.45778	1.03689	0.299785	0.999794
MBD5	264.932	0.163695	0.157895	1.03674	0.299859	0.999794
ZNF79	2.84463	0.550882	0.531662	1.03615	0.300132	0.999794
[truncated: 10,423 more rows]
