# Supplementary material for: Escalated (Dependent) Oxycodone Self-Administration Is Associated with Cognitive Impairment and Transcriptional Evidence of Neurodegeneration in Human Immunodeficiency Virus (HIV) Transgenic Rats
Source: Viruses. 2022 Mar 24;14(4):669. doi: 10.3390/v14040669 (PMC9030762; doi:10.3390/v14040669)
Supplement: Supplementary file 1 [file viruses-14-00669-s001.zip › Supplementary Table S5-DE_WT_D_WT_N.xlsx]

## Sheet: res_WT_D_WT_N
Table S5. Differential expression of oxycodone-dependent WT rats vs. oxycodone-naive WT rats (DE_WT_D_WT_N)
	baseMean	log2FoldChange	lfcSE	stat	pvalue	padj
LRBA	36.7591	-0.634036	0.156776	-4.0442	5.25011e-05	0.46837
NT5C2	173.396	-0.242027	0.0673445	-3.59387	0.000325807	0.951278
NDUFV3	767.765	-0.556033	0.157176	-3.53764	0.000403725	0.951278
TCF7L2	14.4691	-0.812382	0.236744	-3.43148	0.000600292	0.997785
CSTF2	162.438	-0.282455	0.0829368	-3.40566	0.000660041	0.997785
CSNK1G1	35.4185	0.662667	0.197382	3.35729	0.000787108	0.997785
PPME1	362.74	0.194085	0.0582861	3.32987	0.000868858	0.997785
RAB5B	127.18	0.276442	0.0837132	3.30225	0.000959121	0.997785
LRIG2	18.4193	0.726402	0.225567	3.22033	0.00128042	0.997785
RGPD6	4.76021	-1.488	0.466833	-3.18744	0.0014354	0.997785
CALM2	1601.77	0.113954	0.0366602	3.10839	0.00188109	0.997785
ATRNL1	179.597	0.363021	0.117453	3.09077	0.00199638	0.997785
PAFAH1B2	159.932	0.293954	0.0954062	3.08108	0.00206252	0.997785
TSPAN5	154.775	0.273075	0.0893206	3.05724	0.00223384	0.997785
CHIC2	37.1097	-0.428046	0.14116	-3.03235	0.00242656	0.997785
PLRG1	103.112	0.284462	0.097937	2.90454	0.00367795	0.997785
VPS29	104.065	0.307148	0.106009	2.89737	0.00376311	0.997785
EDC4	95.3306	-0.282439	0.097486	-2.89722	0.00376483	0.997785
ZDHHC2	218.905	0.202881	0.0706115	2.8732	0.00406334	0.997785
VLDLR	30.4016	0.439183	0.153815	2.85526	0.00430013	0.997785
GORASP1	48.677	0.490379	0.171749	2.8552	0.00430092	0.997785
WWC1	185.636	0.194568	0.0682606	2.85037	0.00436688	0.997785
PIK3CA	89.2489	0.302928	0.106843	2.83525	0.00457898	0.997785
CUX1	72.7313	-0.332261	0.117778	-2.82107	0.00478638	0.997785
ATP6V1D	474.383	0.190732	0.0680271	2.80377	0.00505087	0.997785
VOPP1	34.0337	0.438065	0.15638	2.80128	0.00509009	0.997785
RAD23B	145.761	0.306442	0.109725	2.79283	0.00522487	0.997785
MDH1	542.703	0.197221	0.070651	2.79148	0.00524674	0.997785
ODF2	59.263	-0.308755	0.110796	-2.7867	0.00532484	0.997785
HERC3	146.17	0.324867	0.116758	2.78239	0.00539605	0.997785
USP15	57.9319	0.326782	0.117612	2.77848	0.00546138	0.997785
NEUROD6	80.9179	0.279158	0.100716	2.77174	0.00557572	0.997785
CBWD3	26.707	-0.77162	0.278878	-2.76687	0.00565966	0.997785
PCNX1	121.28	0.320495	0.116025	2.76229	0.0057397	0.997785
SNAP25	2627.29	0.156821	0.0568948	2.75634	0.0058453	0.997785
ADAMTS9	2.42862	-1.93047	0.701348	-2.75251	0.00591407	0.997785
ABHD4	204.191	-0.271192	0.0990319	-2.73843	0.00617335	0.997785
NFKBIA	60.6723	-0.580921	0.212369	-2.73544	0.00622975	0.997785
ETV5	100.115	0.550394	0.201209	2.73543	0.0062299	0.997785
GFAP	260.555	-0.770794	0.282397	-2.72948	0.00634351	0.997785
AHSA2	27.3538	-0.436487	0.160061	-2.72701	0.0063912	0.997785
GOT1	124.798	0.302246	0.111241	2.71704	0.00658682	0.997785
LNPK	73.1311	0.377441	0.139141	2.71266	0.00667458	0.997785
ZBTB18	331.987	0.169847	0.0626166	2.7125	0.00667785	0.997785
C4A	13.5428	-0.692485	0.255648	-2.70874	0.00675383	0.997785
C4B	13.5428	-0.692485	0.255648	-2.70874	0.00675383	0.997785
AC256236.1	3.09743	-1.47954	0.547753	-2.70111	0.00691083	0.997785
TANK	22.2945	0.517958	0.192091	2.69642	0.00700892	0.997785
TEAD4	2.29657	-1.83871	0.682085	-2.69572	0.00702361	0.997785
CHN1	1548.6	0.199286	0.0740834	2.69002	0.00714474	0.997785
H2AFY	109.579	-0.237332	0.0883551	-2.68612	0.00722879	0.997785
SS18	21.3165	-0.484905	0.180907	-2.68042	0.00735305	0.997785
GIMAP2	14.3746	-0.73672	0.275405	-2.67504	0.0074721	0.997785
MAN2A2	109.05	0.291919	0.109228	2.67257	0.00752721	0.997785
VCAN	13.6696	-0.627533	0.235731	-2.66207	0.00776618	0.997785
GNAI2	239.866	-0.208923	0.0785065	-2.66121	0.00778592	0.997785
GABRG2	107.635	0.3567	0.134439	2.65325	0.00797204	0.997785
EFEMP1	13.2364	-0.678187	0.255981	-2.64936	0.0080644	0.997785
MAT2A	164.878	-0.188951	0.0713692	-2.64751	0.00810858	0.997785
PPFIBP1	100.36	-0.229928	0.0869014	-2.64585	0.00814851	0.997785
THRA	610.783	-0.128513	0.0486715	-2.64043	0.0082802	0.997785
ATP1A1	363.987	0.199053	0.0754726	2.63742	0.00835404	0.997785
DHX30	63.6661	0.338178	0.129109	2.61932	0.00881062	0.997785
UQCRC1	124.838	0.226749	0.0866479	2.6169	0.00887328	0.997785
NMNAT2	130.166	0.205053	0.0784485	2.61386	0.00895267	0.997785
CNN3	135.252	-0.313432	0.120127	-2.60917	0.00907617	0.997785
NUPR1	10.3831	-0.961972	0.369093	-2.60631	0.00915225	0.997785
SLC2A1	72.1222	-0.314179	0.121021	-2.59607	0.00942979	0.997785
NAT6	21.5923	-0.56599	0.218613	-2.589	0.00962549	0.997785
SH3BGRL3	93.7965	-0.224017	0.0867607	-2.582	0.00982286	0.997785
CNIH2	544.879	-0.105582	0.0408991	-2.58152	0.0098367	0.997785
VSNL1	647.302	0.194376	0.0755564	2.57259	0.010094	0.997785
ANK3	281.841	0.152394	0.0592465	2.5722	0.0101054	0.997785
SLC25A28	105.011	-0.25078	0.0977126	-2.5665	0.010273	0.997785
PHLDB1	61.6313	-0.343198	0.133928	-2.56256	0.0103904	0.997785
MTCH2	103.366	0.219298	0.0858119	2.55556	0.0106017	0.997785
HPCA	598.232	0.161469	0.0632988	2.55089	0.0107447	0.997785
MACROD2	32.9041	-0.397121	0.155733	-2.55001	0.0107719	0.997785
ITGA11	5.07419	1.03183	0.406324	2.53944	0.0111031	0.997785
CTLA4	1.16882	-3.2271	1.27172	-2.53759	0.0111617	0.997785
CLIC4	39.1294	-0.391187	0.15472	-2.52836	0.0114597	0.997785
PPFIBP2	38.8525	-0.370928	0.146718	-2.52818	0.0114657	0.997785
PEA15	1267.35	-0.111162	0.0439992	-2.52645	0.0115223	0.997785
MT1F	5.75407	-0.981116	0.388777	-2.5236	0.0116161	0.997785
MPDU1	57.7799	0.298755	0.118609	2.51882	0.0117748	0.997785
RPL9	10.0453	-6.02979	2.40975	-2.50225	0.0123408	0.997785
SLC7A11	31.2061	-0.431667	0.172613	-2.50079	0.0123918	0.997785
KSR1	36.9751	-0.354062	0.141659	-2.49939	0.0124406	0.997785
PPP3CA	759.017	0.16189	0.0648405	2.49674	0.0125339	0.997785
ASCC2	31.2074	-0.40755	0.163822	-2.48776	0.0128552	0.997785
BHLHE41	78.2235	-0.412243	0.1658	-2.48639	0.0129048	0.997785
SLMAP	77.9461	0.321122	0.129445	2.48075	0.0131105	0.997785
AZIN2	34.5341	0.420522	0.169783	2.47682	0.0132558	0.997785
FOLH1	37.6229	-0.524382	0.212586	-2.46668	0.0136371	0.997785
SYNJ1	209.347	0.261913	0.106267	2.46466	0.0137145	0.997785
CCDC171	5.14756	1.06168	0.430887	2.46395	0.0137417	0.997785
LIMD2	113.201	-0.219067	0.0891205	-2.4581	0.0139673	0.997785
ATPAF1	76.5987	0.246418	0.100269	2.45759	0.0139874	0.997785
ERRFI1	10.8632	-0.698636	0.284288	-2.4575	0.0139909	0.997785
SETD6	14.109	0.552067	0.224786	2.45597	0.0140504	0.997785
PRKCB	333.423	0.123886	0.0504542	2.45541	0.0140724	0.997785
AC026464.3	6.54863	-0.999695	0.407493	-2.45328	0.0141559	0.997785
ACAP2	130.504	-0.228333	0.0931694	-2.45073	0.0142568	0.997785
LIN7B	16.342	0.521936	0.213279	2.4472	0.0143971	0.997785
GALNT14	16.7317	0.541038	0.221306	2.44476	0.0144951	0.997785
POMGNT1	95.6012	0.22801	0.0932795	2.44437	0.0145104	0.997785
WDR66	40.3267	-0.767187	0.313964	-2.44355	0.0145435	0.997785
CDHR1	7.9872	-1.03564	0.424129	-2.44181	0.0146137	0.997785
RPLP0	367.8	-0.189533	0.0776775	-2.43999	0.0146875	0.997785
EML6	14.4237	-0.569223	0.233301	-2.43986	0.0146929	0.997785
PHB2	187.141	0.174714	0.0717014	2.43669	0.0148223	0.997785
PVALB	62.4512	0.293892	0.120633	2.43625	0.0148404	0.997785
TYRO3	288.065	0.133473	0.0548082	2.43527	0.0148806	0.997785
RTCB	71.006	0.271569	0.111638	2.43257	0.0149919	0.997785
TBC1D19	38.1407	0.320208	0.13183	2.42895	0.0151426	0.997785
SAT1	235.734	-0.308019	0.126934	-2.42661	0.0152405	0.997785
HGNC:18790	255.973	0.160174	0.0660204	2.42612	0.015261	0.997785
DLGAP1	196.569	0.158784	0.0655683	2.42165	0.0154501	0.997785
KLHL12	26.7938	0.41821	0.172992	2.41751	0.0156271	0.997785
GRASP	17.835	-0.482767	0.200429	-2.40867	0.0160107	0.997785
DEF8	63.501	-0.273369	0.113771	-2.40279	0.0162705	0.997785
SERPINI1	204.57	0.311865	0.129853	2.40168	0.0163198	0.997785
SRSF2	517.416	-0.149363	0.062385	-2.39421	0.016656	0.997785
EIPR1	44.2365	0.339717	0.142036	2.39177	0.0167672	0.997785
IGFBP7	105.582	-0.219919	0.0922973	-2.38272	0.0171851	0.997785
RPL5	186.934	-0.221267	0.0929017	-2.38174	0.0172312	0.997785
SLC4A8	59.1031	0.418702	0.175817	2.38146	0.0172441	0.997785
DPPA4	22.8173	-0.565867	0.238321	-2.37439	0.0175778	0.997785
NAPA	358.728	0.173134	0.0729842	2.37221	0.0176822	0.997785
SLC35B1	77.1358	-0.261682	0.110457	-2.36908	0.0178325	0.997785
SLCO2B1	8.45632	-0.7296	0.308214	-2.36719	0.0179238	0.997785
GLRB	76.2321	0.265727	0.112268	2.3669	0.0179377	0.997785
CRBN	133.244	0.186959	0.0790388	2.36541	0.0180103	0.997785
YARS	88.2835	0.211798	0.0895585	2.36492	0.0180342	0.997785
CA10	184.175	0.189926	0.0803211	2.36458	0.0180506	0.997785
FOSB	41.7903	-1.05506	0.446655	-2.36214	0.0181699	0.997785
PAPSS1	35.3525	0.365662	0.154924	2.36026	0.0182621	0.997785
CELF5	221.236	-0.20286	0.0861475	-2.3548	0.0185327	0.997785
ZNF385D	8.20794	0.78266	0.332429	2.35437	0.0185541	0.997785
RNF121	65.0638	0.292656	0.124553	2.34964	0.0187917	0.997785
C14orf2	25.2718	-0.562017	0.239619	-2.34546	0.0190038	0.997785
MTSS1L	304.019	-0.269434	0.115042	-2.34205	0.0191784	0.997785
ABHD3	35.0309	-0.361096	0.154438	-2.33813	0.0193805	0.997785
FOCAD	42.7969	0.301377	0.129261	2.33153	0.0197252	0.997785
RNF111	67.9139	0.264979	0.114068	2.32299	0.0201797	0.997785
SELPLG	7.61864	-0.719013	0.309521	-2.32298	0.02018	0.997785
LRRC4	112.373	0.233586	0.100636	2.3211	0.0202814	0.997785
PDE4D	59.4344	0.265031	0.114306	2.31862	0.0204158	0.997785
BRINP1	97.5438	0.209222	0.0902685	2.31777	0.0204616	0.997785
HBG2	105.558	0.895226	0.386354	2.31711	0.0204976	0.997785
MCCC1	41.9875	0.323057	0.139478	2.31619	0.0205478	0.997785
MAGI2	786.367	-0.259827	0.112369	-2.31228	0.0207625	0.997785
SLC9A3R1	38.003	-0.36678	0.159135	-2.30483	0.0211759	0.997785
NSMF	535.774	-0.218183	0.0947414	-2.30293	0.0212828	0.997785
SWAP70	16.0838	-0.502126	0.21855	-2.29754	0.0215881	0.997785
INIP	3.04	-2.52848	1.10374	-2.29083	0.0219735	0.997785
ROCK1	69.0999	-0.322641	0.14099	-2.28839	0.0221146	0.997785
MAP2K4	179.933	0.191724	0.0839001	2.28515	0.0223041	0.997785
NABP1	12.3731	-0.618747	0.271148	-2.28195	0.0224924	0.997785
PLXND1	20.1781	-0.449204	0.19697	-2.28057	0.022574	0.997785
PTPN18	1.84669	2.31902	1.0169	2.28047	0.0225797	0.997785
ANKRD34A	44.8134	0.2952	0.129497	2.27959	0.0226321	0.997785
NEFM	174.555	0.315343	0.138644	2.27448	0.0229372	0.997785
LMAN2L	25.8663	-0.365342	0.160802	-2.27199	0.0230869	0.997785
SPOCK3	82.1075	0.213315	0.09396	2.27028	0.0231908	0.997785
MLLT10	117.449	-0.266281	0.117321	-2.26968	0.0232269	0.997785
RBP1	6.44519	-0.82835	0.365526	-2.26619	0.02344	0.997785
C11orf96	29.9778	-0.585348	0.258331	-2.26588	0.0234586	0.997785
EPB41L3	105.598	0.277979	0.122699	2.26553	0.0234799	0.997785
SCN8A	78.9455	0.210818	0.0930968	2.2645	0.0235431	0.997785
SAMD4B	131.681	-0.171772	0.0759756	-2.26088	0.0237667	0.997785
RAB6A	976.004	0.158096	0.0699462	2.26025	0.0238055	0.997785
LOXL1	16.0439	-0.517895	0.22915	-2.26007	0.023817	0.997785
RAP1GDS1	171.892	0.298915	0.13256	2.25495	0.0241366	0.997785
PRPF39	107.547	-0.246271	0.109218	-2.25487	0.0241415	0.997785
OLA1	239.751	0.16135	0.0716053	2.25332	0.0242389	0.997785
APPL2	46.1666	-0.368891	0.163872	-2.25109	0.0243799	0.997785
BLMH	56.2699	0.30721	0.136473	2.25106	0.0243819	0.997785
PAM	465.164	0.128122	0.0569204	2.25089	0.0243924	0.997785
AC099811.2	68.8934	-0.341073	0.152139	-2.24185	0.0249711	0.997785
KAT7	167.772	0.228591	0.102047	2.24005	0.0250877	0.997785
SRSF5	734.38	-0.177251	0.0792478	-2.23667	0.0253077	0.997785
SLC12A4	20.0638	-0.4973	0.2228	-2.23205	0.025612	0.997785
DBN1	181.345	-0.198497	0.0889347	-2.23194	0.025619	0.997785
ATP8A2	32.1863	0.377665	0.169453	2.22873	0.0258319	0.997785
RPRM	5.54879	-0.833181	0.373928	-2.22819	0.0258682	0.997785
THPO	3.50432	-1.3352	0.599784	-2.22614	0.0260049	0.997785
PPP3CB	547.464	0.119788	0.0538932	2.2227	0.0262362	0.997785
KCNAB1	83.0731	0.293204	0.131931	2.22241	0.0262556	0.997785
GLRX3	402.127	0.15692	0.0707667	2.21742	0.0265943	0.997785
NXF1	228.812	-0.198253	0.0895643	-2.21353	0.0268611	0.997785
LYN	5.38748	-0.903327	0.408095	-2.21352	0.0268618	0.997785
WASHC3	41.1649	0.390353	0.176419	2.21265	0.0269216	0.997785
DDN	236.808	-0.138615	0.0627697	-2.20831	0.0272224	0.997785
HNRNPA1	198.56	-0.164613	0.074558	-2.20786	0.0272544	0.997785
SCN1A	67.8011	0.320002	0.145547	2.19861	0.0279054	0.997785
CLINT1	82.5752	-0.231535	0.105339	-2.198	0.0279492	0.997785
PRDM5	6.23345	-0.928977	0.423143	-2.19542	0.0281335	0.997785
SMC4	21.703	-0.430228	0.196138	-2.1935	0.0282716	0.997785
GTPBP10	9.42831	0.599787	0.274115	2.18809	0.028663	0.997785
TLE3	121.98	-0.215552	0.0985141	-2.18803	0.0286673	0.997785
AQP4	69.2469	-0.309734	0.141655	-2.18654	0.0287762	0.997785
TBL1XR1	231.731	0.292105	0.133599	2.18644	0.0287836	0.997785
COX11	4.69555	0.960142	0.439666	2.1838	0.0289773	0.997785
BUD23	34.7937	-0.413899	0.189691	-2.18197	0.0291117	0.997785
PIP4K2A	99.4296	0.244441	0.11219	2.17881	0.0293456	0.997785
UCP2	77.6612	-0.389363	0.178834	-2.17724	0.029463	0.997785
NR4A2	22.6569	-0.588375	0.270903	-2.1719	0.0298631	0.997785
PIK3CD	13.2383	-0.584656	0.269353	-2.17059	0.029962	0.997785
ATP1B1	476.185	0.113362	0.0522646	2.169	0.0300825	0.997785
MICU3	74.2207	0.231152	0.106977	2.16075	0.0307144	0.997785
DDOST	73.5401	0.262281	0.121422	2.16008	0.0307669	0.997785
ARHGAP21	152.815	-0.221224	0.102437	-2.15962	0.0308024	0.997785
STAG2	112.884	-0.287456	0.133236	-2.1575	0.0309667	0.997785
MAFF	4.05472	-1.1479	0.53219	-2.15693	0.0310113	0.997785
RASSF5	10.6213	0.58879	0.273038	2.15644	0.0310493	0.997785
NSMCE4A	59.5229	-0.278123	0.129062	-2.15495	0.0311658	0.997785
DOT1L	18.51	-0.414669	0.192679	-2.15212	0.0313877	0.997785
ADRA1B	17.6884	0.420984	0.195644	2.15179	0.0314143	0.997785
NFYB	16.8765	0.435973	0.202691	2.15092	0.0314825	0.997785
KPNB1	201.357	0.152862	0.0710761	2.15067	0.0315019	0.997785
RBM5	351.777	-0.190502	0.0885839	-2.15053	0.0315137	0.997785
TUBB2B	67.8159	-0.239297	0.111416	-2.14779	0.0317308	0.997785
CBFA2T2	15.7668	0.458992	0.213968	2.14515	0.0319409	0.997785
PTN	177.517	-0.205422	0.0957953	-2.14438	0.0320023	0.997785
LRRC4C	99.6452	0.183707	0.0856839	2.14401	0.0320322	0.997785
TINAGL1	2.81366	-1.26281	0.589313	-2.14284	0.0321257	0.997785
FAM169A	18.8441	0.406021	0.189754	2.13972	0.0323774	0.997785
UGCG	56.8651	0.313097	0.146351	2.13935	0.0324071	0.997785
TRMT13	10.3927	-0.568984	0.266088	-2.13833	0.0324898	0.997785
ICE2	2.18232	1.3469	0.630156	2.1374	0.0325654	0.997785
MFSD2B	5.06016	0.951337	0.445613	2.1349	0.0327695	0.997785
KIF3C	335.407	0.140753	0.0660599	2.13069	0.0331146	0.997785
EGR2	18.8796	-0.82144	0.385633	-2.13011	0.0331626	0.997785
MINDY2	33.9275	-0.341335	0.160418	-2.12778	0.0333553	0.997785
MAPK3	193.85	-0.180385	0.0848356	-2.12629	0.0334793	0.997785
EZR	31.6282	-0.322201	0.151684	-2.12416	0.0336565	0.997785
PLXNA3	139.426	-0.167447	0.0788487	-2.12365	0.0336994	0.997785
SLC36A4	8.2441	0.66594	0.313642	2.12325	0.0337332	0.997785
SLC20A1	116.103	-0.172868	0.0814822	-2.12154	0.0338766	0.997785
LRRC8D	26.9577	0.372101	0.175691	2.11793	0.0341809	0.997785
ACVR1B	52.8696	-0.254781	0.12032	-2.11752	0.0342157	0.997785
ROM1	1.05093	-2.14084	1.01155	-2.11638	0.0343121	0.997785
HIST2H4B	1.47761	-1.90467	0.900929	-2.11412	0.0345051	0.997785
EIF4ENIF1	45.7656	0.265109	0.12541	2.11395	0.0345199	0.997785
PPP3R1	582.019	0.177954	0.0842076	2.11328	0.0345772	0.997785
BGN	16.6735	-0.588384	0.278593	-2.11199	0.0346876	0.997785
FAIM	14.5748	-0.508512	0.240841	-2.1114	0.034738	0.997785
STAT6	35.813	-0.318337	0.15101	-2.10806	0.035026	0.997785
CHD3	1439.7	-0.244218	0.115979	-2.10571	0.0352294	0.997785
WDR7	229.801	0.214266	0.101775	2.1053	0.0352654	0.997785
MPP6	131.842	0.647144	0.307481	2.10466	0.0353209	0.997785
DYNLRB1	454.224	-0.162138	0.0770764	-2.1036	0.0354137	0.997785
CACNB4	74.4648	0.226764	0.107872	2.10215	0.0355402	0.997785
CAMK2G	309.776	0.131469	0.0625841	2.10068	0.0356692	0.997785
RGS19	39.8999	0.517768	0.246515	2.10035	0.0356977	0.997785
YBX1	238.442	-0.185654	0.0886127	-2.09511	0.0361609	0.997785
GABPB1	15.5036	0.515783	0.247385	2.08494	0.0370746	0.997785
PCDH7	134.361	0.25339	0.121542	2.08479	0.0370882	0.997785
EPAS1	185.222	-0.315659	0.151412	-2.08477	0.0370901	0.997785
ERGIC1	110.76	0.181891	0.0873577	2.08215	0.0373291	0.997785
USP11	54.6096	0.319546	0.153593	2.08047	0.0374823	0.997785
FBF1	19.73	-0.461021	0.221848	-2.07809	0.0377011	0.997785
LCAT	13.7437	-0.529315	0.254888	-2.07665	0.0378335	0.997785
RAB21	170.558	-0.134262	0.0646645	-2.07629	0.0378674	0.997785
HSF4	4.93002	1.06747	0.514257	2.07576	0.0379165	0.997785
PI4KA	396.806	0.144989	0.0698889	2.07456	0.0380269	0.997785
MFSD14C	18.5362	0.435122	0.209903	2.07296	0.0381757	0.997785
RUFY2	108.121	-0.23911	0.115635	-2.06781	0.0386583	0.997785
CEP89	1.22232	-1.97537	0.956293	-2.06565	0.0388613	0.997785
PITPNM3	69.1518	-0.211524	0.102411	-2.06544	0.0388814	0.997785
RB1CC1	40.5837	0.288609	0.139733	2.06543	0.038882	0.997785
P3H3	27.6413	-0.333609	0.161538	-2.06521	0.0389035	0.997785
PNN	215.009	-0.212622	0.103114	-2.06201	0.0392067	0.997785
EMX1	10.7128	0.535459	0.259912	2.06015	0.0393838	0.997785
VASP	56.0621	-0.333364	0.161845	-2.05977	0.0394203	0.997785
RMND5A	108.716	0.177445	0.0861502	2.05972	0.0394254	0.997785
WSB1	126.355	-0.301768	0.146516	-2.05963	0.0394336	0.997785
ARPC1B	24.1268	-0.43534	0.211893	-2.05453	0.0399248	0.997785
CABIN1	21.1547	-0.436965	0.213094	-2.05058	0.0403082	0.997785
KLF6	24.9334	0.429891	0.209648	2.05053	0.0403124	0.997785
CARTPT	1.73074	-1.85436	0.905687	-2.04746	0.0406128	0.997785
SYCP3	4.15146	-0.90921	0.444338	-2.04621	0.0407355	0.997785
ARHGAP31	6.13995	-0.71728	0.350932	-2.04393	0.0409605	0.997785
RAB18	191.951	0.139197	0.068121	2.04337	0.0410154	0.997785
ASAH2	1.67825	1.53977	0.754886	2.03974	0.0413759	0.997785
KDM6B	16.7597	-0.428609	0.210161	-2.03944	0.0414065	0.997785
SETD1A	33.3688	0.366045	0.179484	2.03943	0.041407	0.997785
HNRNPH3	126.052	-0.205774	0.100926	-2.03887	0.0414632	0.997785
CTNS	2.87528	1.07467	0.527162	2.03859	0.0414909	0.997785
AC093525.2	4.95871	-0.791774	0.388528	-2.03788	0.0415617	0.997785
PTGS2	14.0644	-0.659254	0.324076	-2.03426	0.0419256	0.997785
WDR33	39.7028	0.293642	0.144394	2.03362	0.0419901	0.997785
CLCN7	22.7904	0.354816	0.174478	2.03359	0.0419929	0.997785
DPY19L3	53.2499	-0.238745	0.117765	-2.0273	0.0426313	0.997785
05-Mar	100.471	0.240393	0.118597	2.02697	0.0426658	0.997785
SUOX	11.2095	-0.540052	0.2665	-2.02646	0.0427178	0.997785
PDE6D	47.9716	0.282071	0.139272	2.02532	0.0428345	0.997785
LGI1	162.503	0.254348	0.125648	2.02428	0.0429413	0.997785
PIN1	137.018	0.172409	0.0852362	2.02272	0.0431024	0.997785
UNC50	44.6196	-0.344235	0.170569	-2.01816	0.043575	0.997785
DIO2	12.1988	-0.605029	0.299921	-2.01729	0.043665	0.997785
WNT7A	19.4441	0.386682	0.191746	2.01663	0.0437337	0.997785
BTBD9	31.5368	-0.480864	0.238657	-2.01488	0.0439175	0.997785
HSF1	55.8342	-0.249755	0.12401	-2.01399	0.0440109	0.997785
FAM46A	1.35061	-1.7539	0.870913	-2.01386	0.044024	0.997785
PUM3	16.9334	0.445506	0.221314	2.013	0.0441144	0.997785
SETDB1	48.1163	-0.267752	0.133061	-2.01225	0.0441938	0.997785
INTS6L	24.6473	-0.340753	0.16945	-2.01094	0.0443322	0.997785
BUB1B-PAK6	14.5105	-0.573634	0.285296	-2.01066	0.0443612	0.997785
C9orf153	1.41953	-1.81058	0.901296	-2.00887	0.0445512	0.997785
DDB2	12.386	0.570754	0.284154	2.00861	0.0445788	0.997785
KRIT1	78.559	-0.187497	0.0933705	-2.0081	0.044633	0.997785
RGS7BP	67.3301	0.277784	0.138357	2.00773	0.0446716	0.997785
PPP1CA	270.012	0.130137	0.064874	2.006	0.0448559	0.997785
FOSL2	23.1519	-0.485739	0.242268	-2.00497	0.0449666	0.997785
GPSM2	3.8982	-0.876011	0.437162	-2.00386	0.0450849	0.997785
CASTOR2	15.0151	0.433912	0.216663	2.00271	0.0452089	0.997785
EIF4B	275.414	0.126749	0.063289	2.0027	0.04521	0.997785
MED13L	61.3026	0.248725	0.124617	1.99591	0.045944	0.997785
HSPA9	370.078	0.115135	0.0577858	1.99244	0.0463224	0.997785
SPAG7	50.2423	-0.24618	0.123607	-1.99163	0.0464119	0.997785
PDE10A	49.9207	-0.327092	0.164442	-1.98911	0.0466892	0.997785
KCNC1	125.931	0.158094	0.0795929	1.98629	0.0470015	0.997785
CELF3	128.917	-0.16128	0.0812956	-1.98387	0.0472704	0.997785
FLNA	20.464	-0.427473	0.215585	-1.98285	0.0473841	0.997785
CNTN4	46.9093	0.264493	0.133444	1.98206	0.0474722	0.997785
RIOK3	89.7454	-0.185814	0.09377	-1.98159	0.0475249	0.997785
TOM1L1	116.895	-0.227811	0.115042	-1.98025	0.0476757	0.997785
RFWD2	42.5064	0.264799	0.133942	1.97697	0.048045	0.997785
FAM171B	56.7022	0.228662	0.115875	1.97335	0.0484559	0.997785
ZNF692	57.8192	-0.242225	0.122876	-1.9713	0.0486895	0.997785
ARL13B	11.1801	0.577542	0.293637	1.96686	0.0491999	0.997785
SNRNP70	410.081	-0.151712	0.0773017	-1.96259	0.0496934	0.997785
SPOCK1	459.558	0.171351	0.0873145	1.96246	0.0497086	0.997785
ALDH18A1	20.1483	0.377598	0.192464	1.96192	0.0497721	0.997785
ASAP1	143.67	0.264759	0.134973	1.96158	0.0498114	0.997785
MMP17	78.2931	0.278351	0.142064	1.95934	0.0500734	0.997785
PSMA4	157.374	0.138993	0.0709764	1.9583	0.0501945	0.997785
RFC1	49.5823	0.23529	0.120301	1.95585	0.0504834	0.997785
FGF12	267.733	0.131876	0.0674649	1.95474	0.0506134	0.997785
NDRG3	176.311	0.151742	0.0777209	1.9524	0.0508908	0.997785
PLCD1	14.3521	-0.46812	0.239836	-1.95183	0.0509582	0.997785
HIKESHI	68.7981	0.22793	0.116793	1.95157	0.0509897	0.997785
ZCCHC11	59.6182	-0.237097	0.121679	-1.94855	0.0513497	0.997785
SOD2	106.258	0.174866	0.0897518	1.94833	0.0513758	0.997785
RPL27A	486.051	-0.199916	0.102782	-1.94505	0.0517685	0.997785
LCOR	18.8507	-0.457846	0.235411	-1.94488	0.0517894	0.997785
PPP1R14B	30.4035	-0.299725	0.154258	-1.94302	0.0520143	0.997785
PAK6	38.9784	0.378735	0.195031	1.94192	0.0521468	0.997785
SPATA24	7.12358	-0.612069	0.315191	-1.9419	0.0521491	0.997785
TRAPPC2	51.2381	0.303298	0.156231	1.94134	0.0522165	0.997785
FTL	322.677	-0.174933	0.0901309	-1.94087	0.0522737	0.997785
UBC	414.899	-0.202573	0.104385	-1.94064	0.0523016	0.997785
FBXO21	29.9643	-0.320308	0.165092	-1.94018	0.0523579	0.997785
NTSR2	43.476	-0.297148	0.153159	-1.94012	0.0523646	0.997785
RBFOX2	126.473	0.259578	0.133873	1.93898	0.0525036	0.997785
CACNA2D1	153.175	0.210598	0.108762	1.93632	0.0528287	0.997785
GTF3C5	13.1123	0.482911	0.249581	1.93489	0.0530038	0.997785
MXI1	165.771	-0.191029	0.0989266	-1.93102	0.0534811	0.997785
LMTK2	48.3625	0.297796	0.154272	1.93034	0.0535653	0.997785
UBE2B	392.096	0.129853	0.06735	1.92804	0.0538503	0.997785
SP100	1519.9	-0.380243	0.197401	-1.92624	0.0540739	0.997785
DNTTIP1	27.3295	0.313251	0.162627	1.92619	0.0540803	0.997785
NDNF	4.27358	-0.889777	0.462228	-1.92498	0.0542324	0.997785
RAD51C	1.91264	1.30381	0.67738	1.92479	0.0542561	0.997785
ARHGAP42	4.4739	-0.798483	0.415366	-1.92236	0.0545603	0.997785
PTBP3	14.286	-0.44337	0.230675	-1.92205	0.0545991	0.997785
LACTB	9.81959	-0.565257	0.294264	-1.92092	0.054742	0.997785
ADGRV1	6.80279	-0.616104	0.320887	-1.92	0.0548574	0.997785
CLK1	218.297	-0.22243	0.116112	-1.91566	0.0554086	0.997785
KLC1	831.506	-0.0855859	0.0447025	-1.91457	0.0555477	0.997785
ALPK1	7.23865	-0.602019	0.314461	-1.91445	0.0555632	0.997785
RHBDF1	10.4468	-0.564404	0.294981	-1.91335	0.0557026	0.997785
CDYL2	10.8266	0.506183	0.264749	1.91193	0.0558848	0.997785
KCNH7	16.2953	0.387195	0.202539	1.9117	0.0559147	0.997785
ALDH7A1	58.2853	-0.381405	0.199526	-1.91155	0.0559334	0.997785
PPID	105.06	-0.204399	0.106956	-1.91105	0.0559976	0.997785
PCDH15	9.90119	-0.541895	0.283686	-1.91019	0.0561083	0.997785
ACTR3C	29.5324	0.435121	0.227845	1.90972	0.0561693	0.997785
SULT4A1	136.739	0.167624	0.0878869	1.90727	0.0564861	0.997785
PTK2B	291.734	0.183664	0.0963248	1.90671	0.0565577	0.997785
GSTTP1	4.27502	-0.791805	0.41539	-1.90617	0.0566275	0.997785
MXD4	47.4316	-0.314683	0.165433	-1.90218	0.0571479	0.997785
CREM	21.8198	-0.457634	0.240675	-1.90146	0.0572417	0.997785
OPCML	341.458	0.168974	0.0888989	1.90074	0.0573363	0.997785
FH	37.588	0.335514	0.176518	1.90073	0.0573372	0.997785
NDUFAF8	110.507	-0.202351	0.10658	-1.89857	0.0576206	0.997785
TMEM38B	12.0109	0.501406	0.264142	1.89824	0.057664	0.997785
EHD2	4.44365	-0.801028	0.4223	-1.89682	0.0578514	0.997785
PRMT2	16.5858	-0.388067	0.205035	-1.89268	0.0583999	0.997785
TAGLN2	29.9522	-0.305173	0.161259	-1.89244	0.0584322	0.997785
MUC17	32.7174	0.35492	0.187774	1.89015	0.0587384	0.997785
DNAJC2	70.6759	-0.233793	0.123706	-1.88991	0.0587702	0.997785
ADARB1	34.159	0.277011	0.146673	1.88862	0.0589426	0.997785
SV2A	91.705	0.207606	0.110023	1.88693	0.0591694	0.997785
RHOJ	4.02168	-0.847263	0.44917	-1.88629	0.0592564	0.997785
FAM98C	11.1819	-0.475809	0.252358	-1.88545	0.0593689	0.997785
CEP97	67.7272	0.345439	0.183343	1.88411	0.0595502	0.997785
MAPK10	141.809	0.164805	0.0875555	1.88229	0.059797	0.997785
QKI	487.427	-0.262402	0.139426	-1.88201	0.0598345	0.997785
LARGE1	67.9278	0.273409	0.145308	1.88158	0.0598928	0.997785
KLHL20	14.1033	0.446762	0.237551	1.8807	0.0600128	0.997785
KLHDC2	215.047	0.113533	0.0604142	1.87925	0.0602106	0.997785
SMAD4	58.4968	0.202279	0.107656	1.87894	0.0602527	0.997785
TM6SF1	25.7554	0.304973	0.162518	1.87655	0.0605805	0.997785
DLK2	26.3324	-0.297108	0.158392	-1.87577	0.0606868	0.997785
ALOX5	3.34906	-1.10727	0.590494	-1.87517	0.0607696	0.997785
TMEM179	37.4206	0.339613	0.18126	1.87363	0.0609817	0.997785
SMARCD3	123.506	-0.17892	0.0955324	-1.87287	0.0610864	0.997785
ZCCHC8	11.8043	-0.447739	0.239073	-1.87282	0.0610939	0.997785
BMP2K	30.6826	-0.308698	0.164905	-1.87197	0.0612106	0.997785
ELOVL7	15.4634	-0.395576	0.211386	-1.87135	0.061297	0.997785
PFDN5	293.521	-0.121926	0.0652048	-1.8699	0.0614981	0.997785
TPD52	129.355	0.176233	0.0942915	1.86902	0.0616203	0.997785
ITCH	33.9609	0.276744	0.148123	1.86834	0.0617144	0.997785
AGPAT3	43.9145	0.238192	0.127714	1.86504	0.0621758	0.997785
DOCK9	100.844	0.171774	0.0921039	1.865	0.0621809	0.997785
ST6GALNAC3	5.07282	-0.83927	0.450095	-1.86465	0.0622303	0.997785
XPR1	44.1062	0.236668	0.126932	1.86454	0.0622465	0.997785
STMN1	1540.91	0.121109	0.0649597	1.86438	0.062269	0.997785
MYO9B	57.6025	-0.342385	0.18372	-1.86363	0.0623742	0.997785
ANXA3	31.5042	-0.323214	0.173633	-1.86148	0.0626764	0.997785
PPIAL4A	25.0892	1.21428	0.652392	1.86128	0.0627051	0.997785
SLC1A3	633.107	-0.21339	0.114653	-1.86119	0.062717	0.997785
TGFB1	23.8789	-0.371979	0.199901	-1.86082	0.0627698	0.997785
ZNF627	9.09151	-0.638328	0.343218	-1.85983	0.0629089	0.997785
NNAT	77.2962	-0.224934	0.120964	-1.85951	0.0629548	0.997785
PTMS	517.405	-0.149299	0.0803092	-1.85906	0.0630191	0.997785
SALL4	3.96172	-0.905775	0.487265	-1.8589	0.0630419	0.997785
MYZAP	1.11921	-2.24832	1.21058	-1.85722	0.06328	0.997785
FAM57A	3.16022	1.02104	0.550016	1.85639	0.0633977	0.997785
DDI2	43.9686	0.239485	0.129125	1.85468	0.0636416	0.997785
SPNS2	13.6645	-0.424957	0.229223	-1.8539	0.0637529	0.997785
TMEM213	18.0676	-0.434708	0.234595	-1.85302	0.0638801	0.997785
TMSB10	1518.12	-0.147461	0.0796489	-1.85139	0.0641129	0.997785
TWF2	40.2669	0.294286	0.158987	1.85101	0.0641678	0.997785
SLC25A48	10.573	-0.520172	0.281388	-1.8486	0.0645162	0.997785
SEL1L3	45.515	0.253182	0.137018	1.8478	0.0646313	0.997785
PLCG1	258.335	-0.148288	0.0802567	-1.84767	0.06465	0.997785
RPRD1A	47.5017	0.224777	0.121787	1.84567	0.0649408	0.997785
OSBP	40.1742	0.238168	0.129043	1.84565	0.0649436	0.997785
NPEPL1	3.51973	-0.868361	0.470521	-1.84553	0.0649605	0.997785
PHGDH	44.6152	-0.332592	0.180216	-1.84552	0.0649622	0.997785
LEMD3	21.5455	0.331628	0.179701	1.84545	0.0649725	0.997785
RPS24	315.369	-0.197619	0.107086	-1.84542	0.0649766	0.997785
NAV2	14.0564	-0.422478	0.228934	-1.84542	0.064977	0.997785
INF2	30.1286	0.335932	0.182044	1.84534	0.0649884	0.997785
KLHDC1	13.1194	-0.414872	0.224853	-1.84509	0.0650251	0.997785
ATP2B2	358.207	0.180441	0.0978481	1.84409	0.0651701	0.997785
ST8SIA1	5.41455	-0.786882	0.427028	-1.84269	0.0653739	0.997785
INTS9	31.1644	0.329389	0.178788	1.84234	0.0654252	0.997785
RGPD5	7.05386	-0.698438	0.379484	-1.8405	0.0656956	0.997785
CDYL	11.0966	0.461509	0.251237	1.83695	0.0662179	0.997785
WASF1	122.98	0.164612	0.0896892	1.83536	0.0664529	0.997785
GABRA1	119.184	0.157622	0.0859692	1.83347	0.0667321	0.997785
ATP6V1E1	222.295	0.140157	0.0764548	1.83321	0.0667718	0.997785
UBE2E2	198.931	0.13149	0.0717999	1.83134	0.0670495	0.997785
GABRB2	64.6747	0.259081	0.141572	1.83003	0.0672459	0.997785
TMTC1	22.8399	0.338727	0.1851	1.82997	0.0672545	0.997785
MTX1	64.2925	0.236147	0.129095	1.82925	0.0673624	0.997785
CCNL2	87.5553	-0.193139	0.105587	-1.8292	0.0673697	0.997785
CTSL	34.6522	-0.264802	0.144847	-1.82815	0.067527	0.997785
NOS1AP	61.6831	0.197092	0.107907	1.8265	0.0677748	0.997785
REPS1	132.438	-0.153772	0.0842746	-1.82466	0.0680524	0.997785
TRA2A	59.0563	-0.236549	0.129757	-1.82301	0.0683012	0.997785
GRIA1	133.903	0.261994	0.143853	1.82126	0.0685667	0.997785
KMT5C	11.4877	-0.47773	0.262424	-1.82045	0.06869	0.997785
KCTD17	343.868	-0.114375	0.0629153	-1.81793	0.0690756	0.997785
RCOR3	52.3954	-0.244573	0.134552	-1.81768	0.0691129	0.997785
PRICKLE2	86.4124	0.190697	0.105005	1.81607	0.069359	0.997785
SLC25A39	8.46035	0.540225	0.29759	1.81533	0.0694729	0.997785
PGR	15.2285	0.400086	0.220528	1.81422	0.0696438	0.997785
MSH2	8.5961	0.546437	0.30124	1.81396	0.069684	0.997785
GIGYF2	64.3864	0.241908	0.133545	1.81143	0.0700744	0.997785
TNRC6A	73.757	-0.19604	0.108282	-1.81046	0.070225	0.997785
LRRFIP2	23.88	-0.344493	0.190382	-1.80949	0.0703757	0.997785
CCDC8	0.686299	1.91511	1.06068	1.80556	0.0709876	0.997785
CCM2	65.6808	-0.232613	0.128833	-1.80554	0.0709896	0.997785
CARHSP1	22.9263	-0.350952	0.194598	-1.80348	0.0713132	0.997785
EPS8	31.8849	-0.287382	0.159397	-1.80293	0.0713993	0.997785
EGR4	8.25655	-0.6199	0.343996	-1.80205	0.0715369	0.997785
METTL23	8.36054	0.652138	0.361967	1.80165	0.0716003	0.997785
BORCS8	8.16276	-0.55192	0.306456	-1.80098	0.0717065	0.997785
TUBGCP3	9.76369	0.488587	0.271422	1.8001	0.0718452	0.997785
KIAA1468	60.3252	0.197409	0.109692	1.79967	0.0719133	0.997785
UBXN7	37.041	0.283644	0.157631	1.79941	0.0719539	0.997785
DNLZ	7.57086	-0.605445	0.336509	-1.7992	0.0719875	0.997785
MTOR	32.8347	0.252729	0.140587	1.79768	0.0722283	0.997785
RNF150	22.5166	0.330773	0.184043	1.79726	0.0722947	0.997785
GAS8	27.6375	-0.368695	0.205349	-1.79546	0.0725806	0.997785
TST	28.049	-0.282662	0.157564	-1.79395	0.0728207	0.997785
STOX2	53.6589	-0.257697	0.143651	-1.79392	0.0728265	0.997785
MKLN1	56.8342	-0.202406	0.112876	-1.79318	0.0729443	0.997785
LMO3	81.1564	0.332758	0.185651	1.79238	0.073072	0.997785
CRY2	85.4605	-0.181755	0.101427	-1.79198	0.0731356	0.997785
COQ6	21.7043	0.321008	0.179234	1.791	0.0732935	0.997785
PHF20L1	74.6402	0.192516	0.107568	1.78971	0.0735006	0.997785
LMCD1	10.0407	-0.478031	0.267196	-1.78906	0.0736047	0.997785
CTPS1	93.0709	0.168119	0.0939916	1.78866	0.0736697	0.997785
CLEC2L	8.8371	0.569232	0.318251	1.78863	0.0736748	0.997785
RSPO2	50.7346	0.234681	0.131328	1.78699	0.0739394	0.997785
ANKRD29	7.62874	0.567794	0.31774	1.78697	0.0739417	0.997785
GLYR1	191.705	0.13374	0.074917	1.78518	0.0742328	0.997785
KIAA0895L	41.6759	0.227084	0.127221	1.78495	0.0742689	0.997785
WDR82	62.7326	0.206248	0.115597	1.78421	0.0743902	0.997785
FZD5	2.4719	-1.02888	0.576914	-1.78343	0.0745171	0.997785
NTRK2	97.1171	-0.156328	0.0877172	-1.78218	0.0747203	0.997785
FAM92A	74.6463	-0.188868	0.106053	-1.78089	0.074931	0.997785
TNKS	48.208	0.233679	0.131269	1.78015	0.0750507	0.997785
TAX1BP1	154.371	0.129481	0.0727556	1.77967	0.0751302	0.997785
SH3KBP1	98.4833	-0.193002	0.108461	-1.77946	0.0751652	0.997785
RIN1	24.2575	-0.353666	0.198762	-1.77934	0.0751837	0.997785
RNF165	54.7746	-0.230375	0.129588	-1.77775	0.0754453	0.997785
EVL	337.012	-0.0964809	0.0543371	-1.7756	0.0757989	0.997785
CAPN5	34.1244	0.270798	0.15262	1.77433	0.0760083	0.997785
SPARC	733.084	-0.194339	0.10958	-1.7735	0.0761462	0.997785
GNG2	84.7041	-0.162902	0.0918591	-1.77339	0.0761634	0.997785
DDIT4	28.7067	-0.301709	0.170208	-1.77259	0.0762966	0.997785
OLFM2	74.1718	0.212321	0.119813	1.7721	0.0763775	0.997785
GRIK5	290.887	-0.155623	0.0878946	-1.77057	0.0766325	0.997785
TRAPPC6A	6.15414	0.706773	0.399242	1.77029	0.0766792	0.997785
HYAL2	4.47461	-0.712188	0.40282	-1.76801	0.0770598	0.997785
GAD1	123.118	0.140005	0.0792305	1.76706	0.0772189	0.997785
FARSA	32.8208	-0.332981	0.188488	-1.76659	0.0772968	0.997785
B9D1	42.2761	-0.303158	0.171733	-1.76529	0.077515	0.997785
SERINC1	260.716	0.181952	0.103076	1.76522	0.0775267	0.997785
SRP54	97.3578	0.528927	0.299659	1.76509	0.0775482	0.997785
KALRN	377.275	0.153731	0.0871427	1.76413	0.0777094	0.997785
RCL1	15.7302	0.410926	0.233037	1.76335	0.0778409	0.997785
HNRNPA2B1	593.316	-0.0797028	0.0452015	-1.76328	0.0778535	0.997785
PJA2	147.288	0.141028	0.0799995	1.76286	0.0779233	0.997785
TNIK	118.586	-0.145707	0.0826745	-1.76242	0.0779992	0.997785
CELSR1	7.69157	-0.541215	0.30714	-1.76211	0.0780501	0.997785
FAP	8.39255	0.522194	0.296614	1.76052	0.0783202	0.997785
TRAF5	1.57666	1.70436	0.968154	1.76043	0.0783354	0.997785
TRIM16	1.11232	-1.7893	1.01655	-1.76017	0.0783782	0.997785
MRPL15	94.4818	0.152147	0.0864479	1.75998	0.0784108	0.997785
CALCOCO1	89.4657	0.184047	0.104598	1.75956	0.0784829	0.997785
CIAPIN1	47.4433	0.308517	0.175525	1.75768	0.0788023	0.997785
ZNF462	19.9301	0.3346	0.190371	1.75763	0.078811	0.997785
MCL1	18.3178	-0.339914	0.193418	-1.7574	0.0788489	0.997785
GTF2IRD2	5.87302	-0.622958	0.3545	-1.75728	0.0788693	0.997785
CMAS	118.879	0.178082	0.101448	1.75541	0.0791896	0.997785
CLCN6	60.1124	0.239488	0.136448	1.75516	0.0792317	0.997785
SORT1	67.4787	0.263774	0.150352	1.75438	0.0793657	0.997785
AKAP7	3.9807	-0.807855	0.460618	-1.75385	0.0794563	0.997785
KATNB1	56.5897	-0.209016	0.119197	-1.75354	0.0795095	0.997785
RASGEF1B	14.0365	0.383615	0.218872	1.75269	0.0796556	0.997785
ATRX	155.636	0.137519	0.0784653	1.75261	0.0796686	0.997785
GTF2A2	45.9231	0.262001	0.149564	1.75176	0.0798147	0.997785
CLASRP	260.517	-0.134865	0.0769918	-1.75168	0.0798294	0.997785
PIK3R4	32.5615	0.267485	0.152778	1.75081	0.0799789	0.997785
LTC4S	1.23397	-1.55245	0.887675	-1.74889	0.0803103	0.997785
DPF1	172.361	-0.154864	0.0885787	-1.74833	0.0804077	0.997785
JAM2	65.2952	-0.262974	0.150515	-1.74717	0.0806086	0.997785
UBE2Q2	112.813	0.150342	0.0862131	1.74384	0.0811868	0.997785
NUAK1	23.3642	0.349366	0.200515	1.74234	0.0814482	0.997785
IKZF4	7.58948	0.550447	0.31615	1.7411	0.0816667	0.997785
IFI35	2.28676	-1.03414	0.594106	-1.74067	0.081741	0.997785
NARS	110.174	0.198939	0.114309	1.74036	0.0817963	0.997785
ZFYVE19	11.1181	-0.495719	0.284926	-1.73982	0.0818905	0.997785
ZBTB8OS	20.923	-0.413017	0.237402	-1.73974	0.0819056	0.997785
UFC1	112.479	0.160033	0.0920722	1.73812	0.0821891	0.997785
PAPSS2	10.4505	-0.581663	0.335101	-1.73578	0.0826021	0.997785
PAXBP1	17.3385	-0.34779	0.20041	-1.7354	0.0826708	0.997785
DDRGK1	120.58	0.177952	0.102568	1.73496	0.0827474	0.997785
HMGB2	18.2113	-0.350684	0.202254	-1.73388	0.0829386	0.997785
CCDC180	0.737119	-2.01446	1.16217	-1.73336	0.0830323	0.997785
FAM131A	173.785	0.154248	0.0889914	1.73329	0.0830446	0.997785
S100A10	30.2178	0.311339	0.179642	1.73311	0.0830769	0.997785
PAIP1	110.069	0.151704	0.0875379	1.73301	0.0830932	0.997785
SORBS2	214.841	0.174558	0.100728	1.73296	0.0831034	0.997785
GARS	184.598	0.17555	0.10134	1.73229	0.0832223	0.997785
RNF167	192.759	0.155142	0.0895643	1.73219	0.0832401	0.997785
ELMSAN1	11.8076	-0.467304	0.26988	-1.73153	0.0833577	0.997785
RAB1B	60.5697	0.184395	0.106525	1.73099	0.0834529	0.997785
MGAT5	24.6816	0.301865	0.174459	1.73029	0.0835779	0.997785
KCNJ3	65.1704	0.220374	0.127452	1.72907	0.0837969	0.997785
UBE2G2	28.1648	-0.289721	0.167638	-1.72825	0.083943	0.997785
PYCR2	28.6847	-0.28997	0.167822	-1.72785	0.0840156	0.997785
NDUFS1	92.3225	0.155347	0.0899501	1.72703	0.0841616	0.997785
WFS1	94.3053	-0.223025	0.129338	-1.72435	0.0846439	0.997785
PRPS1L1	19.0003	0.326533	0.189412	1.72393	0.0847208	0.997785
PON2	83.0609	-0.181472	0.105311	-1.72321	0.0848506	0.997785
CDH8	50.9087	0.240541	0.139598	1.72309	0.0848716	0.997785
MPDZ	63.1961	-0.215813	0.125263	-1.72288	0.0849109	0.997785
AXIN1	21.9835	-0.352843	0.204968	-1.72145	0.0851688	0.997785
EIF5	934.411	0.079646	0.0462877	1.72067	0.08531	0.997785
PARP6	234.413	-0.108232	0.0629386	-1.71964	0.085497	0.997785
RNF170	96.1854	-0.238589	0.138776	-1.71924	0.0855703	0.997785
ELN	3.85735	-0.832303	0.484214	-1.71888	0.085637	0.997785
HACE1	47.5742	0.203476	0.118383	1.71879	0.0856528	0.997785
DHX38	42.1733	0.297222	0.173239	1.71568	0.0862209	0.997785
PPM1N	25.81	0.859804	0.501226	1.7154	0.0862715	0.997785
SIPA1L3	46.787	-0.249456	0.145433	-1.71526	0.0862967	0.997785
INPP5B	51.5283	-0.234054	0.136536	-1.71423	0.0864868	0.997785
HOXA6	3.82267	-1.14066	0.665547	-1.71388	0.0865514	0.997785
BROX	18.6098	0.334112	0.1951	1.71252	0.0868017	0.997785
MT1HL1	2.12807	1.28646	0.751439	1.71199	0.0868979	0.997785
ENDOV	1.10771	-1.78469	1.04479	-1.70818	0.0876024	0.997785
TMEM126B	1.10843	-1.77391	1.03861	-1.70797	0.0876426	0.997785
ATP6V0E2	243.851	0.153126	0.0897154	1.7068	0.0878592	0.997785
PNKD	127.938	0.137797	0.0807935	1.70555	0.0880919	0.997785
ANKH	197.385	0.143731	0.0842771	1.70545	0.0881104	0.997785
TTK	5.26565	0.677783	0.398071	1.70267	0.0886299	0.997785
MTRNR2L12	5655.13	-0.304108	0.17863	-1.70245	0.088671	0.997785
FO681542.1	13.0747	-0.505634	0.297061	-1.70212	0.088733	0.997785
PRPF40A	138.648	-0.212979	0.125168	-1.70155	0.0888401	0.997785
MOB4	90.9681	0.163695	0.0962767	1.70026	0.0890824	0.997785
CMTM5	79.3788	-0.277866	0.163447	-1.70003	0.0891248	0.997785
UNC13B	34.5225	-0.240786	0.141796	-1.69812	0.0894851	0.997785
FNDC3A	27.0507	-0.281409	0.165898	-1.69628	0.0898337	0.997785
CCDC47	184.427	0.117681	0.0694198	1.69521	0.0900347	0.997785
CPLX1	234.085	0.187012	0.110341	1.69485	0.0901036	0.997785
CABP1	278.096	0.155977	0.0921302	1.69301	0.0904533	0.997785
ANO4	13.4583	0.383757	0.226767	1.6923	0.0905893	0.997785
STX8	39.3576	-0.244189	0.144313	-1.69208	0.0906312	0.997785
SCAMP1	39.6246	0.273919	0.161898	1.69193	0.0906595	0.997785
TSPAN15	4.01789	-0.746116	0.441559	-1.68973	0.0910791	0.997785
SPOCD1	3.28142	-0.812141	0.480763	-1.68927	0.0911671	0.997785
FUS	263.145	-0.0989377	0.0585961	-1.68847	0.0913213	0.997785
BNIP3	77.0421	0.161996	0.096002	1.68742	0.0915229	0.997785
CNEP1R1	36.9534	0.241416	0.143208	1.68577	0.0918399	0.997785
PTDSS1	47.02	0.206831	0.12279	1.68443	0.0920991	0.997785
DNAH9	4.09311	0.737024	0.437589	1.68428	0.0921271	0.997785
SPRYD3	200.364	0.160556	0.0953264	1.68427	0.0921292	0.997785
CKMT1B	193.378	0.173053	0.102833	1.68285	0.0924045	0.997785
C8orf76	6.81502	0.719401	0.427806	1.68161	0.0926452	0.997785
GRIN2A	18.9183	0.33735	0.200843	1.67967	0.0930218	0.997785
CYTH1	33.1573	-0.240233	0.143025	-1.67966	0.0930238	0.997785
RPL38	846.784	-0.14017	0.0834835	-1.67901	0.0931502	0.997785
NREP	64.0709	0.230085	0.137042	1.67894	0.0931642	0.997785
GAS6	27.2967	0.303845	0.181043	1.6783	0.093288	0.997785
CASC3	60.8925	-0.183727	0.109501	-1.67786	0.0933745	0.997785
NOVA1	61.3152	0.182205	0.108686	1.67643	0.0936538	0.997785
OR7A17	2.09848	-1.03914	0.620525	-1.67461	0.0940102	0.997785
ADAP1	242.989	0.104351	0.0623559	1.67347	0.0942355	0.997785
GTF2H3	6.72995	-0.753129	0.450102	-1.67324	0.0942801	0.997785
C15orf61	14.8534	-0.375125	0.224501	-1.67093	0.0947358	0.997785
NAT8L	52.4403	0.191465	0.114612	1.67055	0.0948109	0.997785
PPP2R1A	445.834	0.126808	0.075926	1.67015	0.0948894	0.997785
BCL6	16.8059	-0.341434	0.204436	-1.67013	0.0948941	0.997785
ZNF385B	29.0148	0.278113	0.166615	1.6692	0.0950778	0.997785
ATAD1	32.143	0.241234	0.144526	1.66915	0.0950884	0.997785
MID2	14.3208	0.362349	0.217163	1.66856	0.0952049	0.997785
SALL1	18.7202	-0.379757	0.227625	-1.66834	0.0952481	0.997785
CPSF2	36.9045	0.263418	0.157945	1.66778	0.0953598	0.997785
LRTM2	20.3342	0.305469	0.183273	1.66674	0.0955655	0.997785
KHSRP	108.329	0.13416	0.080534	1.66588	0.0957368	0.997785
PNPLA6	13.1857	0.445388	0.267368	1.66582	0.0957486	0.997785
HIST1H2BC	8.73174	-0.561782	0.337292	-1.66556	0.0958002	0.997785
PRRC2C	146.141	-0.132503	0.0796495	-1.66358	0.0961961	0.997785
LCP2	4.22118	-0.764283	0.459645	-1.66277	0.096359	0.997785
TTL	18.2076	0.319693	0.192381	1.66177	0.0965597	0.997785
SENP3	93.4787	0.155325	0.0935255	1.66078	0.0967577	0.997785
UBE2V1	269.311	-0.139608	0.084073	-1.66056	0.0968013	0.997785
KIAA0907	53.1363	-0.215456	0.129751	-1.66053	0.0968071	0.997785
TACR1	6.52293	0.680827	0.410173	1.65985	0.0969439	0.997785
PPP2CA	468.725	0.118867	0.0716259	1.65956	0.0970032	0.997785
CBX1	53.6114	-0.19007	0.114605	-1.65848	0.09722	0.997785
ADSS	52.114	0.191351	0.115378	1.65848	0.0972211	0.997785
SCN3A	41.8204	0.262892	0.158517	1.65845	0.0972265	0.997785
MAP3K13	7.54793	0.53367	0.321854	1.65811	0.0972949	0.997785
ELOC	117.189	0.145018	0.0876905	1.65374	0.0981797	0.997785
RPL24	499.173	-0.107959	0.0652841	-1.65368	0.0981921	0.997785
RER1	27.4527	0.328464	0.198684	1.6532	0.0982903	0.997785
NEUROD2	76.0454	-0.180175	0.108999	-1.653	0.0983312	0.997785
XDH	3.15882	-0.848997	0.514172	-1.65119	0.0986992	0.997785
UIMC1	19.9166	0.380382	0.230401	1.65095	0.0987482	0.997785
SIK2	15.0092	-0.408944	0.247927	-1.64945	0.0990548	0.997785
WWTR1	13.696	-0.423683	0.257037	-1.64833	0.0992847	0.997785
RAD17	4.04147	0.702893	0.426929	1.64639	0.0996828	0.997785
UBR5	194.798	-0.105339	0.0640206	-1.64539	0.0998886	0.997785
SMTN	11.5989	-0.460492	0.279874	-1.64536	0.0998963	0.997785
OTUD4	19.1647	-0.330315	0.200787	-1.6451	0.0999496	0.997785
HNRNPU	780.124	-0.16896	0.102766	-1.64412	0.100152	0.997785
CHKB-CPT1B	29.3719	-0.321085	0.195308	-1.64399	0.100177	0.997785
MYCL	55.9929	0.195199	0.118784	1.64331	0.100318	0.997785
SUFU	11.0624	-0.416955	0.253785	-1.64294	0.100394	0.997785
KCNIP4	94.2787	0.161703	0.098455	1.64241	0.100506	0.997785
YEATS4	20.7463	0.291203	0.177385	1.64164	0.100665	0.997785
IL7R	15.2445	-0.373958	0.227834	-1.64136	0.100722	0.997785
XRCC5	12.6412	-0.40239	0.2454	-1.63973	0.101061	0.997785
RPLP1	546.541	-0.142569	0.0869524	-1.63962	0.101084	0.997785
BTBD10	62.7244	0.17716	0.108075	1.63922	0.101167	0.997785
SENP5	44.4169	0.205083	0.125179	1.63832	0.101355	0.997785
NAA50	37.7346	0.224002	0.136817	1.63724	0.10158	0.997785
LIPE	13.7469	-0.406815	0.248574	-1.6366	0.101715	0.997785
PPP1R1B	60.1839	-0.219835	0.134456	-1.635	0.102049	0.997785
PDCD5	165.976	-0.166127	0.101624	-1.63472	0.102108	0.997785
AP1S1	93.1402	0.153422	0.0938872	1.63411	0.102236	0.997785
CDKL5	84.3542	0.203272	0.124404	1.63397	0.102265	0.997785
ATP5L2	3.46645	-0.936612	0.573262	-1.63383	0.102295	0.997785
TP53INP2	42.7351	-0.299871	0.183546	-1.63376	0.102309	0.997785
KLHDC4	24.294	0.346471	0.212123	1.63335	0.102395	0.997785
PRMT7	39.4264	-0.238418	0.145995	-1.63306	0.102457	0.997785
06-Mar	228.725	0.213814	0.130956	1.63272	0.102529	0.997785
RHBDF2	1.97547	-1.11541	0.683755	-1.6313	0.102827	0.997785
SMIM29	20.351	0.307044	0.188276	1.63082	0.102928	0.997785
PHF3	22.6034	0.312257	0.191505	1.63055	0.102986	0.997785
MINK1	285.287	-0.130032	0.079749	-1.63052	0.102993	0.997785
CPNE3	15.3872	-0.371909	0.228357	-1.62863	0.103391	0.997785
MEA1	123.425	-0.126373	0.077617	-1.62816	0.103491	0.997785
HBB	91.1054	0.714259	0.438844	1.62759	0.103611	0.997785
SESTD1	41.3715	0.221435	0.136053	1.62756	0.103619	0.997785
BRD8	101.907	0.159148	0.0978932	1.62573	0.104007	0.997785
ERH	217.305	0.258695	0.159131	1.62568	0.104018	0.997785
C5orf30	23.9106	0.272662	0.167816	1.62476	0.104213	0.997785
ARHGAP17	15.4521	-0.359458	0.221279	-1.62446	0.104278	0.997785
NKD1	13.9794	-0.437766	0.269561	-1.624	0.104376	0.997785
SMC5	25.1294	-0.282294	0.173833	-1.62394	0.104388	0.997785
DNM3	46.6317	0.209724	0.129146	1.62393	0.104391	0.997785
CPA4	3.71014	-0.767003	0.472581	-1.62301	0.104587	0.997785
CLTA	174.361	0.107338	0.066154	1.62255	0.104685	0.997785
GPBP1	104.422	0.142657	0.087996	1.62118	0.10498	0.997785
CPEB4	147.833	-0.135995	0.0839064	-1.62079	0.105063	0.997785
PPP2CB	455.065	0.0737633	0.0455166	1.62058	0.105108	0.997785
SIK3	68.6673	0.164112	0.101283	1.62033	0.105161	0.997785
DDX17	232.725	0.159933	0.0987516	1.61955	0.10533	0.997785
KRTCAP2	187.77	-0.185441	0.114629	-1.61775	0.105716	0.997785
CRYBG2	1.85187	-1.20667	0.745904	-1.61773	0.105721	0.997785
SEZ6L	126.925	0.19991	0.123577	1.61769	0.105729	0.997785
LANCL1	21.4602	0.330639	0.204479	1.61698	0.105883	0.997785
CUEDC2	10.0895	-0.47537	0.294148	-1.61609	0.106075	0.997785
PDLIM4	7.49383	-0.53275	0.329786	-1.61544	0.106215	0.997785
CHD4	606.838	-0.153355	0.0949387	-1.61531	0.106243	0.997785
HSPA13	15.7663	0.372746	0.231043	1.61332	0.106675	0.997785
NGEF	290.691	0.106396	0.0659959	1.61216	0.106927	0.997785
RCE1	14.9278	0.393558	0.24428	1.6111	0.107159	0.997785
LAMP5	28.1085	0.247285	0.153515	1.61082	0.10722	0.997785
SLC7A8	75.6547	-0.169511	0.105267	-1.61029	0.107335	0.997785
RNF103	43.1144	0.211718	0.131485	1.6102	0.107355	0.997785
JUNB	65.1556	-0.323116	0.200686	-1.61006	0.107386	0.997785
ELAC2	25.2792	-0.273357	0.169805	-1.60983	0.107434	0.997785
RALA	128.677	-0.232943	0.144739	-1.6094	0.107528	0.997785
MCF2L	172.375	-0.137828	0.0856466	-1.60926	0.10756	0.997785
VPS26A	61.5211	0.173253	0.10772	1.60836	0.107756	0.997785
TMEM94	183.76	-0.126338	0.0785641	-1.60809	0.107815	0.997785
ATP5A1	491.089	0.14428	0.089723	1.60807	0.107821	0.997785
NOM1	32.3951	0.238764	0.148542	1.60738	0.107971	0.997785
KCNA2	71.6891	0.163879	0.102086	1.60529	0.108429	0.997785
PABPN1	270.886	-0.170957	0.106593	-1.60383	0.108753	0.997785
DCBLD2	37.3498	0.272205	0.169803	1.60306	0.108921	0.997785
ACSBG1	312.3	-0.184877	0.115389	-1.60221	0.10911	0.997785
GPAA1	12.3956	-0.397349	0.248048	-1.60191	0.109176	0.997785
ATP6V1H	602.099	0.170716	0.106586	1.60167	0.109229	0.997785
BCCIP	28.1555	0.253334	0.158211	1.60124	0.109324	0.997785
RSPRY1	75.3475	0.149738	0.0935154	1.60122	0.109329	0.997785
TIMP3	13.914	-0.364349	0.227569	-1.60105	0.109366	0.997785
PPIH	25.468	0.265067	0.165785	1.59886	0.109852	0.997785
KIAA1211L	49.6456	0.212764	0.133106	1.59845	0.109942	0.997785
ZCRB1	17.2398	0.335768	0.210097	1.59815	0.110009	0.997785
FDPS	0.675125	-1.86657	1.16912	-1.59657	0.110363	0.997785
CD37	5.75542	-0.63751	0.399434	-1.59603	0.110481	0.997785
TM7SF2	8.63351	-0.45542	0.28545	-1.59545	0.110613	0.997785
FUT10	5.07639	-0.621725	0.389894	-1.5946	0.110802	0.997785
SNAP47	12.4107	0.410739	0.257683	1.59397	0.110943	0.997785
TRIM28	217.121	-0.135102	0.0847658	-1.59383	0.110974	0.997785
CEP85	10.1952	-0.418021	0.26235	-1.59337	0.111077	0.997785
RASSF4	4.62826	-0.811981	0.509935	-1.59232	0.111312	0.997785
ABCA7	10.2209	-0.416952	0.261907	-1.59199	0.111388	0.997785
CNN1	44.9244	-0.267703	0.168231	-1.59129	0.111545	0.997785
ATP6V0A1	737.468	0.153135	0.0962517	1.59099	0.111612	0.997785
RALGAPA1	116.059	0.138742	0.0872676	1.58985	0.111869	0.997785
LPP	2.80569	0.882085	0.554849	1.58978	0.111885	0.997785
DGKG	98.4375	0.223087	0.140338	1.58963	0.111917	0.997785
SENP6	77.6493	-0.153256	0.096417	-1.58951	0.111945	0.997785
TIMM9	45.0233	0.216064	0.135936	1.58946	0.111956	0.997785
AKAP8L	432.333	-0.151143	0.0950954	-1.58938	0.111974	0.997785
CBLN2	57.4302	0.219407	0.138088	1.5889	0.112084	0.997785
SLC9A5	22.2477	-0.332224	0.20913	-1.5886	0.112152	0.997785
DZIP1L	7.45934	-0.577705	0.363679	-1.5885	0.112173	0.997785
TRMT1L	12.4698	0.384338	0.242037	1.58793	0.112302	0.997785
PNPO	52.3969	0.218098	0.137349	1.58792	0.112305	0.997785
RPAP3	41.0138	-0.226116	0.142415	-1.58772	0.112349	0.997785
RPL15	381.912	-0.0932054	0.0587265	-1.58711	0.112488	0.997785
YAE1D1	4.34039	0.697013	0.439211	1.58697	0.11252	0.997785
TMEM63A	5.91012	-0.587638	0.370364	-1.58665	0.112592	0.997785
CHURC1	1.17362	-3.23301	2.03797	-1.58639	0.112651	0.997785
SRA1	44.6076	-0.200854	0.126678	-1.58555	0.112842	0.997785
IPO9	118.243	-0.168352	0.106185	-1.58546	0.112861	0.997785
SRSF1	276.795	-0.111738	0.070508	-1.58476	0.113021	0.997785
KLF7	20.6045	0.285859	0.180534	1.5834	0.11333	0.997785
MAGT1	13.0321	-0.375398	0.237296	-1.58198	0.113654	0.997785
BRD3	26.8308	-0.272509	0.17238	-1.58086	0.11391	0.997785
DDX54	15.3985	0.335845	0.212506	1.5804	0.114015	0.997785
ANAPC11	133.631	-0.152565	0.0965687	-1.57987	0.114138	0.997785
COL27A1	24.3755	-0.365031	0.231115	-1.57944	0.114236	0.997785
ADAM11	142.38	-0.116209	0.0736597	-1.57765	0.114647	0.997785
NMT1	474.622	-0.179068	0.113513	-1.57751	0.114677	0.997785
FLYWCH1	141.817	0.188777	0.119706	1.57701	0.114794	0.997785
FOXO6	4.41786	0.819944	0.519994	1.57683	0.114834	0.997785
SPTB	51.5318	0.188262	0.119415	1.57654	0.1149	0.997785
ADGRA2	5.32619	-0.588039	0.373045	-1.57632	0.114951	0.997785
MYLK3	0.991145	-1.55799	0.989032	-1.57527	0.115195	0.997785
GADD45G	3.72814	-0.764906	0.486602	-1.57193	0.115966	0.997785
PHKB	81.8729	0.162868	0.103758	1.56969	0.116488	0.997785
BCL3	1.31605	-1.62437	1.03506	-1.56935	0.116567	0.997785
SYNDIG1	18.9466	0.426134	0.271682	1.5685	0.116764	0.997785
MDGA2	17.9093	0.33495	0.213578	1.56828	0.116817	0.997785
SLC8A2	301.394	0.213171	0.135976	1.56772	0.116947	0.997785
BBS1	9.64951	-0.425583	0.271781	-1.56591	0.117371	0.997785
ITPKA	76.5727	0.168074	0.107387	1.56512	0.117554	0.997785
C12orf66	4.5363	0.627511	0.400938	1.56511	0.117558	0.997785
SPATA6	9.24546	0.518583	0.33151	1.56431	0.117746	0.997785
PLS3	64.3457	0.180755	0.115553	1.56427	0.117755	0.997785
ZNF596	0.677337	-1.85977	1.18905	-1.56408	0.117799	0.997785
RRBP1	18.7973	-0.308975	0.197546	-1.56406	0.117803	0.997785
EPB41L2	62.558	-0.194158	0.124187	-1.56344	0.11795	0.997785
ATF2	121.027	0.141985	0.0908722	1.56247	0.118178	0.997785
CCDC84	9.09485	-0.430195	0.275334	-1.56245	0.118182	0.997785
RIOK2	9.41416	0.444915	0.284763	1.56241	0.118193	0.997785
BRMS1	44.54	-0.193875	0.124093	-1.56234	0.118208	0.997785
INTS10	107.976	-0.145662	0.0932373	-1.56227	0.118224	0.997785
FOXO4	17.0891	-0.311972	0.199777	-1.5616	0.118381	0.997785
SLC32A1	41.4348	0.200581	0.12849	1.56106	0.11851	0.997785
PAK1	389.71	0.140779	0.0901893	1.56092	0.118541	0.997785
MAP2K6	18.5015	0.297643	0.190699	1.56081	0.118569	0.997785
RAB11FIP4	184.269	0.152914	0.098015	1.56011	0.118734	0.997785
RHOF	26.657	0.261712	0.167758	1.56006	0.118745	0.997785
PSMB4	97.9515	0.217004	0.139114	1.5599	0.118784	0.997785
TRPM1	0.861696	1.83427	1.17623	1.55945	0.11889	0.997785
UBE2J2	88.7192	-0.2103	0.134967	-1.55815	0.119197	0.997785
LIPT2	1.12359	1.40582	0.902576	1.55756	0.119337	0.997785
02-Sep	100.453	-0.167436	0.107568	-1.55656	0.119575	0.997785
FLOT2	127.082	0.125958	0.0809578	1.55585	0.119745	0.997785
BAZ1A	3.84417	0.686779	0.441491	1.55559	0.119806	0.997785
MAN2C1	142.858	-0.184679	0.118756	-1.55511	0.119919	0.997785
PTPN23	68.8339	-0.224501	0.144414	-1.55456	0.12005	0.997785
TMEM57	42.7473	0.204972	0.131871	1.55434	0.120104	0.997785
ZCCHC9	36.6006	-0.231926	0.149253	-1.55392	0.120205	0.997785
ZNF717	8.25592	0.483924	0.311593	1.55306	0.120408	0.997785
TEX2	50.8012	0.185709	0.119577	1.55305	0.120412	0.997785
SYNE1	162.154	0.124241	0.080022	1.55259	0.120522	0.997785
THRSP	9.25519	-0.463541	0.298905	-1.5508	0.12095	0.997785
MORF4L1	540.7	-0.141541	0.0913145	-1.55003	0.121133	0.997785
DAB1	86.2495	-0.151758	0.0979762	-1.54893	0.121398	0.997785
CDC123	147.178	0.142464	0.0919802	1.54886	0.121415	0.997785
ADAM10	208.724	0.0959871	0.0619892	1.54845	0.121514	0.997785
ZNF532	34.899	0.220076	0.142138	1.54833	0.121543	0.997785
ZNF70	1.91606	-1.04145	0.672638	-1.54831	0.121548	0.997785
RRAGC	69.1306	0.181903	0.117496	1.54817	0.121582	0.997785
PCDHA4	6.03551	0.536895	0.346909	1.54765	0.121705	0.997785
NFKB1	7.44889	-0.509134	0.329093	-1.54708	0.121843	0.997785
LRRTM3	25.8261	0.246773	0.159541	1.54677	0.121918	0.997785
RAB40B	40.1421	0.275494	0.17821	1.5459	0.122129	0.997785
SHARPIN	31.6995	-0.266344	0.172293	-1.54588	0.122134	0.997785
BAD	33.9821	-0.242062	0.156691	-1.54484	0.122385	0.997785
CDS2	142.739	0.136885	0.0886347	1.54438	0.122497	0.997785
ANAPC5	268.221	0.117998	0.076405	1.54437	0.122499	0.997785
QRICH1	61.7466	-0.175734	0.113795	-1.54431	0.122514	0.997785
VPS35	76.6018	0.180071	0.116605	1.54428	0.122519	0.997785
CNOT6	51.3061	-0.20879	0.135468	-1.54125	0.123256	0.997785
PHF24	160.716	0.141993	0.0921827	1.54035	0.123476	0.997785
NPM2	0.990725	-2.49917	1.62307	-1.53978	0.123615	0.997785
PIGT	65.3024	-0.22101	0.143651	-1.53852	0.12392	0.997785
SLC1A4	6.02802	-0.546779	0.355451	-1.53827	0.123983	0.997785
CTNNA2	167.252	0.221878	0.144302	1.53759	0.124148	0.997785
ATP6V1B2	176.145	0.150779	0.0980777	1.53734	0.12421	0.997785
CAMK4	49.6465	0.185147	0.120451	1.53712	0.124265	0.997785
B3GALT2	16.9052	0.310032	0.201761	1.53663	0.124384	0.997785
TNNC2	28.6533	-0.318228	0.2071	-1.53659	0.124394	0.997785
ZFYVE28	16.9435	0.310075	0.202237	1.53322	0.125221	0.997785
ANGPT1	2.47947	-0.869234	0.567231	-1.53242	0.12542	0.997785
EDN1	1.88786	1.03431	0.674963	1.5324	0.125425	0.997785
DPYSL2	212.923	0.146657	0.0957202	1.53214	0.125488	0.997785
MRPS18C	55.0137	-0.24373	0.159082	-1.5321	0.125498	0.997785
ADCY3	64.3745	0.168051	0.109776	1.53086	0.125805	0.997785
TIAL1	256.529	-0.11219	0.0732873	-1.53082	0.125814	0.997785
PGAM1	167.294	0.23062	0.150702	1.53031	0.125941	0.997785
CTSH	42.1286	-0.245586	0.160566	-1.52951	0.126139	0.997785
NPRL2	66.8205	-0.160803	0.105137	-1.52945	0.126153	0.997785
CKMT2	12.3239	0.359154	0.234854	1.52926	0.126199	0.997785
PSMB3	106.675	0.185866	0.121586	1.52868	0.126343	0.997785
USP37	16.4983	0.319802	0.209276	1.52813	0.126479	0.997785
GALNT13	27.8509	0.262146	0.171594	1.52771	0.126586	0.997785
TCF25	287.863	0.0882225	0.0577603	1.52739	0.126664	0.997785
NLK	116.554	0.123264	0.080798	1.52558	0.127115	0.997785
MYL12A	117.094	-0.163296	0.107055	-1.52535	0.127172	0.997785
MICAL2	198.786	0.0997648	0.0654236	1.5249	0.127283	0.997785
AC009477.2	170.95	-0.251095	0.164672	-1.52482	0.127304	0.997785
PHYHIP	650.367	0.0865603	0.0567981	1.524	0.127509	0.997785
CLNS1A	226.997	0.171502	0.112604	1.52305	0.127747	0.997785
MLIP	24.2828	0.312239	0.205059	1.52268	0.127838	0.997785
RPLP2	469.999	-0.147222	0.0966974	-1.5225	0.127883	0.997785
MSL1	316.225	-0.129543	0.0851171	-1.52194	0.128024	0.997785
SCN2A	84.6466	0.177527	0.116686	1.52141	0.128158	0.997785
VPS41	450.479	0.174238	0.114533	1.52129	0.128188	0.997785
MAST2	135.02	-0.184304	0.121161	-1.52115	0.128223	0.997785
LANCL3	2.42488	0.858902	0.564907	1.52043	0.128403	0.997785
URB1	5.50319	0.575593	0.378574	1.52043	0.128404	0.997785
UQCC2	248.324	-0.114884	0.0756007	-1.51962	0.128607	0.997785
ATP6V0D1	549.556	0.0980199	0.0645362	1.51884	0.128803	0.997785
MTAP	22.943	-0.287916	0.189569	-1.51879	0.128814	0.997785
HELZ2	1.18941	1.52327	1.00446	1.51651	0.12939	0.997785
HDAC7	66.5995	-0.194409	0.128212	-1.51631	0.129442	0.997785
PEX11B	5.4493	0.552842	0.364679	1.51597	0.129527	0.997785
MOSPD1	20.235	0.296367	0.195572	1.51539	0.129675	0.997785
FDXR	3.83877	0.684965	0.452059	1.51521	0.129719	0.997785
CNTNAP4	10.892	0.420289	0.277408	1.51505	0.129759	0.997785
SMYD3	24.9288	0.259974	0.171641	1.51463	0.129865	0.997785
FFAR2	4.99963	-0.777026	0.513257	-1.51391	0.130048	0.997785
MYH10	378.564	0.140155	0.092581	1.51386	0.130061	0.997785
RIMS3	72.8694	0.147707	0.0975799	1.5137	0.130102	0.997785
ARHGEF25	23.865	0.250686	0.165675	1.51312	0.130248	0.997785
SLC25A17	21.0938	-0.275033	0.181779	-1.51301	0.130278	0.997785
DDX50	60.4512	0.183835	0.121542	1.51252	0.130402	0.997785
HNRNPH1	489.542	-0.112304	0.0743012	-1.51147	0.130669	0.997785
CAPN12	5.22117	0.657672	0.435617	1.50975	0.131108	0.997785
RPL36AL	99.8531	-0.143058	0.0947646	-1.50961	0.131143	0.997785
SELENOP	120.921	-0.202125	0.133946	-1.509	0.131298	0.997785
DAD1	116.682	0.120787	0.080087	1.5082	0.131503	0.997785
KNDC1	16.5469	0.353388	0.234315	1.50818	0.131509	0.997785
SENP2	82.9758	0.153529	0.101879	1.50698	0.131817	0.997785
GPM6A	1374.49	0.0728854	0.04839	1.50621	0.132013	0.997785
CCDC85C	36.3635	-0.235722	0.156511	-1.5061	0.13204	0.997785
RASSF6	2.16224	-1.28764	0.855259	-1.50556	0.13218	0.997785
HLA-F	17.398	-0.357269	0.237433	-1.50472	0.132397	0.997785
TP53BP1	128.774	-0.179326	0.119191	-1.50453	0.132444	0.997785
SYT16	21.5207	0.266474	0.177116	1.50452	0.132448	0.997785
POLR2K	14.6502	0.376053	0.250002	1.5042	0.13253	0.997785
ZNF354B	0.746916	1.55445	1.0337	1.50377	0.13264	0.997785
ZNF688	6.69767	0.51016	0.339335	1.50341	0.132733	0.997785
MED25	139.751	-0.127353	0.0847111	-1.50338	0.13274	0.997785
NF2	66.5435	-0.150543	0.100162	-1.503	0.132839	0.997785
MFSD6	46.0768	0.229495	0.152738	1.50254	0.132959	0.997785
SLC24A2	10.8204	0.401719	0.267405	1.50229	0.133023	0.997785
PPP4R1	19.3343	-0.343906	0.228971	-1.50196	0.133106	0.997785
NECAB1	58.2823	0.239958	0.159855	1.5011	0.133331	0.997785
TTC17	34.4476	-0.225845	0.150516	-1.50047	0.133492	0.997785
DDX19B	15.7852	0.306385	0.20434	1.49939	0.133774	0.997785
ABLIM2	61.4263	-0.178965	0.119408	-1.49876	0.133936	0.997785
SNRPD1	172.492	0.0998757	0.0666571	1.49835	0.134042	0.997785
APBB1	292.153	0.125829	0.0840402	1.49724	0.13433	0.997785
CHD9	32.7919	0.311778	0.20851	1.49527	0.134845	0.997785
ICA1L	17.7296	0.322033	0.215511	1.49428	0.135103	0.997785
STXBP5	52.45	0.167334	0.112049	1.49341	0.13533	0.997785
ARAF	199.599	-0.111607	0.0747619	-1.49283	0.135482	0.997785
ARID2	22.0225	-0.29111	0.19502	-1.49272	0.13551	0.997785
NRIP3	87.1752	0.186774	0.125143	1.49248	0.135573	0.997785
FKBP3	179.596	0.101852	0.0682637	1.49203	0.135691	0.997785
BIN3	12.5139	0.36642	0.245629	1.49176	0.135762	0.997785
DLG1	316.084	-0.179905	0.120616	-1.49155	0.135817	0.997785
WDR91	8.82274	-0.446605	0.299524	-1.49105	0.135948	0.997785
PMS1	4.47114	0.594716	0.39893	1.49078	0.13602	0.997785
SORL1	65.1769	0.165959	0.111336	1.49061	0.136064	0.997785
ZNF302	67.8513	-0.301191	0.202094	-1.49035	0.136132	0.997785
RAB27B	19.3734	0.30363	0.203754	1.49018	0.136176	0.997785
IGSF1	15.6137	-0.320701	0.215259	-1.48984	0.136267	0.997785
NBAS	3.5911	-0.687027	0.461173	-1.48974	0.136293	0.997785
KRT222	12.2353	0.374512	0.251563	1.48874	0.136555	0.997785
LZTR1	126.666	-0.144684	0.0972228	-1.48817	0.136706	0.997785
SMIM4	4.16969	0.681487	0.458007	1.48794	0.136767	0.997785
AEBP1	49.8556	-0.25072	0.168527	-1.48771	0.136828	0.997785
TRAPPC9	47.6241	0.215633	0.144944	1.4877	0.136831	0.997785
COL4A3BP	45.4574	0.196361	0.131995	1.48763	0.136847	0.997785
IGSF9B	66.1652	-0.195756	0.131638	-1.48707	0.136995	0.997785
MFSD4A	25.0635	0.315458	0.212141	1.48702	0.13701	0.997785
AGAP2	506.833	-0.0718299	0.0483203	-1.48654	0.137137	0.997785
RNF38	37.7643	-0.198853	0.13377	-1.48653	0.13714	0.997785
RHBDL1	29.1738	0.246441	0.165822	1.48618	0.137231	0.997785
DGUOK	8.26827	0.440024	0.296123	1.48595	0.137292	0.997785
MYT1L	129.716	0.119971	0.08079	1.48497	0.137551	0.997785
ARHGAP12	25.8713	0.251639	0.169464	1.48491	0.137569	0.997785
EHMT1	9.17279	0.415272	0.279695	1.48473	0.137615	0.997785
HDAC4	23.0961	0.29196	0.196666	1.48455	0.137664	0.997785
ASB3	4.48533	0.67719	0.45629	1.48412	0.137776	0.997785
GID4	121.899	-0.154791	0.104374	-1.48303	0.138066	0.997785
HPN	0.980649	-2.48817	1.67943	-1.48155	0.138459	0.997785
NTRK3	160.741	-0.138948	0.0938316	-1.48082	0.138655	0.997785
MDGA1	4.27337	-0.613488	0.414368	-1.48054	0.13873	0.997785
PMEPA1	63.4512	-0.169256	0.114323	-1.48051	0.138736	0.997785
GRIN2C	34.8886	-0.206603	0.139575	-1.48023	0.138811	0.997785
PAWR	1.99353	-1.12127	0.757677	-1.47988	0.138905	0.997785
ZFP36L1	50.9869	-0.270894	0.183097	-1.47951	0.139003	0.997785
RGMB	21.4633	0.2799	0.189327	1.4784	0.139301	0.997785
LIMA1	9.1368	-0.426819	0.288781	-1.478	0.139407	0.997785
ABR	1106.42	0.0963819	0.0652286	1.4776	0.139514	0.997785
FOS	209.096	-0.578602	0.391906	-1.47638	0.139842	0.997785
SENP3-EIF4A1	11.2552	-0.755156	0.511635	-1.47597	0.139953	0.997785
SEMA4A	54.4837	-0.199298	0.135059	-1.47563	0.140043	0.997785
PCBP4	222.403	-0.108902	0.0738385	-1.47486	0.140249	0.997785
PIGA	87.5337	-0.619622	0.420132	-1.47483	0.140259	0.997785
CDC25B	16.7601	-0.358878	0.243351	-1.47473	0.140285	0.997785
GNL2	69.3817	-0.185459	0.125829	-1.4739	0.140509	0.997785
KIFAP3	67.636	0.172136	0.116807	1.47368	0.140568	0.997785
BARX2	0.929094	-1.43458	0.97351	-1.47362	0.140585	0.997785
DHX9	104.104	-0.128611	0.087308	-1.47307	0.140732	0.997785
SLC35A1	7.80277	0.438635	0.297772	1.47305	0.140736	0.997785
RAB12	114.611	-0.504826	0.342758	-1.47284	0.140795	0.997785
IDE	35.1062	-0.24913	0.169178	-1.47259	0.140861	0.997785
GTF3C1	42.8254	0.218072	0.148122	1.47225	0.140953	0.997785
RPL11	380.873	-0.147276	0.100049	-1.47203	0.141013	0.997785
VIM	42.8829	-0.315719	0.214531	-1.47167	0.14111	0.997785
FUT8	48.3189	0.175767	0.11956	1.47012	0.14153	0.997785
UNC45A	62.2489	-0.156729	0.106646	-1.46961	0.141667	0.997785
DMPK	37.5384	-0.22444	0.15274	-1.46942	0.141718	0.997785
RPL14	39.3501	0.23534	0.160216	1.46889	0.141863	0.997785
P3H1	10.1615	-0.402021	0.273696	-1.46886	0.141871	0.997785
TNIP2	7.02738	-0.513989	0.350076	-1.46822	0.142043	0.997785
PHC3	67.3024	-0.203301	0.138526	-1.4676	0.142213	0.997785
STX3	36.7245	-0.215325	0.146747	-1.46733	0.142288	0.997785
AFF3	80.7332	0.169569	0.115597	1.46689	0.142405	0.997785
ING1	44.3318	0.265006	0.180747	1.46617	0.142602	0.997785
UBE2O	47.6666	0.180493	0.123196	1.46508	0.142899	0.997785
GSTM1	184.213	-0.123212	0.0841238	-1.46465	0.143017	0.997785
SCRT1	46.5191	0.198425	0.135497	1.46442	0.143079	0.997785
FUZ	9.42078	0.446593	0.305038	1.46406	0.143179	0.997785
PHLPP1	63.2111	-0.158253	0.108138	-1.46344	0.143347	0.997785
NUBPL	9.2637	-0.483407	0.330364	-1.46326	0.143397	0.997785
SNCB	321.626	0.0982484	0.0671685	1.46271	0.143545	0.997785
DNALI1	1.41843	-1.15966	0.79282	-1.4627	0.143548	0.997785
RCVRN	11.7449	-0.404132	0.276308	-1.46261	0.143574	0.997785
KCNJ8	5.24072	0.659077	0.450682	1.4624	0.143632	0.997785
KCNC4	58.2273	0.156602	0.107109	1.46208	0.143719	0.997785
NR4A3	21.2908	-0.357885	0.244789	-1.46201	0.143738	0.997785
KLHL6	0.922748	-1.43776	0.983626	-1.4617	0.143824	0.997785
ATP6V1A	234.582	0.20521	0.140576	1.45978	0.14435	0.997785
CHST5	2.30158	1.06098	0.727066	1.45926	0.144494	0.997785
OLFML2B	9.51945	0.425005	0.29141	1.45844	0.144718	0.997785
S1PR1	33.3548	-0.216805	0.148781	-1.4572	0.14506	0.997785
MMP24-AS1	32.7317	-0.217852	0.149608	-1.45615	0.145351	0.997785
PRKACA	111.626	0.131734	0.0904772	1.45599	0.145395	0.997785
NFASC	169.977	0.115748	0.0795261	1.45548	0.145537	0.997785
PLS1	4.45257	0.590348	0.405642	1.45534	0.145575	0.997785
ANKRD11	78.1188	0.147301	0.101217	1.4553	0.145586	0.997785
METTL22	12.3306	0.358414	0.246376	1.45474	0.14574	0.997785
RGS4	127.71	0.171809	0.118163	1.454	0.145946	0.997785
SYS1-DBNDD2	73.1429	-0.219501	0.150991	-1.45374	0.146018	0.997785
SCAF1	65.0151	0.172818	0.118887	1.45363	0.146049	0.997785
TUBB4A	398.612	0.237204	0.163186	1.45358	0.146063	0.997785
PPWD1	23.5968	-0.248616	0.171038	-1.45357	0.146066	0.997785
PCSK2	97.1126	0.167962	0.115586	1.45313	0.146189	0.997785
AAK1	104.226	0.134996	0.092913	1.45293	0.146244	0.997785
ANXA7	14.7718	0.348672	0.240296	1.45101	0.146777	0.997785
UBN2	27.6101	-0.310519	0.214077	-1.4505	0.146919	0.997785
USP30	49.1569	-0.184031	0.126907	-1.45013	0.147024	0.997785
KIF17	2.53536	0.813358	0.56094	1.44999	0.147061	0.997785
FAM3A	14.0044	-0.36642	0.252879	-1.44899	0.147339	0.997785
NUP54	14.7425	0.358114	0.247251	1.44838	0.14751	0.997785
XPO7	69.6151	0.150409	0.10388	1.4479	0.147644	0.997785
TARS2	118.975	-0.167521	0.115703	-1.44785	0.147659	0.997785
ZC2HC1A	61.6973	0.159843	0.110431	1.44745	0.147772	0.997785
PDHA1	412.26	0.0868698	0.0600311	1.44708	0.147875	0.997785
MRPL21	30.7206	0.229901	0.158875	1.44706	0.147881	0.997785
ST20-MTHFS	4.09114	-0.68917	0.476619	-1.44596	0.148189	0.997785
LRRTM1	58.8993	0.171559	0.118792	1.44419	0.148685	0.997785
ALDH9A1	43.9897	0.188573	0.130601	1.44388	0.148772	0.997785
LRRC49	112.127	0.125853	0.0871706	1.44376	0.148807	0.997785
GPATCH3	4.20125	0.623193	0.431811	1.44321	0.148962	0.997785
SLC25A38	10.5913	-0.366974	0.254305	-1.44304	0.149008	0.997785
ABCA2	245.798	-0.09663	0.0669957	-1.44233	0.149209	0.997785
TSPOAP1	92.9749	-0.152505	0.105736	-1.44231	0.149214	0.997785
PRRT2	60.1669	0.154299	0.107072	1.44107	0.149565	0.997785
NDUFAF1	7.23902	0.444796	0.309083	1.43908	0.150127	0.997785
SH3BGRL	66.1814	-0.209057	0.145345	-1.43835	0.150336	0.997785
ZBTB17	23.2374	0.246924	0.171673	1.43834	0.150337	0.997785
TSPYL2	75.0598	-0.154147	0.107274	-1.43695	0.150733	0.997785
HLF	70.1061	0.145799	0.101494	1.43653	0.150853	0.997785
SCAF11	21.6807	-0.293931	0.20464	-1.43633	0.150908	0.997785
UBE2W	42.754	0.182077	0.126805	1.43589	0.151034	0.997785
NFU1	23.1537	0.248578	0.173123	1.43584	0.151047	0.997785
ITM2A	168.663	-0.267457	0.186288	-1.43572	0.151081	0.997785
HDAC6	49.825	-0.180597	0.125817	-1.43539	0.151177	0.997785
SULF2	53.4042	0.186032	0.129627	1.43514	0.151248	0.997785
CLU	669.356	-0.126761	0.0883268	-1.43513	0.15125	0.997785
ATP8B3	0.745406	1.54989	1.08029	1.43469	0.151375	0.997785
PRPS1	128.514	0.129761	0.0904665	1.43435	0.151473	0.997785
EXD2	45.9789	0.183787	0.128183	1.43379	0.151633	0.997785
TRIM9	113.57	-0.118146	0.082414	-1.43356	0.151697	0.997785
TMEM14A	25.9085	0.231152	0.161252	1.43349	0.151718	0.997785
AP2A1	153.043	0.121525	0.0847838	1.43335	0.151757	0.997785
AATK	67.8245	0.192208	0.134192	1.43233	0.152049	0.997785
MSANTD2	33.83	-0.214517	0.149874	-1.43132	0.152339	0.997785
ALG13	37.1668	-0.214917	0.150178	-1.43109	0.152406	0.997785
NAT9	21.5521	0.26595	0.185892	1.43067	0.152525	0.997785
DSTN	161.294	-0.11332	0.0792095	-1.43064	0.152534	0.997785
KPNA3	56.1402	0.159222	0.111309	1.43045	0.152588	0.997785
KLHDC3	99.4496	0.128407	0.089853	1.42908	0.152981	0.997785
GPN3	24.7207	0.267113	0.187011	1.42833	0.153197	0.997785
GSTA1	59.6347	-0.276276	0.193483	-1.42791	0.153317	0.997785
YIPF5	12.3976	0.342066	0.239704	1.42704	0.153569	0.997785
IL6ST	201.974	-0.238164	0.16693	-1.42672	0.153659	0.997785
BCAP31	112.064	0.167753	0.117603	1.42643	0.153744	0.997785
LRRC23	13.4748	-0.323098	0.226541	-1.42622	0.153804	0.997785
SIRT7	30.6073	0.26641	0.186818	1.42604	0.153857	0.997785
KCTD5	28.2117	-0.224474	0.157444	-1.42574	0.153943	0.997785
FBXW11	139.178	0.108978	0.0764985	1.42458	0.154278	0.997785
XAB2	13.5449	0.345784	0.242728	1.42458	0.154279	0.997785
UBTF	169.625	-0.111844	0.0785421	-1.424	0.154447	0.997785
PRNP	181.996	-0.101678	0.0714277	-1.42351	0.15459	0.997785
NDUFA8	0.622971	-1.70311	1.19658	-1.42331	0.154646	0.997785
NECAB2	73.766	-0.174758	0.122804	-1.42306	0.154717	0.997785
RBM42	34.1735	0.203385	0.143026	1.42201	0.155023	0.997785
PTPN9	37.3067	-0.197643	0.139122	-1.42065	0.15542	0.997785
SLC1A1	34.8537	0.204661	0.144271	1.41859	0.156018	0.997785
ARNTL	73.0622	0.154289	0.108766	1.41854	0.156034	0.997785
SLC37A4	10.8335	0.405564	0.285903	1.41854	0.156034	0.997785
GZF1	17.5487	0.297984	0.210189	1.4177	0.156279	0.997785
ACTN1	153.243	-0.104668	0.0738312	-1.41767	0.156287	0.997785
PAFAH1B1	909.632	0.100548	0.0709269	1.41762	0.1563	0.997785
DIAPH1	46.3722	-0.203924	0.143871	-1.41742	0.156362	0.997785
SLC35A5	17.5611	0.280082	0.197635	1.41717	0.156435	0.997785
POLDIP2	103.467	-0.135936	0.0959273	-1.41707	0.156462	0.997785
TMSB4X	3559.75	-0.0970718	0.0685213	-1.41667	0.15658	0.997785
FUBP3	49.8196	0.245274	0.173177	1.41632	0.156682	0.997785
CDKL4	2.05186	1.01649	0.717928	1.41586	0.156816	0.997785
CALD1	72.9556	-0.267187	0.188893	-1.41449	0.157218	0.997785
ZBTB20	20.8459	-0.450636	0.31873	-1.41385	0.157407	0.997785
TMEM165	32.5651	0.201133	0.142265	1.41379	0.157424	0.997785
PIH1D1	1.23391	-1.96676	1.39125	-1.41366	0.157461	0.997785
EVI5	28.715	-0.213425	0.150983	-1.41357	0.157489	0.997785
KIF3A	93.3407	0.147934	0.104654	1.41355	0.157493	0.997785
ZNF287	3.77334	0.646868	0.457696	1.41331	0.157564	0.997785
RALGDS	25.7692	0.29017	0.20535	1.41305	0.15764	0.997785
RHOBTB2	80.0828	0.135094	0.0956276	1.41271	0.157742	0.997785
MSRA	20.0552	0.294962	0.208811	1.41258	0.15778	0.997785
ADCY9	61.4462	0.154336	0.109266	1.41248	0.157808	0.997785
CXCL2	0.489846	-1.86537	1.3208	-1.4123	0.157861	0.997785
FAM81A	102.034	0.122681	0.0868703	1.41223	0.157883	0.997785
NFS1	46.8877	-0.205194	0.145315	-1.41206	0.157932	0.997785
NDUFS4	182.178	0.145785	0.103259	1.41184	0.157998	0.997785
EIF2B2	36.2293	0.198901	0.140881	1.41183	0.157999	0.997785
KHDRBS3	402.822	-0.134136	0.0950367	-1.41142	0.158122	0.997785
LYPD5	0.744306	-1.50431	1.06584	-1.41139	0.158131	0.997785
GABRP	0.490921	-1.86179	1.31922	-1.41128	0.158162	0.997785
SPECC1L	6.51217	0.49044	0.347923	1.40962	0.158652	0.997785
CHAC1	13.9623	0.319055	0.226452	1.40893	0.158856	0.997785
PGPEP1	1.10996	-1.35413	0.961274	-1.40868	0.15893	0.997785
HDAC11	72.3452	0.209664	0.148848	1.40858	0.158959	0.997785
ADAR	125.005	0.163496	0.116098	1.40826	0.159055	0.997785
DIP2C	22.1807	0.282515	0.20065	1.408	0.159131	0.997785
SGK1	48.1193	-0.32522	0.231172	-1.40683	0.159478	0.997785
ATP5G1	348.93	0.132462	0.0941829	1.40643	0.159595	0.997785
GCAT	6.11586	-0.538636	0.383017	-1.4063	0.159636	0.997785
COASY	17.7295	-0.289728	0.206117	-1.40565	0.159827	0.997785
FAM135B	9.94609	0.387709	0.27588	1.40536	0.159915	0.997785
SNX10	53.6275	0.200814	0.142975	1.40454	0.160157	0.997785
UBR3	50.3768	0.175729	0.12514	1.40426	0.16024	0.997785
TTC21A	1.93162	0.89087	0.634602	1.40382	0.160371	0.997785
PAPD4	29.9557	-0.234468	0.16703	-1.40375	0.160394	0.997785
INPP5K	52.6408	0.197823	0.140943	1.40356	0.160449	0.997785
EPM2A	14.3936	-0.337842	0.240762	-1.40322	0.160551	0.997785
ZNF66	15.4893	-0.31077	0.221511	-1.40295	0.160631	0.997785
CAMKK1	45.9117	0.16787	0.119659	1.4029	0.160647	0.997785
PRKCE	243.264	0.156957	0.111913	1.40248	0.160771	0.997785
MSRB3	5.43338	-0.676375	0.482311	-1.40236	0.160807	0.997785
PLPP7	11.5997	0.349798	0.249524	1.40186	0.160958	0.997785
HAUS2	10.6605	-0.383867	0.273872	-1.40163	0.161026	0.997785
RSPO3	22.3339	0.249768	0.178226	1.40141	0.161092	0.997785
PRPF3	25.6649	-0.226967	0.162011	-1.40094	0.161232	0.997785
RPS8	263.064	-0.107021	0.0764041	-1.40073	0.161296	0.997785
TMEM245	24.0502	0.242118	0.172896	1.40037	0.161404	0.997785
CHKA	61.9433	-0.156056	0.111515	-1.39941	0.161689	0.997785
ALDOA	3614.99	0.202654	0.144861	1.39895	0.161829	0.997785
CEP128	3.2833	0.74128	0.529966	1.39873	0.161893	0.997785
HSD17B6	1.79226	0.945961	0.676578	1.39815	0.162067	0.997785
CNIH1	98.5999	-0.124218	0.0888608	-1.39789	0.162145	0.997785
ARL6IP1	138.888	0.159536	0.114219	1.39676	0.162485	0.997785
MOV10	35.6858	-0.258939	0.185399	-1.39666	0.162516	0.997785
BAX	47.5992	0.197227	0.141298	1.39582	0.162768	0.997785
GSE1	26.4067	-0.252904	0.181224	-1.39554	0.162854	0.997785
LYSMD4	13.2903	0.320837	0.23011	1.39427	0.163235	0.997785
PWWP2A	26.4409	-0.270462	0.194027	-1.39394	0.163337	0.997785
RPS6KA4	42.8807	-0.192131	0.137851	-1.39377	0.163388	0.997785
PER2	5.99857	-0.48714	0.349537	-1.39367	0.163417	0.997785
NOC2L	29.4323	-0.212974	0.152824	-1.39359	0.163441	0.997785
TWNK	27.2127	0.391448	0.2809	1.39355	0.163453	0.997785
CAPN2	66.4341	0.193678	0.139009	1.39328	0.163536	0.997785
HOMER3	8.08834	-0.420927	0.302217	-1.3928	0.16368	0.997785
RNF122	0.74238	-1.50618	1.08215	-1.39183	0.163973	0.997785
EBNA1BP2	12.7768	0.33376	0.239809	1.39177	0.163991	0.997785
SNX21	15.0148	0.310659	0.223303	1.3912	0.164164	0.997785
SERAC1	8.67799	-0.429504	0.308736	-1.39117	0.164174	0.997785
CACNA1I	36.7879	0.420268	0.302114	1.39109	0.164198	0.997785
TOM1	26.5291	-0.232138	0.166937	-1.39058	0.164354	0.997785
N4BP2L1	14.3209	0.338373	0.243379	1.39032	0.164433	0.997785
TMEM256	13.7993	0.348038	0.250538	1.38916	0.164784	0.997785
TENM3	24.2534	0.267105	0.192305	1.38896	0.164844	0.997785
PLEKHO1	96.3879	-0.145161	0.104552	-1.38841	0.165012	0.997785
CDKN1A	5.50078	-0.642444	0.462817	-1.38812	0.165101	0.997785
COQ10B	8.02288	-0.49957	0.359943	-1.38791	0.165163	0.997785
PRDM8	13.8679	-0.314924	0.226906	-1.3879	0.165166	0.997785
UBE2QL1	23.7572	0.233302	0.16813	1.38763	0.16525	0.997785
TRIB2	31.2941	0.212099	0.15286	1.38754	0.165278	0.997785
RPS6KA5	19.1967	0.278164	0.200568	1.38688	0.165479	0.997785
BMPR1B	11.6862	-0.344819	0.248729	-1.38633	0.165647	0.997785
VPS28	71.9102	0.140532	0.101403	1.38588	0.165784	0.997785
MRPL43	73.4849	0.142664	0.103021	1.38479	0.166116	0.997785
ARHGEF11	48.6199	-0.16409	0.118496	-1.38477	0.166124	0.997785
NDUFB9	134.9	-0.157877	0.114021	-1.38463	0.166164	0.997785
PREX2	107.423	-0.212544	0.153506	-1.3846	0.166176	0.997785
KCTD21	4.20032	-0.669696	0.483745	-1.3844	0.166237	0.997785
SATB1	105.006	0.163548	0.118145	1.3843	0.166266	0.997785
FHL3	3.15845	-0.72703	0.525206	-1.38428	0.166274	0.997785
IFFO2	12.7478	0.348309	0.251741	1.3836	0.166482	0.997785
ZNF625	3.86149	0.59179	0.427949	1.38285	0.166711	0.997785
BABAM2	34.5101	0.190652	0.137968	1.38185	0.167017	0.997785
YARS2	15.1535	0.310354	0.22463	1.38162	0.167087	0.997785
SRRM2	935.304	-0.0956166	0.0692349	-1.38105	0.167265	0.997785
FGF23	440.135	-0.280173	0.202871	-1.38104	0.167267	0.997785
ARX	95.6548	-0.598837	0.433776	-1.38052	0.167426	0.997785
PALM2	20.5007	0.251726	0.182386	1.38018	0.167532	0.997785
ZNF561	3.83629	-0.638042	0.462608	-1.37923	0.167824	0.997785
DDX19A	18.9347	0.262436	0.190294	1.3791	0.167863	0.997785
METAP1D	18.5151	0.394951	0.286384	1.3791	0.167865	0.997785
SLTM	125.357	-0.119264	0.086495	-1.37885	0.16794	0.997785
HDAC5	205.82	-0.141797	0.102868	-1.37845	0.168065	0.997785
URI1	43.5761	0.17263	0.125263	1.37814	0.168159	0.997785
TIAM2	81.3722	0.131696	0.0955764	1.37791	0.168232	0.997785
TMPO	35.9061	-0.194673	0.1414	-1.37676	0.168586	0.997785
STX2	10.8683	-0.402994	0.292722	-1.37671	0.168602	0.997785
ZNF513	33.44	-0.218085	0.158467	-1.37621	0.168755	0.997785
GARNL3	152.851	0.202105	0.146875	1.37604	0.16881	0.997785
TADA2A	19.3017	-0.272645	0.198377	-1.37438	0.169325	0.997785
FMNL3	10.2633	-0.377509	0.274755	-1.37398	0.169446	0.997785
MED21	14.6948	0.305551	0.222602	1.37263	0.169866	0.997785
SLITRK1	53.3493	0.151722	0.110539	1.37257	0.169886	0.997785
SPOUT1	32.0565	0.228502	0.166498	1.3724	0.16994	0.997785
NDUFAF5	57.0372	0.15376	0.112071	1.37199	0.170065	0.997785
NKTR	90.3508	-0.133039	0.0969792	-1.37183	0.170117	0.997785
WDR36	14.4015	0.32583	0.23753	1.37174	0.170143	0.997785
CBLN1	9.65888	-0.428546	0.31248	-1.37143	0.17024	0.997785
FUBP1	127.416	-0.124966	0.0911225	-1.3714	0.170249	0.997785
FAM19A2	18.7228	-0.305369	0.222698	-1.37122	0.170306	0.997785
PTPRN	617.663	-0.078326	0.0571345	-1.37091	0.170404	0.997785
AC270306.4	86.822	0.20995	0.15323	1.37017	0.170635	0.997785
TRPT1	13.1785	-0.430516	0.314325	-1.36965	0.170795	0.997785
ZMPSTE24	13.8657	-0.326615	0.238548	-1.36918	0.170943	0.997785
EPHA4	146.795	0.174839	0.127697	1.36917	0.170947	0.997785
CADPS2	22.9809	0.233286	0.170404	1.36901	0.170995	0.997785
NRCAM	284.108	-0.192216	0.140412	-1.36894	0.171017	0.997785
RNF14	384.927	0.122069	0.0891822	1.36876	0.171074	0.997785
OSBP2	35.0207	0.188623	0.137806	1.36875	0.171076	0.997785
AP1AR	125.689	0.144261	0.105404	1.36865	0.171107	0.997785
C11orf87	31.6862	0.198932	0.145355	1.36859	0.171128	0.997785
DHX40	29.5681	0.211378	0.154495	1.36819	0.171252	0.997785
ARL15	10.4662	0.348412	0.254777	1.36752	0.171464	0.997785
GPBP1L1	33.4206	-0.216861	0.158822	-1.36543	0.172117	0.997785
FGF14	40.6039	0.180589	0.132272	1.36529	0.172163	0.997785
MCU	19.0952	0.286584	0.209912	1.36526	0.172172	0.997785
VPS54	21.8103	-0.239518	0.175474	-1.36498	0.17226	0.997785
MAT2B	130.546	0.127136	0.0931662	1.36461	0.172375	0.997785
BMT2	25.4681	0.267712	0.196233	1.36426	0.172487	0.997785
NKAIN2	87.9326	0.232434	0.170423	1.36387	0.172609	0.997785
FABP3	5.68262	0.524528	0.384616	1.36377	0.17264	0.997785
NAPB	151.446	0.15989	0.117268	1.36345	0.17274	0.997785
EEA1	26.7199	0.232915	0.17087	1.36311	0.172847	0.997785
POLD3	22.2258	-0.255668	0.187743	-1.3618	0.173262	0.997785
AEBP2	36.6761	-0.181707	0.133512	-1.36098	0.173521	0.997785
PAK5	26.8072	0.211604	0.155532	1.36052	0.173665	0.997785
ENAH	117.386	-0.169953	0.124989	-1.35974	0.173911	0.997785
NAGK	34.0869	-0.229669	0.168927	-1.35958	0.173964	0.997785
PRPF4B	97.5403	-0.138161	0.10164	-1.35931	0.174047	0.997785
CNOT7	160.682	0.125875	0.0926173	1.35909	0.174118	0.997785
FAM114A2	22.2755	-0.274764	0.202219	-1.35874	0.174228	0.997785
MGA	18.0335	0.343354	0.252726	1.35861	0.174272	0.997785
CFAP36	101.275	0.262259	0.193073	1.35834	0.174356	0.997785
SEMA3F	12.9774	0.34292	0.252477	1.35823	0.174392	0.997785
DHX58	0.918722	-1.4345	1.05667	-1.35756	0.174603	0.997785
CA11	539.264	-0.162311	0.119574	-1.35741	0.17465	0.997785
ZFAND3	149.606	-0.117926	0.0868926	-1.35714	0.174736	0.997785
COQ2	41.6709	0.192234	0.141655	1.35706	0.174762	0.997785
STAC3	3.67804	-0.713816	0.52614	-1.3567	0.174876	0.997785
CATSPER2	1.22832	2.00319	1.477	1.35626	0.175017	0.997785
CACNA1D	68.0719	-0.190298	0.140327	-1.35611	0.175065	0.997785
ANKRD12	54.6436	-0.196306	0.144793	-1.35576	0.175174	0.997785
MARK4	108.359	-0.123313	0.0909775	-1.35542	0.175285	0.997785
SCX	2.7825	-0.695539	0.513576	-1.35431	0.175638	0.997785
MID1	7.75594	-0.418037	0.308767	-1.35389	0.17577	0.997785
TM2D2	0.854833	-1.79832	1.32872	-1.35343	0.175919	0.997785
AP2M1	1674.44	0.155392	0.1149	1.35241	0.176245	0.997785
RNF220	247.722	0.0864204	0.063916	1.35209	0.176345	0.997785
ALDH2	42.521	-0.173963	0.128769	-1.35097	0.176704	0.997785
STAT5B	29.9395	0.271596	0.201078	1.3507	0.176791	0.997785
TBCK	13.7769	0.356916	0.26433	1.35026	0.176931	0.997785
GPAT3	2.78616	-0.694436	0.514379	-1.35005	0.177	0.997785
TMC4	0.733589	-1.50167	1.11236	-1.34999	0.17702	0.997785
PNKP	1133.48	-0.161607	0.119716	-1.34992	0.177042	0.997785
HEXDC	25.2075	-0.225423	0.167121	-1.34886	0.177382	0.997785
SPAG5	1.1108	-1.34902	1.00038	-1.3485	0.177496	0.997785
PSME3	217.055	0.079719	0.0591273	1.34826	0.177574	0.997785
SNX27	56.2902	-0.147668	0.109527	-1.34823	0.177586	0.997785
CHRM2	2.04409	0.828968	0.615037	1.34783	0.177711	0.997785
AC092017.3	9.49873	0.469051	0.34825	1.34688	0.178019	0.997785
NRBP2	88.5662	-0.135253	0.100442	-1.34658	0.178114	0.997785
RAD51	1.97652	-0.912603	0.677933	-1.34616	0.178252	0.997785
SMURF2	17.3476	-0.265632	0.197349	-1.346	0.178302	0.997785
MTRNR2L10	1.48872	1.01935	0.758157	1.34451	0.178785	0.997785
SOBP	122.955	-0.118264	0.0879622	-1.34449	0.178791	0.997785
LSM6	39.522	-0.214723	0.159722	-1.34435	0.178834	0.997785
CXCL12	68.5636	0.171281	0.127441	1.344	0.178947	0.997785
SAMD12	16.8119	0.269802	0.20076	1.3439	0.178979	0.997785
ATXN10	89.0197	0.219235	0.163221	1.34317	0.179216	0.997785
SRSF11	171.28	-0.105273	0.0784527	-1.34186	0.17964	0.997785
RUSC1	61.8483	0.153876	0.114677	1.34182	0.179655	0.997785
LSR	3.76361	-0.602953	0.449444	-1.34155	0.179741	0.997785
HIF1A	92.5719	0.123167	0.0918129	1.3415	0.179758	0.997785
SNRPE	1.1728	3.69416	2.75411	1.34133	0.179815	0.997785
LRP1	324.778	-0.139896	0.104318	-1.34105	0.179904	0.997785
OSBPL9	23.4681	-0.324892	0.242384	-1.3404	0.180114	0.997785
MECOM	36.7412	-0.198995	0.148502	-1.34002	0.18024	0.997785
USF2	229.465	-0.100905	0.0753268	-1.33956	0.180389	0.997785
TUBE1	6.45389	-0.585321	0.436976	-1.33948	0.180414	0.997785
CCDC157	8.77478	0.375413	0.280285	1.33939	0.180442	0.997785
05-Sep	982.691	0.0576434	0.0430576	1.33875	0.180651	0.997785
COPS8	47.9367	0.161937	0.120968	1.33867	0.180678	0.997785
GABBR2	146.762	0.178137	0.133107	1.3383	0.180799	0.997785
ADAM23	18.2328	0.26049	0.194875	1.3367	0.18132	0.997785
ULK1	39.9405	0.298693	0.223627	1.33567	0.181656	0.997785
RNF24	12.6337	0.306846	0.22974	1.33562	0.181673	0.997785
LTBP1	2.61531	0.725906	0.543501	1.33561	0.181676	0.997785
GABRB3	113.306	0.113735	0.0851793	1.33525	0.181796	0.997785
METTL14	24.6738	0.222628	0.166744	1.33515	0.181827	0.997785
RNF128	3.98426	0.573867	0.43013	1.33417	0.182148	0.997785
BCLAF1	179.367	-0.105418	0.0790225	-1.33403	0.182194	0.997785
ZFX	13.2363	0.337466	0.253019	1.33376	0.182284	0.997785
RHOC	38.5726	-0.250783	0.188065	-1.33349	0.182371	0.997785
TAL1	0.687083	-1.8654	1.39902	-1.33336	0.182413	0.997785
COTL1	44.6381	-0.165167	0.123884	-1.33324	0.182452	0.997785
AC098484.3	0.630258	1.7592	1.32028	1.33245	0.182712	0.997785
ADD2	143.863	0.111745	0.0838821	1.33217	0.182805	0.997785
EIF5A2	38.4233	0.177935	0.133572	1.33213	0.182818	0.997785
UBAC2	20.8753	-0.24181	0.181542	-1.33198	0.182867	0.997785
NRXN3	174.851	0.102318	0.0768205	1.33191	0.182889	0.997785
TOMM34	50.2295	0.152471	0.114483	1.33182	0.182918	0.997785
CKB	3532.63	0.0738885	0.0554832	1.33173	0.18295	0.997785
JAGN1	47.3599	0.225771	0.169702	1.3304	0.183388	0.997785
PXDC1	0.738018	-1.50556	1.13173	-1.33032	0.183413	0.997785
TM9SF4	81.1102	0.137126	0.103114	1.32985	0.183567	0.997785
AF241726.2	545.902	0.106408	0.0800331	1.32955	0.183666	0.997785
SCAMP2	20.4437	-0.248059	0.186619	-1.32923	0.183772	0.997785
TMEM106B	40.0178	0.203135	0.152937	1.32823	0.184104	0.997785
TROVE2	10.1958	0.343025	0.258266	1.32818	0.184118	0.997785
EFEMP2	10.4663	-0.33712	0.253851	-1.32802	0.184171	0.997785
C1QL1	11.1626	-0.328141	0.247121	-1.32785	0.184226	0.997785
RBSN	50.1754	0.173281	0.130621	1.32659	0.184645	0.997785
BRD9	19.9452	-0.255664	0.192806	-1.32602	0.184834	0.997785
MRPS14	45.0881	0.181583	0.136961	1.3258	0.184906	0.997785
C1orf198	25.6613	0.241767	0.182373	1.32567	0.184948	0.997785
RBFOX3	215.464	0.121226	0.091455	1.32552	0.184998	0.997785
CHP1	110.405	0.119482	0.0901863	1.32483	0.185226	0.997785
POR	75.6641	-0.186597	0.140862	-1.32468	0.185277	0.997785
FAM120A	132.333	-0.0949229	0.0716621	-1.32459	0.185307	0.997785
TOMM70	46.495	0.165624	0.12504	1.32457	0.185314	0.997785
TBC1D7	3.52786	-0.642461	0.485259	-1.32395	0.185518	0.997785
PDLIM7	50.21	-0.179068	0.135258	-1.3239	0.185537	0.997785
TSPAN2	28.5935	-0.273638	0.206704	-1.32381	0.185566	0.997785
CLCN4	11.3238	0.323588	0.244503	1.32345	0.185686	0.997785
CBWD5	7.43983	0.412516	0.311788	1.32306	0.185814	0.997785
SUMF2	3.223	0.704358	0.532392	1.32301	0.185833	0.997785
DEF6	1.98371	0.957271	0.723676	1.32279	0.185905	0.997785
ABI2	557.397	0.0725929	0.0548835	1.32267	0.185945	0.997785
CPAMD8	56.0339	-0.688091	0.520426	-1.32217	0.186112	0.997785
CADPS	398.704	0.13853	0.104781	1.32209	0.186137	0.997785
LRRC14	3.90661	-0.578375	0.437618	-1.32165	0.186286	0.997785
SCG5	294.319	0.106471	0.0805957	1.32105	0.186486	0.997785
GPATCH4	3.78645	-0.599431	0.454282	-1.31951	0.186997	0.997785
KCNH1	9.10799	0.358643	0.271827	1.31938	0.187042	0.997785
PTGFRN	13.7638	0.39418	0.29881	1.31916	0.187114	0.997785
ATXN1	14.3197	0.301318	0.228443	1.31901	0.187167	0.997785
CCDC22	9.28684	0.371365	0.281549	1.319	0.187167	0.997785
PIGC	6.63426	0.427855	0.324384	1.31898	0.187177	0.997785
FSCN1	75.9644	0.138075	0.104734	1.31834	0.18739	0.997785
ZNF219	16.5562	-0.268405	0.20366	-1.31791	0.187534	0.997785
NFIC	28.9211	0.197852	0.150148	1.31771	0.187599	0.997785
PIM2	22.8769	0.269367	0.204515	1.3171	0.187805	0.997785
CPSF7	86.6179	-0.126903	0.0964328	-1.31597	0.188184	0.997785
SBSN	1.16925	-1.09386	0.831499	-1.31553	0.188333	0.997785
SLC4A2	34.5499	-0.197834	0.150446	-1.31498	0.188515	0.997785
PICK1	28.6675	0.199462	0.151702	1.31483	0.188566	0.997785
CYP4F8	3.04729	0.682811	0.519482	1.31441	0.188709	0.997785
PLEKHA6	25.6348	0.213344	0.162372	1.31392	0.188872	0.997785
FOXO1	25.6604	-0.450042	0.342565	-1.31374	0.188933	0.997785
NHSL1	3.90784	0.628781	0.478635	1.3137	0.188948	0.997785
EIF4EBP2	0.685848	1.38557	1.05478	1.31362	0.188976	0.997785
PRKAB1	49.1515	0.199707	0.152094	1.31305	0.189166	0.997785
TXLNB	1.36412	-1.07548	0.819402	-1.31252	0.189344	0.997785
UTP14A	6.31579	-0.431893	0.329133	-1.31221	0.189448	0.997785
KCNH5	8.99283	0.364219	0.27779	1.31113	0.189813	0.997785
MOG	0.617852	-2.22121	1.69468	-1.31069	0.189962	0.997785
PTPRZ1	98.529	-0.182884	0.139549	-1.31054	0.190015	0.997785
CERS5	17.199	0.263811	0.201402	1.30988	0.190237	0.997785
CYBRD1	1.72211	-1.05209	0.803338	-1.30964	0.190316	0.997785
COMMD3-BMI1	23.4333	0.274964	0.210071	1.30891	0.190565	0.997785
H3F3B	171.348	-0.0925699	0.0707355	-1.30868	0.190644	0.997785
ARPC4	226.05	0.134986	0.10316	1.3085	0.190702	0.997785
RNF103-CHMP3	2.39169	1.72412	1.31813	1.308	0.190873	0.997785
ZC3H18	24.3322	0.226168	0.172961	1.30762	0.191002	0.997785
ACSM5	9.00559	-0.413188	0.316138	-1.30699	0.191217	0.997785
GIPC1	46.5258	0.217681	0.166576	1.30679	0.191283	0.997785
AC005670.2	49.5632	0.157264	0.120407	1.3061	0.191517	0.997785
DGCR2	27.2604	0.245121	0.187682	1.30605	0.191537	0.997785
NRGN	1434.35	0.0745904	0.0571177	1.30591	0.191584	0.997785
SH2D4A	2.22024	-0.975215	0.746993	-1.30552	0.191715	0.997785
GATD1	12.1447	0.377845	0.289453	1.30538	0.191764	0.997785
AIFM3	17.9406	-0.256545	0.196747	-1.30393	0.192256	0.997785
CCDC117	11.0168	0.372491	0.285761	1.3035	0.192403	0.997785
MYO18A	104.052	-0.137891	0.105842	-1.3028	0.192642	0.997785
BCAR3	22.9657	-0.295706	0.227093	-1.30214	0.19287	0.997785
FBXO11	151.416	-0.150405	0.115513	-1.30206	0.192894	0.997785
THAP5	0.560524	-1.50426	1.1553	-1.30205	0.192899	0.997785
NKAIN4	1.07224	-3.09613	2.37807	-1.30195	0.192935	0.997785
MGAT5B	42.5561	0.169584	0.13028	1.30169	0.193023	0.997785
KBTBD4	37.8055	0.175396	0.134761	1.30153	0.193078	0.997785
LRRTM2	35.5173	0.180187	0.138448	1.30147	0.193097	0.997785
WASHC5	85.6813	0.176934	0.135958	1.30139	0.193126	0.997785
C11orf80	0.752933	1.56101	1.2002	1.30062	0.193388	0.997785
RTN4	364.674	0.0990104	0.0761272	1.30059	0.193399	0.997785
ACTR3B	60.3351	0.139939	0.107638	1.30009	0.193568	0.997785
ARRDC2	4.90023	-0.606461	0.466506	-1.30001	0.193599	0.997785
CD44	12.5239	-0.320667	0.246669	-1.29999	0.193605	0.997785
AKAP6	104.447	0.159309	0.122565	1.2998	0.193671	0.997785
THOC2	89.3384	-0.154603	0.118955	-1.29968	0.19371	0.997785
COX17	0.751645	1.55951	1.20001	1.29958	0.193746	0.997785
GRINA	396.821	0.0872724	0.0671626	1.29942	0.1938	0.997785
CCND1	61.6058	-0.160153	0.123256	-1.29936	0.19382	0.997785
PCCB	34.5051	-0.199657	0.153663	-1.29931	0.193836	0.997785
MAFG	24.3005	-0.212181	0.163316	-1.2992	0.193874	0.997785
ORMDL2	12.6103	0.33385	0.257073	1.29865	0.194062	0.997785
GMPPA	13.3588	-0.309768	0.23867	-1.29789	0.194323	0.997785
DLG4	1272.4	-0.120489	0.0928341	-1.29789	0.194324	0.997785
PXYLP1	2.46725	-0.712754	0.549375	-1.29739	0.194497	0.997785
DNM2	62.3165	-0.147787	0.113949	-1.29695	0.194648	0.997785
TMEM55B	87.8571	0.150706	0.116225	1.29668	0.194741	0.997785
ASB5	0.547103	-1.50055	1.15758	-1.29628	0.194879	0.997785
CACUL1	99.9719	-0.168436	0.129974	-1.29592	0.195004	0.997785
ITGAV	36.6247	0.218404	0.168536	1.29589	0.195014	0.997785
RSRC1	39.9105	-0.174047	0.134363	-1.29535	0.1952	0.997785
UNC13D	3.94679	-0.620249	0.478843	-1.29531	0.195214	0.997785
USP9X	150.962	0.108289	0.0836307	1.29485	0.195373	0.997785
KIF22	1.96749	-0.910339	0.70316	-1.29464	0.195444	0.997785
FAM135A	34.2954	-0.189174	0.14614	-1.29447	0.195503	0.997785
MIEN1	33.7568	0.189722	0.146588	1.29426	0.195577	0.997785
RBM20	3.26787	-0.700415	0.541176	-1.29425	0.195581	0.997785
PIAS3	20.1915	-0.252136	0.194859	-1.29394	0.195686	0.997785
ZC3H15	123.994	-0.25503	0.197114	-1.29382	0.195727	0.997785
CYP46A1	212.867	0.143553	0.110957	1.29377	0.195746	0.997785
BCAN	65.8943	-0.201053	0.155506	-1.2929	0.196046	0.997785
STXBP1	439.856	0.113699	0.0879606	1.29261	0.196146	0.997785
MMP2	5.47996	-0.53647	0.415046	-1.29256	0.196164	0.997785
RBM22	13.1245	0.321755	0.248997	1.29221	0.196285	0.997785
PLIN5	2.2086	-0.800642	0.619627	-1.29213	0.196311	0.997785
PES1	17.1599	0.26264	0.203271	1.29207	0.196333	0.997785
PKP4	340.566	-0.168687	0.130613	-1.2915	0.19653	0.997785
PRDM15	9.65335	-0.34918	0.270418	-1.29126	0.196614	0.997785
CCNF	3.22421	-0.658265	0.50983	-1.29115	0.196653	0.997785
TBCB	101.085	-0.150637	0.116672	-1.29112	0.196663	0.997785
ALAS2	1.08167	1.30805	1.01423	1.2897	0.197154	0.997785
CYB5R2	6.15218	-0.601097	0.466324	-1.28901	0.197394	0.997785
PPP4R3A	58.7535	-0.153488	0.119077	-1.28898	0.197404	0.997785
NR2C2	83.4991	0.157311	0.122049	1.28891	0.197428	0.997785
MED30	44.286	0.16238	0.126093	1.28777	0.197825	0.997785
AP3B1	27.7234	-0.217136	0.168696	-1.28714	0.198045	0.997785
NR1H3	25.5604	-0.259947	0.20198	-1.28699	0.198097	0.997785
DCAF17	15.3839	-0.277418	0.215708	-1.28608	0.198415	0.997785
07-Sep	1045.84	0.0944383	0.0734369	1.28598	0.198451	0.997785
ASNA1	99.3649	0.115211	0.0895906	1.28597	0.198454	0.997785
SUDS3	41.4142	0.192881	0.150101	1.28501	0.19879	0.997785
RIT1	64.4858	-0.165273	0.128725	-1.28393	0.199168	0.997785
RPS6KL1	76.7341	-0.138033	0.107552	-1.28341	0.199349	0.997785
KCNK2	22.2582	0.225821	0.175966	1.28332	0.199379	0.997785
TMEM25	20.649	0.261766	0.203991	1.28323	0.199413	0.997785
VPS13C	39.4241	-0.234451	0.182718	-1.28313	0.199447	0.997785
UBXN6	4.83488	-0.499819	0.389702	-1.28257	0.199644	0.997785
CRYM	121.271	0.192203	0.14997	1.28161	0.199981	0.997785
PRKACB	236.574	0.113092	0.0882596	1.28136	0.200069	0.997785
DDIT4L	2.07567	0.842324	0.65748	1.28114	0.200144	0.997785
SLC17A5	3.54454	0.590382	0.460903	1.28092	0.20022	0.997785
FMNL2	27.0331	-0.20116	0.157053	-1.28084	0.200251	0.997785
DPM2	0.858489	-1.29829	1.01423	-1.28008	0.200518	0.997785
NEFL	344.714	0.100533	0.0785495	1.27987	0.20059	0.997785
LAPTM5	7.11587	-0.403336	0.31518	-1.2797	0.200651	0.997785
NUCB1	137.801	0.108356	0.0846813	1.27957	0.200697	0.997785
TLL1	0.862394	-1.299	1.01519	-1.27957	0.200698	0.997785
ROR2	1.47185	-0.980846	0.767735	-1.27758	0.201396	0.997785
SQSTM1	2.37908	1.15094	0.901056	1.27732	0.201489	0.997785
NDFIP2	78.8121	0.158647	0.124207	1.27728	0.201503	0.997785
HLA-B	50.9014	-0.172756	0.135264	-1.27717	0.201541	0.997785
TMEM161B	30.2798	0.208914	0.163593	1.27703	0.20159	0.997785
RUNDC3A	279.51	-0.0691342	0.0541444	-1.27685	0.201656	0.997785
SRF	47.2017	-0.154845	0.12135	-1.27602	0.20195	0.997785
DAW1	2.87051	-0.735163	0.576184	-1.27592	0.201985	0.997785
GALK1	5.94154	0.446342	0.349981	1.27533	0.202192	0.997785
AMOT	13.6651	-0.290581	0.228016	-1.27439	0.202526	0.997785
RRAGD	32.0071	0.191905	0.150692	1.27349	0.202845	0.997785
NXPH1	63.3436	0.159951	0.125623	1.27326	0.202926	0.997785
ARL6IP5	108.827	0.27889	0.219075	1.27303	0.203006	0.997785
HMGA2	27.5666	-0.209207	0.164369	-1.27279	0.203092	0.997785
ATG4C	54.836	0.186002	0.146183	1.27239	0.203235	0.997785
HSPA1B	9.4188	-0.724273	0.569331	-1.27215	0.203321	0.997785
APP	1112.87	0.104351	0.0820868	1.27123	0.203646	0.997785
REEP1	68.7379	0.175617	0.138176	1.27096	0.203741	0.997785
ZFAND5	260.255	0.101948	0.0802447	1.27046	0.20392	0.997785
GOLT1B	43.5419	-0.343667	0.270507	-1.27045	0.203923	0.997785
ACOT13	18.9167	-0.266776	0.209994	-1.2704	0.203943	0.997785
BEND7	7.00883	-0.470708	0.370604	-1.27011	0.204045	0.997785
DNAL4	24.3557	-0.234625	0.184738	-1.27004	0.204071	0.997785
OFD1	3.67245	0.572325	0.45072	1.2698	0.204156	0.997785
SEC61A1	19.3114	0.268948	0.211839	1.26959	0.204232	0.997785
SNTG1	8.20503	0.375441	0.29575	1.26945	0.20428	0.997785
WTH3DI	70.814	0.123208	0.097063	1.26936	0.204314	0.997785
LHX9	0.559696	1.55223	1.22291	1.2693	0.204336	0.997785
10-Sep	8.58508	-0.440951	0.347406	-1.26927	0.204346	0.997785
HAGH	1.79344	-0.891171	0.702162	-1.26918	0.204376	0.997785
CCDC82	2.97712	0.636645	0.501697	1.26898	0.204448	0.997785
HOMER1	109.211	-0.191367	0.150834	-1.26873	0.204538	0.997785
LSM8	0.492913	-1.86607	1.47129	-1.26832	0.204685	0.997785
RAB11FIP2	31.9209	0.192586	0.151918	1.2677	0.204906	0.997785
TARS	41.2067	-0.167853	0.132415	-1.26763	0.204931	0.997785
SEMA6A	28.3315	-0.237847	0.187634	-1.26761	0.204937	0.997785
SSTR3	0.993679	1.16227	0.917088	1.26735	0.205031	0.997785
EZH2	6.5916	-0.41335	0.326229	-1.26705	0.205136	0.997785
AC013394.1	0.688495	-1.33542	1.05433	-1.2666	0.205298	0.997785
SF1	278.283	-0.12608	0.0995633	-1.26633	0.205396	0.997785
ROBO2	61.2603	0.142307	0.112416	1.26589	0.205552	0.997785
ACSL6	170.769	-0.0963554	0.0761171	-1.26589	0.205554	0.997785
CHD2	136.518	-0.108087	0.0853849	-1.26588	0.205555	0.997785
RCN1	41.4449	-0.173371	0.136976	-1.26571	0.205618	0.997785
GTPBP4	15.1984	-0.295012	0.233091	-1.26565	0.205639	0.997785
NPTX2	43.7318	-0.293818	0.232181	-1.26547	0.205702	0.997785
CDC42	284.056	0.101413	0.0801492	1.26531	0.205761	0.997785
PGGHG	4.25206	-0.528117	0.417499	-1.26495	0.205888	0.997785
FAM159A	28.0513	-0.198562	0.156985	-1.26485	0.205925	0.997785
OBSL1	12.1456	-0.301291	0.23833	-1.26418	0.206167	0.997785
IRAK1BP1	265.938	-0.142477	0.112754	-1.26361	0.206369	0.997785
04-Sep	160.627	0.15204	0.120335	1.26347	0.20642	0.997785
PPM1L	15.8581	0.271129	0.214621	1.26329	0.206483	0.997785
FBXO2	55.412	-0.137648	0.108963	-1.26325	0.206498	0.997785
ABHD11	8.60893	-0.370198	0.293132	-1.26291	0.206623	0.997785
PTCH1	69.9048	-0.185818	0.147245	-1.26197	0.206961	0.997785
DENND4C	5.33384	-0.44889	0.355738	-1.26186	0.207	0.997785
CLSTN2	18.4831	0.237805	0.188457	1.26186	0.207001	0.997785
HTR2A	24.0806	0.242996	0.192587	1.26175	0.20704	0.997785
CETN3	68.2621	-0.144178	0.114274	-1.26169	0.207061	0.997785
VWA5B1	0.486253	-1.85721	1.47218	-1.26154	0.207114	0.997785
CAMSAP2	66.0359	0.160234	0.127015	1.26154	0.207116	0.997785
HIST1H4K	1.91907	1.1011	0.873376	1.26074	0.207402	0.997785
GPI	312.147	-0.0771702	0.0612513	-1.25989	0.207708	0.997785
COMTD1	7.7363	0.400354	0.317782	1.25984	0.207727	0.997785
MAP3K7CL	1.95121	0.896875	0.712094	1.25949	0.207854	0.997785
ITPR1	616.875	0.0734812	0.0583528	1.25926	0.207937	0.997785
HSD17B13	27.3173	-0.192449	0.152843	-1.25912	0.207986	0.997785
KIRREL3	19.5735	-0.232894	0.184977	-1.25904	0.208015	0.997785
SUPT16H	38.6709	-0.177326	0.140969	-1.25791	0.208424	0.997785
KDM6A	22.5684	0.237203	0.188591	1.25777	0.208476	0.997785
LCP1	9.53188	-0.35159	0.279828	-1.25645	0.208952	0.997785
ZMYM2	129.255	-0.114665	0.0913099	-1.25577	0.209198	0.997785
ATXN7L3	350.629	0.0721163	0.0574291	1.25574	0.209209	0.997785
MPC1	106.826	0.102312	0.0814982	1.25538	0.20934	0.997785
CDK17	88.3663	0.120678	0.0961299	1.25536	0.209348	0.997785
ST3GAL6	13.195	-0.314652	0.250677	-1.25521	0.209404	0.997785
MAP4K4	87.0262	-0.184757	0.147249	-1.25473	0.209577	0.997785
COA3	0.439358	1.69294	1.34928	1.2547	0.209588	0.997785
AC009163.4	14.1747	-1.26195	1.00604	-1.25437	0.209709	0.997785
JADE1	26.0919	0.224838	0.179248	1.25434	0.209717	0.997785
RHPN2	7.5406	0.387609	0.309065	1.25413	0.209793	0.997785
GGA2	36.5476	0.19117	0.152455	1.25394	0.209862	0.997785
EIF4A2	1024.06	0.0561597	0.0447979	1.25362	0.209979	0.997785
HPGD	1.19067	1.15588	0.922032	1.25362	0.209981	0.997785
DIABLO	15.6663	0.263827	0.210457	1.25359	0.20999	0.997785
PLK4	2.40525	-0.817364	0.652168	-1.2533	0.210096	0.997785
WDFY1	22.2137	0.216885	0.173068	1.25318	0.210141	0.997785
TADA3	35.2303	0.176976	0.141229	1.25311	0.210166	0.997785
RIBC1	1.42569	0.932451	0.744545	1.25238	0.210433	0.997785
SYK	2.22583	0.828539	0.661725	1.25209	0.210538	0.997785
GALM	4.32544	-0.563403	0.449976	-1.25207	0.210543	0.997785
LAYN	3.1111	-0.812138	0.648651	-1.25204	0.210554	0.997785
GIT2	20.7551	-0.226137	0.180641	-1.25185	0.210623	0.997785
MYH3	2.53664	-0.769523	0.614722	-1.25182	0.210634	0.997785
NPM1	92.9581	-0.119501	0.0954633	-1.2518	0.210644	0.997785
NGLY1	14.534	0.270314	0.21595	1.25174	0.210664	0.997785
SLC4A1AP	39.6955	0.162739	0.130046	1.2514	0.210788	0.997785
CARMIL3	18.633	-0.235121	0.187891	-1.25137	0.210799	0.997785
ALDH3A2	28.4842	0.223943	0.178976	1.25125	0.210844	0.997785
PPHLN1	7.24888	-0.397691	0.317917	-1.25093	0.210961	0.997785
LUC7L	59.0835	0.138567	0.110779	1.25084	0.210993	0.997785
ISOC2	6.54303	-0.416481	0.333005	-1.25068	0.211053	0.997785
UPF3A	84.4688	-0.183916	0.147134	-1.24999	0.211302	0.997785
TTLL9	4.52176	-0.494205	0.395525	-1.24949	0.211486	0.997785
NT5C3B	47.1242	-0.169034	0.135296	-1.24936	0.211532	0.997785
PSMD2	523.955	0.0913564	0.0731437	1.249	0.211665	0.997785
ZNF30	0.433405	1.68638	1.35031	1.24888	0.21171	0.997785
R3HCC1	7.62952	0.378751	0.303453	1.24814	0.211981	0.997785
CEBPZOS	11.8995	0.362053	0.29014	1.24786	0.212083	0.997785
MAST4	30.8353	-0.254371	0.203871	-1.2477	0.212139	0.997785
TAPT1	39.2933	-0.168615	0.135141	-1.2477	0.212142	0.997785
FARP2	33.1695	-0.186182	0.149335	-1.24674	0.212492	0.997785
GABRA4	54.381	0.139056	0.111539	1.2467	0.212506	0.997785
TRIM32	28.8136	0.21945	0.176032	1.24665	0.212525	0.997785
CPD	80.6082	0.128319	0.102958	1.24632	0.212646	0.997785
DOCK1	9.21236	-0.4033	0.323599	-1.2463	0.212656	0.997785
AC104109.3	0.676766	-1.86714	1.49825	-1.24621	0.212688	0.997785
MYCBP	10.0567	-0.524305	0.420728	-1.24619	0.212696	0.997785
THAP6	2.92089	-0.655321	0.526141	-1.24552	0.212939	0.997785
GPS2	23.9074	-0.231378	0.185769	-1.24552	0.212942	0.997785
TSC1	15.2444	0.258481	0.207564	1.24531	0.213017	0.997785
HSD17B12	41.1621	-0.163622	0.13141	-1.24513	0.213084	0.997785
SRPK2	282.942	0.0851637	0.0684014	1.24506	0.21311	0.997785
NSF	579.582	0.126063	0.101252	1.24504	0.213116	0.997785
FEZ1	318.664	0.0732706	0.0588545	1.24495	0.213152	0.997785
MCUR1	9.78429	-0.343542	0.276023	-1.24461	0.213274	0.997785
CCSER2	59.1229	0.135292	0.108714	1.24447	0.213326	0.997785
PLXNB2	34.3441	-0.173933	0.139775	-1.24437	0.213362	0.997785
ULK2	102.94	0.112172	0.090155	1.24421	0.213422	0.997785
INCENP	2.56638	0.674633	0.542221	1.2442	0.213425	0.997785
BCAP29	10.7543	0.321567	0.258459	1.24417	0.213436	0.997785
IDH3A	235.869	0.10134	0.0815045	1.24336	0.213734	0.997785
MRPL34	1.05176	-1.24106	0.998187	-1.24331	0.213752	0.997785
SIDT1	16.9521	0.246976	0.198657	1.24323	0.213784	0.997785
COMMD2	14.8982	0.300204	0.241509	1.24304	0.213855	0.997785
ITGB1	205.927	-0.126198	0.101541	-1.24282	0.213932	0.997785
RASL11A	8.62404	0.42256	0.34019	1.24213	0.214189	0.997785
TMEM134	74.5192	-0.146755	0.118159	-1.24201	0.214233	0.997785
MGRN1	270.332	0.0799479	0.0643735	1.24194	0.21426	0.997785
SPCS3	87.1867	0.129484	0.104331	1.24109	0.214574	0.997785
ZNF543	0.427615	1.67467	1.34989	1.24059	0.214756	0.997785
RPL30	98.3242	-0.136961	0.110454	-1.23997	0.214985	0.997785
YAF2	188.029	-0.125048	0.100889	-1.23947	0.215171	0.997785
DUSP26	9.85781	-0.482641	0.389466	-1.23924	0.215258	0.997785
IQSEC3	1274.21	-0.199269	0.160822	-1.23906	0.215322	0.997785
MFSD10	10.5977	-0.329434	0.265913	-1.23888	0.215391	0.997785
MTG1	13.9242	-0.339426	0.274017	-1.23871	0.215455	0.997785
ZMYM4	33.2148	-0.202944	0.163846	-1.23862	0.215485	0.997785
MDFIC	1.72913	-0.82532	0.666339	-1.23859	0.215498	0.997785
TUBB3	875.627	0.108302	0.0874661	1.23822	0.215636	0.997785
TENM2	66.9219	0.166397	0.13441	1.23798	0.215724	0.997785
FICD	2.2809	-0.695432	0.561763	-1.23795	0.215736	0.997785
DIRAS2	34.328	0.235413	0.190216	1.23761	0.21586	0.997785
EXOSC9	36.2125	0.171394	0.138535	1.23718	0.216019	0.997785
TP53I13	4.90236	-0.532214	0.430194	-1.23715	0.216032	0.997785
WDR47	70.8196	0.147594	0.119316	1.237	0.216087	0.997785
TRIM66	16.2538	0.267685	0.216479	1.23654	0.216256	0.997785
ZRANB2	350.492	-0.0873346	0.0706296	-1.23652	0.216267	0.997785
PCDHGC5	42.0033	0.156307	0.126416	1.23645	0.21629	0.997785
COPG2	48.4644	0.15183	0.122859	1.2358	0.216531	0.997785
TRIAP1	6.6883	0.40169	0.325066	1.23572	0.216563	0.997785
ERCC8	70.1667	-0.290576	0.235637	-1.23315	0.21752	0.997785
KCTD8	3.34946	0.564628	0.458025	1.23275	0.217671	0.997785
SH2D3C	26.1025	0.209357	0.169832	1.23273	0.217677	0.997785
KCNQ3	32.4879	0.178304	0.144663	1.23255	0.217743	0.997785
IL5RA	2.99047	-0.716155	0.581045	-1.23253	0.217751	0.997785
ARHGAP5	128.204	-0.0955279	0.0775188	-1.23232	0.21783	0.997785
YTHDC1	66.4396	-0.143389	0.116403	-1.23184	0.21801	0.997785
RCHY1	40.7004	0.185591	0.150696	1.23156	0.218114	0.997785
DCBLD1	1.51685	1.0421	0.846315	1.23134	0.218195	0.997785
RABEP2	3.91925	0.536308	0.435581	1.23125	0.21823	0.997785
NRN1	207.614	0.0996218	0.0809316	1.23094	0.218346	0.997785
ACOT11	3.74119	0.609631	0.495352	1.2307	0.218434	0.997785
ABCB7	25.226	0.244692	0.19889	1.23029	0.218589	0.997785
AL672142.1	14.1205	0.436199	0.35473	1.22966	0.218823	0.997785
BTRC	81.0787	0.134631	0.109512	1.22938	0.21893	0.997785
ZBTB44	29.0818	-0.227092	0.184788	-1.22893	0.219097	0.997785
ATP1A2	1187.71	-0.118406	0.0963702	-1.22866	0.2192	0.997785
ZYX	19.7547	-0.293443	0.238865	-1.22849	0.219264	0.997785
RPL18A	254.523	-0.213412	0.173753	-1.22825	0.219355	0.997785
ROGDI	0.553557	-1.50384	1.22509	-1.22754	0.219621	0.997785
MT1E	6.32646	-0.431733	0.351817	-1.22715	0.219766	0.997785
OR51E2	1.55223	0.854441	0.696349	1.22703	0.219811	0.997785
SND1	106.839	0.159894	0.130356	1.2266	0.219975	0.997785
PCLAF	0.858336	-1.30535	1.06436	-1.22642	0.220042	0.997785
CAMKK2	47.0055	0.145891	0.118958	1.22641	0.220043	0.997785
NUPL2	4.32676	0.522883	0.42642	1.22622	0.220118	0.997785
GSTO2	0.679638	-1.33465	1.08873	-1.22587	0.220247	0.997785
SLC17A9	0.551408	-1.50183	1.2252	-1.22579	0.220279	0.997785
RNF114	45.8592	-0.151386	0.123531	-1.2255	0.220389	0.997785
CNTNAP2	64.3211	0.178929	0.146012	1.22544	0.22041	0.997785
UBXN2A	7.58003	-0.380565	0.310555	-1.22544	0.220411	0.997785
TCAF1	12.5671	0.329967	0.269308	1.22524	0.220485	0.997785
TKT	116.161	-0.09679	0.0790494	-1.22442	0.220792	0.997785
CCDC18	2.00183	0.766256	0.625858	1.22433	0.220828	0.997785
SH3BP1	6.24264	-0.409892	0.33486	-1.22407	0.220926	0.997785
GTSF1	0.552213	-1.49814	1.22396	-1.22401	0.220949	0.997785
UBB	1558.21	0.0854136	0.06982	1.22334	0.221201	0.997785
FAM171A2	43.4654	0.171799	0.140451	1.2232	0.221255	0.997785
ALDH16A1	10.6701	0.497245	0.406625	1.22286	0.221383	0.997785
OAZ1	382.93	-0.0622213	0.0508902	-1.22266	0.221459	0.997785
PIGU	32.9218	-0.188982	0.154619	-1.22224	0.221616	0.997785
RNF152	2.54782	0.669655	0.548137	1.22169	0.221824	0.997785
HMGCLL1	17.6622	0.318655	0.260835	1.22167	0.221831	0.997785
RFX5	18.3379	0.249706	0.204452	1.22134	0.221956	0.997785
LMNA	94.5295	-0.146185	0.119694	-1.22132	0.221964	0.997785
CYTH2	108.273	-0.147205	0.120575	-1.22086	0.222141	0.997785
RFX2	10.4114	-0.319258	0.261544	-1.22067	0.222213	0.997785
L3MBTL1	6.92863	-0.391621	0.320949	-1.2202	0.22239	0.997785
PABPC1	619.346	-0.137235	0.11247	-1.22019	0.222393	0.997785
CA8	10.7778	0.348	0.285293	1.2198	0.222542	0.997785
MAP2K5	63.8807	0.158457	0.129926	1.2196	0.222618	0.997785
REPIN1	22.9025	-0.211132	0.173137	-1.21945	0.222674	0.997785
FER	12.8597	-0.284814	0.233601	-1.21923	0.222755	0.997785
TUBA1C	172.407	0.12597	0.10332	1.21922	0.22276	0.997785
SLC6A12	0.992824	1.15859	0.950805	1.21854	0.223019	0.997785
CARMIL2	180.216	0.0785834	0.0644901	1.21853	0.223021	0.997785
BCL2L11	6.16577	0.596747	0.489741	1.2185	0.223036	0.997785
AKAP2	34.4807	0.225123	0.184764	1.21844	0.223058	0.997785
TOMM40	110.817	0.10427	0.0855798	1.21839	0.223075	0.997785
KCNJ9	17.7645	0.234283	0.192322	1.21818	0.223155	0.997785
ARHGEF9	376.41	0.0759117	0.0623324	1.21785	0.22328	0.997785
PDGFA	42.0586	0.316464	0.259858	1.21783	0.223288	0.997785
ZNFX1	6.28912	0.399868	0.328346	1.21783	0.223289	0.997785
ALCAM	133.541	0.0954862	0.0784149	1.21771	0.223336	0.997785
ZDHHC23	2.55567	0.670963	0.551071	1.21756	0.223391	0.997785
GRSF1	26.1747	0.196846	0.161676	1.21754	0.223401	0.997785
WDR26	90.4152	-0.107327	0.0881643	-1.21735	0.223472	0.997785
POLQ	0.434246	-1.64664	1.35266	-1.21733	0.223477	0.997785
PREPL	77.6174	0.130777	0.107437	1.21724	0.223513	0.997785
PTEN	52.2237	0.136785	0.112381	1.21715	0.223547	0.997785
ST3GAL1	3.92595	0.53708	0.441268	1.21713	0.223555	0.997785
CAND2	3.70592	-0.559121	0.459741	-1.21616	0.223923	0.997785
C20orf24	122.637	-0.147448	0.121242	-1.21614	0.223932	0.997785
PLA2G15	10.0968	0.362464	0.298049	1.21612	0.223938	0.997785
NIPA1	27.2901	0.27706	0.227828	1.21609	0.223951	0.997785
SUN2	47.8467	0.160288	0.131827	1.21589	0.224025	0.997785
DYNLL2	118.274	0.0940135	0.0773397	1.21559	0.22414	0.997785
RSL24D1	11.3662	0.304673	0.250806	1.21478	0.224451	0.997785
WIF1	9.11383	-0.349753	0.287943	-1.21466	0.224496	0.997785
SYP	738.426	0.106299	0.0875483	1.21417	0.224681	0.997785
PMCH	0.43458	-1.6386	1.35027	-1.21353	0.224927	0.997785
SLC25A46	38.8277	0.16255	0.133954	1.21348	0.224946	0.997785
ZNF438	1.32227	1.0335	0.851985	1.21305	0.225113	0.997785
XKR4	15.1064	0.260599	0.214886	1.21273	0.225233	0.997785
C11orf1	2.85361	-0.6133	0.505735	-1.21269	0.225248	0.997785
SUGT1	12.6706	0.279641	0.230628	1.21252	0.225312	0.997785
CNR1	93.6485	0.120545	0.099422	1.21245	0.225339	0.997785
TTC3	163.558	0.0884183	0.0729289	1.21239	0.225363	0.997785
DOCK4	62.3731	0.142059	0.117198	1.21213	0.225464	0.997785
FERMT3	3.65314	-0.62449	0.515265	-1.21198	0.22552	0.997785
TBK1	38.428	0.207203	0.17098	1.21186	0.225567	0.997785
MOB1A	7.39361	-0.38845	0.320558	-1.21179	0.225591	0.997785
LFNG	10.9164	-0.305561	0.252176	-1.2117	0.225628	0.997785
SPG11	29.174	-0.198063	0.163464	-1.21166	0.225643	0.997785
ST3GAL2	45.6133	-0.148537	0.122604	-1.21152	0.225697	0.997785
WTIP	1.86743	0.819342	0.676643	1.21089	0.225937	0.997785
PCDH9	63.8834	0.128575	0.106189	1.21081	0.225968	0.997785
RHOA	331.798	-0.0857102	0.0708061	-1.21049	0.22609	0.997785
RPL22	240.45	-0.103182	0.0852573	-1.21024	0.226187	0.997785
DDIT3	33.1836	-0.175534	0.145095	-1.20979	0.226361	0.997785
PNISR	183.269	-0.150252	0.124232	-1.20944	0.226494	0.997785
ARHGAP33	402.122	-0.130978	0.108302	-1.20937	0.226519	0.997785
TARSL2	21.3194	0.225276	0.186279	1.20935	0.22653	0.997785
TMEM260	11.0688	0.297011	0.245637	1.20915	0.226607	0.997785
ZGPAT	13.7809	-0.275577	0.227992	-1.20871	0.226774	0.997785
ZCCHC24	22.7189	-0.278684	0.230646	-1.20828	0.226941	0.997785
HIST3H3	0.492855	-2.41972	2.00324	-1.2079	0.227085	0.997785
MGAT4B	35.5216	-0.171779	0.142268	-1.20743	0.227267	0.997785
STAM	98.0983	0.127239	0.10542	1.20697	0.227443	0.997785
ANXA1	1.48694	-0.978753	0.811027	-1.20681	0.227507	0.997785
EPB41	13.454	0.29491	0.244416	1.20659	0.227592	0.997785
MINDY3	123.82	0.112504	0.0932463	1.20652	0.227615	0.997785
KDM4C	21.5787	0.217106	0.17995	1.20648	0.227633	0.997785
HIST2H3D	1.93577	0.895179	0.742013	1.20642	0.227656	0.997785
PHYHD1	7.05508	-0.495292	0.410799	-1.20568	0.227941	0.997785
SLC6A15	33.0783	0.175109	0.145326	1.20494	0.228226	0.997785
RAB1A	266.658	0.0779406	0.0647187	1.2043	0.228474	0.997785
UNC119	88.8332	0.154008	0.127883	1.20429	0.228477	0.997785
MAP3K4	13.5104	-0.267702	0.222311	-1.20418	0.228521	0.997785
STXBP3	17.6559	0.24961	0.207328	1.20394	0.228614	0.997785
ARGLU1	427.62	-0.112443	0.0934225	-1.20359	0.228746	0.997785
RASGEF1A	110.266	-0.0993724	0.0825752	-1.20342	0.228815	0.997785
TRIM8	126.371	-0.0947001	0.0787628	-1.20234	0.22923	0.997785
MRPS7	31.0502	-0.183144	0.152361	-1.20204	0.229349	0.997785
AMPH	86.0743	0.139377	0.116092	1.20057	0.229919	0.997785
TIMM21	12.165	0.321631	0.268042	1.19993	0.230167	0.997785
VAV3	4.12954	-0.54923	0.45775	-1.19985	0.230199	0.997785
ENTPD2	4.62895	-0.4823	0.402074	-1.19953	0.230322	0.997785
MPND	9.40796	-0.320068	0.266887	-1.19926	0.230426	0.997785
EGR3	148.364	-0.189834	0.158357	-1.19877	0.230616	0.997785
PLK1	1.30419	-0.970148	0.809391	-1.19862	0.230678	0.997785
ARL4D	6.58252	-0.416143	0.347271	-1.19832	0.230791	0.997785
ATP13A3	32.3195	-0.201459	0.168121	-1.19829	0.230803	0.997785
RARS	22.0771	0.240114	0.200402	1.19816	0.230854	0.997785
HMGXB3	18.8825	-0.232814	0.194345	-1.19794	0.230938	0.997785
ICA1	49.4651	0.174892	0.146002	1.19788	0.230964	0.997785
ZDHHC17	133.093	0.130495	0.108942	1.19784	0.230979	0.997785
RPGR	7.99709	0.389616	0.325288	1.19776	0.231012	0.997785
GDA	88.5085	0.191021	0.159514	1.19752	0.231105	0.997785
SFT2D1	32.6767	0.190318	0.158953	1.19733	0.231179	0.997785
TMEM8A	24.6592	0.198796	0.166103	1.19682	0.231376	0.997785
PSD	638.489	-0.0547059	0.0457216	-1.1965	0.231502	0.997785
ZEB1	26.5082	-0.197405	0.164991	-1.19646	0.231517	0.997785
TAF9	56.3369	0.132415	0.110701	1.19615	0.231638	0.997785
CYBA	5.99721	-0.426362	0.356499	-1.19597	0.231708	0.997785
ADCY1	59.5963	0.136065	0.113795	1.19571	0.23181	0.997785
GDAP1	69.1021	0.15834	0.132424	1.19571	0.231811	0.997785
GOLGA7	60.5869	-0.125679	0.105118	-1.1956	0.231854	0.997785
TMEM79	2.89461	0.67362	0.563593	1.19523	0.231999	0.997785
OSBPL5	3.01671	0.676061	0.566205	1.19402	0.23247	0.997785
GPR88	14.7706	0.26751	0.22416	1.19339	0.232717	0.997785
LPGAT1	34.9005	0.267437	0.224295	1.19234	0.233126	0.997785
GSR	8.97486	0.360916	0.302758	1.19209	0.233224	0.997785
HDAC8	35.0391	0.173362	0.145444	1.19195	0.233281	0.997785
RNF166	14.1786	0.27899	0.234134	1.19159	0.233424	0.997785
COL9A2	4.12206	-0.594989	0.499342	-1.19155	0.23344	0.997785
VSTM2B	16.7476	0.23757	0.199405	1.1914	0.233499	0.997785
POLR2C	61.1818	-0.128544	0.107916	-1.19114	0.233597	0.997785
KDM1B	7.20821	0.426091	0.357769	1.19097	0.233666	0.997785
OGN	7.81874	-0.564546	0.474075	-1.19084	0.233717	0.997785
PGK1	881.015	0.117638	0.0988362	1.19023	0.233955	0.997785
AKAP9	33.0899	-0.180478	0.151682	-1.18984	0.234108	0.997785
FKBP10	8.08374	-0.397676	0.334366	-1.18934	0.234305	0.997785
MYL4	6.03949	-0.522785	0.439639	-1.18912	0.234391	0.997785
SRRM3	16.8221	-0.240766	0.202486	-1.18905	0.23442	0.997785
GSTM3	15.2174	-0.259975	0.218679	-1.18884	0.234502	0.997785
MEGF10	28.1795	-0.192931	0.162309	-1.18866	0.234572	0.997785
BLOC1S6	13.0545	0.363858	0.306124	1.1886	0.234598	0.997785
UGDH	23.1153	-0.200623	0.168811	-1.18844	0.234658	0.997785
EEF2	270.099	-0.088265	0.0742759	-1.18834	0.2347	0.997785
MED19	12.7164	-0.2722	0.229142	-1.18791	0.234868	0.997785
ATP6V0B	233.822	0.147794	0.124421	1.18785	0.234892	0.997785
PTOV1	210.612	0.105823	0.0890972	1.18773	0.234941	0.997785
MAPRE3	364.499	0.0605049	0.0509459	1.18763	0.234979	0.997785
UBXN11	18.3865	-0.238271	0.200631	-1.18761	0.234989	0.997785
CHCHD3	145.614	-0.14798	0.124632	-1.18734	0.235095	0.997785
JMJD6	12.8326	-0.269171	0.226708	-1.1873	0.235109	0.997785
METTL9	170.705	0.0912715	0.0768829	1.18715	0.235169	0.997785
NDFIP1	242.067	0.234743	0.197771	1.18695	0.235249	0.997785
USP49	12.3556	-0.332238	0.279929	-1.18686	0.235281	0.997785
DAPK2	3.84627	-0.53932	0.454554	-1.18648	0.235433	0.997785
DGAT1	26.276	0.205601	0.173317	1.18627	0.235515	0.997785
PSMA3	125.525	0.100853	0.0850339	1.18603	0.235612	0.997785
ZDHHC9	39.1376	0.166072	0.140048	1.18582	0.235693	0.997785
PDS5A	33.4712	0.174039	0.146789	1.18564	0.235763	0.997785
PIGQ	61.8209	-0.145163	0.122457	-1.18542	0.23585	0.997785
SOGA1	14.0084	-0.256857	0.216805	-1.18474	0.236122	0.997785
NCAM1	292.271	-0.0794473	0.0670754	-1.18445	0.236236	0.997785
WSB2	65.1875	0.127677	0.10788	1.18351	0.236605	0.997785
SNX15	11.9836	0.278908	0.23568	1.18342	0.236644	0.997785
RPUSD2	0.808067	1.1969	1.0115	1.18329	0.236695	0.997785
CYR61	6.66387	0.878718	0.742659	1.18321	0.236728	0.997785
PITPNM1	1085.37	-0.064548	0.0545547	-1.18318	0.236738	0.997785
RTN4IP1	6.25178	0.396666	0.335308	1.18299	0.236814	0.997785
KLHL23	35.8049	0.168997	0.142876	1.18282	0.236879	0.997785
RPL37	1575.11	-0.0854326	0.072229	-1.1828	0.236888	0.997785
PCNA	15.5761	0.242983	0.205449	1.18269	0.23693	0.997785
LASP1	155.314	-0.10642	0.0900335	-1.18201	0.237202	0.997785
CS	258.622	-0.0912705	0.0772294	-1.18181	0.237281	0.997785
RTEL1	5.01065	-0.445187	0.376734	-1.1817	0.237325	0.997785
ZYG11B	31.473	0.171447	0.145093	1.18163	0.237351	0.997785
TRPM4	8.26131	-0.344299	0.291417	-1.18147	0.237417	0.997785
KIAA1522	9.56427	0.327472	0.277458	1.18026	0.237898	0.997785
LRRC69	3.65087	-0.520607	0.441235	-1.17988	0.238046	0.997785
PDZD11	32.8483	-0.187224	0.158795	-1.17903	0.238388	0.997785
PPM1J	0.684786	-1.33935	1.13614	-1.17885	0.238456	0.997785
PDE11A	2.67103	0.638008	0.541295	1.17867	0.238529	0.997785
NOP58	57.5944	-0.135031	0.114575	-1.17854	0.238582	0.997785
IQSEC2	232.432	0.0704082	0.0597499	1.17838	0.238644	0.997785
AC004223.3	0.687782	-1.33665	1.13488	-1.17779	0.238878	0.997785
AGBL4	12.8682	0.309371	0.262721	1.17756	0.238972	0.997785
TEKT5	0.680411	-1.33832	1.13671	-1.17736	0.239051	0.997785
ATP2B1	219.52	0.0880666	0.0748082	1.17723	0.239103	0.997785
CENPL	2.9695	-0.583686	0.495915	-1.17699	0.239201	0.997785
TBCA	128.463	-0.108191	0.09193	-1.17688	0.239243	0.997785
ZC3H7A	77.8712	-0.144461	0.122758	-1.1768	0.239276	0.997785
APBA1	128.688	0.102474	0.0870959	1.17656	0.23937	0.997785
XPO1	91.5023	-0.125361	0.106557	-1.17647	0.239409	0.997785
ZNF638	43.4036	0.156664	0.1332	1.17616	0.239532	0.997785
ZBTB48	13.4964	-0.268304	0.228125	-1.17613	0.239543	0.997785
UBN1	29.9391	-0.206539	0.17564	-1.17592	0.239625	0.997785
GABRA3	83.6643	0.133436	0.113495	1.1757	0.239715	0.997785
NDUFAB1	256.162	0.0993289	0.0844852	1.1757	0.239717	0.997785
SOX5	33.7606	-0.196449	0.167093	-1.17568	0.239721	0.997785
DDR2	4.68709	0.534264	0.454652	1.1751	0.239953	0.997785
ZNF233	26.8974	-0.210241	0.178952	-1.17484	0.240058	0.997785
SPTBN2	1437.65	-0.0750889	0.0639142	-1.17484	0.240059	0.997785
P2RX7	5.0153	-0.442587	0.376743	-1.17477	0.240086	0.997785
PSMD11	124.627	0.0972114	0.0827523	1.17473	0.240104	0.997785
WNT5A	2.70959	-0.649294	0.552815	-1.17452	0.240185	0.997785
SFXN3	31.4903	0.205506	0.175123	1.17349	0.240597	0.997785
NELL2	354.469	0.104094	0.0887221	1.17326	0.240693	0.997785
DNAJC6	178.948	0.114181	0.0973554	1.17283	0.240864	0.997785
SSBP3	292.266	-0.0879511	0.0750005	-1.17267	0.240927	0.997785
TSPAN1	2.84394	-0.614241	0.523849	-1.17255	0.240974	0.997785
CLSTN3	972.075	0.140319	0.119683	1.17242	0.241027	0.997785
GEMIN2	18.977	0.226505	0.193211	1.17232	0.241067	0.997785
MED27	18.0681	-0.266102	0.227026	-1.17212	0.241147	0.997785
SOX2	65.6165	-0.133021	0.113489	-1.1721	0.241156	0.997785
DDR1	54.5813	-0.203976	0.174089	-1.17167	0.241328	0.997785
CEP57L1	4.83871	-0.499101	0.426075	-1.17139	0.241441	0.997785
AC058822.1	12.3257	-0.281674	0.240525	-1.17108	0.241568	0.997785
HJURP	2.042	-0.778208	0.664876	-1.17045	0.241818	0.997785
RNF40	22.2132	-0.217097	0.185653	-1.16937	0.242256	0.997785
S100PBP	30.4389	-0.175387	0.150019	-1.1691	0.242364	0.997785
NXN	16.7959	-0.241776	0.206816	-1.16904	0.242388	0.997785
FGF2	6.89929	-0.416816	0.356774	-1.16829	0.242689	0.997785
AREL1	219.748	0.0986688	0.0844598	1.16823	0.242712	0.997785
RRM2	0.555847	1.54497	1.32294	1.16783	0.242874	0.997785
SMYD5	30.4713	-0.209465	0.179389	-1.16766	0.242945	0.997785
DHX32	9.67246	0.321527	0.275381	1.16757	0.24298	0.997785
P4HTM	53.9424	-0.145314	0.124533	-1.16687	0.243262	0.997785
RTN4RL2	53.7948	-0.195457	0.167525	-1.16673	0.243318	0.997785
SELENOK	9.54274	-0.314635	0.269879	-1.16584	0.24368	0.997785
SPTY2D1	13.1044	-0.290251	0.249011	-1.16561	0.243771	0.997785
RABGAP1	70.7681	0.188485	0.161778	1.16508	0.243986	0.997785
DHX35	4.02401	0.514681	0.441805	1.16495	0.244039	0.997785
TMEM151A	18.3604	0.219172	0.188168	1.16477	0.244113	0.997785
LMBRD1	43.4919	0.147183	0.126374	1.16466	0.244155	0.997785
SMYD2	97.2388	0.102903	0.0884106	1.16393	0.244453	0.997785
ACBD4	41.2313	0.161646	0.138924	1.16356	0.244602	0.997785
AGK	30.5629	-0.221444	0.190404	-1.16303	0.244819	0.997785
DFFA	11.8723	0.293108	0.252076	1.16278	0.244919	0.997785
ARHGAP44	106.716	0.0971376	0.0835634	1.16244	0.245056	0.997785
MBP	1791.45	-0.24313	0.209159	-1.16242	0.245067	0.997785
TECPR2	61.2518	0.166408	0.143162	1.16237	0.245085	0.997785
AGO2	22.1901	-0.266899	0.229662	-1.16214	0.245178	0.997785
PIP4K2C	130.626	0.130487	0.112291	1.16204	0.245218	0.997785
MOK	16.8516	-0.230902	0.198823	-1.16135	0.245501	0.997785
SLC15A2	23.0177	-0.227101	0.195615	-1.16096	0.245658	0.997785
MYL6	543.756	-0.0609437	0.0525005	-1.16082	0.245715	0.997785
CRADD	3.78786	0.553167	0.476586	1.16069	0.24577	0.997785
TM9SF2	66.3382	0.115879	0.0998644	1.16036	0.245903	0.997785
NUDT22	4.0254	0.518592	0.446946	1.1603	0.245926	0.997785
REXO2	161.934	0.105846	0.0912285	1.16023	0.245955	0.997785
CNOT10	83.4716	0.123657	0.106608	1.15992	0.24608	0.997785
NID2	2.30515	-0.691261	0.59597	-1.15989	0.246092	0.997785
SGSM3	93.9101	0.108335	0.093414	1.15973	0.246157	0.997785
EIF4E	228.031	-0.0863224	0.0744812	-1.15898	0.246463	0.997785
CIT	162.862	0.0911543	0.0786566	1.15889	0.246501	0.997785
ANKRD10	292.055	-0.132663	0.114517	-1.15846	0.246677	0.997785
PURA	59.5058	-0.123686	0.106828	-1.1578	0.246944	0.997785
ERF	93.8271	0.162534	0.140431	1.15739	0.247112	0.997785
ZFP90	4.31228	-0.478283	0.413293	-1.15725	0.24717	0.997785
GOSR2	10.0989	-1.2855	1.11114	-1.15692	0.247306	0.997785
CNGB1	1.54148	-0.805546	0.696403	-1.15672	0.247385	0.997785
ATP2A1	31.7291	0.184465	0.159493	1.15657	0.247447	0.997785
COL25A1	20.3229	0.216978	0.187656	1.15625	0.247577	0.997785
TAOK1	68.1888	-0.122618	0.10616	-1.15504	0.248076	0.997785
AHNAK	9.64073	-0.327323	0.283398	-1.15499	0.248093	0.997785
TNNT1	1.42521	-0.885532	0.766808	-1.15483	0.24816	0.997785
MICAL3	25.1414	0.188345	0.16322	1.15393	0.248529	0.997785
PIK3IP1	11.4254	0.317386	0.275058	1.15389	0.248547	0.997785
CEP95	12.9409	-0.295663	0.256253	-1.1538	0.248584	0.997785
MBD4	6.73433	-0.376003	0.325893	-1.15376	0.248597	0.997785
BACE2	1.68668	0.795955	0.689909	1.15371	0.248619	0.997785
BCDIN3D	4.03623	0.59142	0.512836	1.15323	0.248814	0.997785
C1GALT1C1	23.2996	0.192402	0.166839	1.15322	0.248821	0.997785
ARHGDIA	401.425	0.0719935	0.0624439	1.15293	0.248939	0.997785
TKFC	7.25034	0.441238	0.382862	1.15247	0.249126	0.997785
PCSK1N	342.387	-0.106763	0.0926404	-1.15244	0.24914	0.997785
CALR	113.296	0.0985024	0.0854773	1.15238	0.249165	0.997785
ELP3	39.9052	0.153952	0.13363	1.15208	0.24929	0.997785
HES7	3.84802	-0.55002	0.47744	-1.15202	0.249313	0.997785
RAP1GAP2	74.5095	0.149029	0.129385	1.15182	0.249394	0.997785
B4GAT1	19.8797	0.212543	0.184679	1.15087	0.249784	0.997785
GALNT9	39.1338	0.151173	0.131363	1.15081	0.249812	0.997785
TNFRSF11A	1.54781	-0.804712	0.699327	-1.15069	0.249858	0.997785
SH2D5	25.5347	0.20198	0.175534	1.15066	0.249871	0.997785
SUMO1	145.76	0.12416	0.107912	1.15057	0.249911	0.997785
SLCO3A1	21.39	-0.219022	0.190549	-1.14943	0.250379	0.997785
MEGF9	14.8821	0.240185	0.209013	1.14914	0.2505	0.997785
NUDT2	14.9046	0.241277	0.209967	1.14911	0.250509	0.997785
GLUD1	281.793	-0.108455	0.0943937	-1.14896	0.250571	0.997785
SASH1	33.2943	-0.174207	0.151628	-1.14892	0.250591	0.997785
TTLL11	8.43733	0.322106	0.280467	1.14846	0.250778	0.997785
FRMPD4	31.9867	0.168836	0.147084	1.14789	0.251015	0.997785
ARAP1	36.5743	-0.201816	0.17583	-1.14779	0.251057	0.997785
PFKP	138.901	0.17368	0.151343	1.14759	0.251136	0.997785
PRPH	5.61268	0.4346	0.378792	1.14733	0.251245	0.997785
BICRA	13.6282	-0.262924	0.229307	-1.1466	0.251545	0.997785
ATG2B	61.4194	0.123427	0.107664	1.14641	0.251626	0.997785
STXBP4	2.78604	-0.682719	0.59573	-1.14602	0.251787	0.997785
AHCY	9.7382	0.300104	0.261874	1.14599	0.251801	0.997785
RAB27A	2.68388	0.648324	0.565762	1.14593	0.251825	0.997785
EIF4E2	127.757	-0.136309	0.118967	-1.14577	0.251891	0.997785
NRDC	104.134	-0.105092	0.0917286	-1.14569	0.251925	0.997785
STRBP	126.155	0.0875781	0.0764463	1.14561	0.251955	0.997785
CPPED1	2.35946	0.639145	0.557908	1.14561	0.251956	0.997785
AES	3.66669	0.564465	0.492832	1.14535	0.252064	0.997785
MLF2	406.147	0.0774186	0.067596	1.14531	0.252079	0.997785
MDM2	32.2457	0.207143	0.180964	1.14466	0.252349	0.997785
ZPR1	5.56935	-0.499196	0.436236	-1.14433	0.252488	0.997785
NAA16	18.2127	0.232755	0.203417	1.14423	0.25253	0.997785
ATP5G3	508.139	0.116598	0.101921	1.144	0.252625	0.997785
STRIP1	34.3281	0.159215	0.139192	1.14385	0.252687	0.997785
C2orf68	2.96723	-0.585108	0.511642	-1.14359	0.252794	0.997785
GRIA2	785.942	0.0524488	0.0458707	1.1434	0.252871	0.997785
DEPTOR	16.1917	0.234561	0.205167	1.14327	0.252927	0.997785
EPM2AIP1	27.92	0.218807	0.191391	1.14325	0.252936	0.997785
RPRD1B	16.2351	-0.262157	0.229331	-1.14314	0.252982	0.997785
COQ5	32.2327	0.187893	0.164414	1.1428	0.253121	0.997785
TMEM144	6.39762	-0.399189	0.349457	-1.14231	0.253323	0.997785
PPFIA2	86.3812	0.115573	0.101219	1.14181	0.253534	0.997785
COG6	26.6157	0.210444	0.184341	1.1416	0.253621	0.997785
LENG8	92.8624	-0.148129	0.129777	-1.14141	0.253701	0.997785
CLTC	725.179	0.069704	0.0610782	1.14123	0.253776	0.997785
SIAE	4.83636	0.47468	0.415949	1.1412	0.253788	0.997785
PKM	822.643	0.0714675	0.0626262	1.14118	0.253797	0.997785
DLK1	1.4115	-0.884857	0.775564	-1.14092	0.253903	0.997785
SPG21	25.6599	0.205309	0.17998	1.14073	0.253983	0.997785
ABLIM3	37.6296	-0.157789	0.138344	-1.14056	0.254054	0.997785
MATR3	558.045	0.120236	0.10543	1.14043	0.254107	0.997785
RNF44	70.8066	-0.139908	0.122701	-1.14023	0.25419	0.997785
ENTPD3	3.96119	0.476929	0.418311	1.14013	0.254231	0.997785
DMXL2	76.9398	0.117821	0.103347	1.14005	0.254265	0.997785
ADAT3	0.561307	-1.50946	1.32517	-1.13907	0.254673	0.997785
SETD5	366.306	-0.143975	0.126418	-1.13888	0.254751	0.997785
TUSC3	277.805	0.149719	0.131485	1.13868	0.254838	0.997785
COG2	31.9097	0.217024	0.19062	1.13852	0.254905	0.997785
[truncated: 10,434 more rows]
