# Supplementary material for: Escalated (Dependent) Oxycodone Self-Administration Is Associated with Cognitive Impairment and Transcriptional Evidence of Neurodegeneration in Human Immunodeficiency Virus (HIV) Transgenic Rats
Source: Viruses. 2022 Mar 24;14(4):669. doi: 10.3390/v14040669 (PMC9030762; doi:10.3390/v14040669)
Supplement: Supplementary file 1 [file viruses-14-00669-s001.zip › Supplementary Table S6-DE_HIV_D_HIV_N.xlsx]

## Sheet: res_HIV_D_HIV_N
Table S6. Differential expression of oxycodone-dependent HIV Tg rats vs. oxycodone-naive HIV Tg rats (DE_HIV_D_HIV_N)
	baseMean	log2FoldChange	lfcSE	stat	pvalue	padj
DAAM2	27.3806	1.09145	0.204938	5.32572	1.00554e-07	0.000943496
VEGFA	191.402	0.582201	0.147569	3.94529	7.97041e-05	0.249288
HBG2	132.371	1.38453	0.380266	3.64094	0.000271644	0.728239
AC073610.2	15.5675	1.05848	0.295007	3.58797	0.000333266	0.781759
MAP4K3	76.5257	-0.458066	0.134694	-3.40078	0.000671938	0.999918
HBB	107.411	1.38605	0.413838	3.34926	0.000810274	0.999918
OGN	13.7223	-1.86192	0.590517	-3.15304	0.0016158	0.999918
ZDHHC22	56.5527	-0.39617	0.125736	-3.15082	0.00162814	0.999918
TWNK	27.1919	0.607934	0.197005	3.08588	0.00202949	0.999918
PC	79.7537	0.529606	0.17393	3.04494	0.00232724	0.999918
SMIM4	6.16807	-1.32634	0.437639	-3.03068	0.00244003	0.999918
SLC35E3	23.5786	-0.571861	0.19038	-3.00379	0.00266638	0.999918
MAP7D1	413.423	-0.163502	0.0544416	-3.00326	0.00267106	0.999918
PRPF40A	143.78	0.367754	0.122495	3.00219	0.00268047	0.999918
ZFYVE27	63.3952	0.409597	0.136519	3.00029	0.00269718	0.999918
FOSB	35.1317	-0.669129	0.224388	-2.98202	0.00286353	0.999918
PCDH19	65.6352	-0.612638	0.2058	-2.97686	0.00291215	0.999918
TMEFF1	17.9738	-0.674332	0.229267	-2.94125	0.00326886	0.999918
CABP1	263.419	0.253438	0.0861695	2.94116	0.00326987	0.999918
RAB35	115.392	-0.251443	0.0870252	-2.88931	0.00386091	0.999918
SELENOW	6.85036	1.06226	0.368332	2.88398	0.00392679	0.999918
RUFY2	108.694	0.372758	0.130366	2.85932	0.00424548	0.999918
FTH1	1530.43	0.479141	0.170244	2.81443	0.00488633	0.999918
MT1E	7.20084	1.28636	0.46139	2.78801	0.0053033	0.999918
ASAP1	137.561	-0.29786	0.107335	-2.77506	0.00551922	0.999918
MED24	244.045	0.17577	0.0639803	2.74725	0.0060097	0.999918
SCHIP1	135.802	-0.240439	0.0881045	-2.72902	0.00635236	0.999918
ST13	133.553	-0.232738	0.0854351	-2.72416	0.00644662	0.999918
CPAMD8	43.6945	1.34777	0.496639	2.71377	0.00665213	0.999918
AEBP1	59.7607	-0.624365	0.231455	-2.69756	0.006985	0.999918
TSR1	64.9441	-0.299189	0.111223	-2.68999	0.00714545	0.999918
LTA4H	19.529	0.516487	0.192752	2.67954	0.00737244	0.999918
TDP2	16.1492	0.742018	0.279231	2.65736	0.00787542	0.999918
HCFC1	51.3387	-0.362766	0.136552	-2.65661	0.00789302	0.999918
PHYHD1	6.5101	1.21561	0.457924	2.65461	0.00794002	0.999918
CLPTM1	200.398	-0.230102	0.0874292	-2.63187	0.00849157	0.999918
ANXA6	68.9164	0.408078	0.155952	2.61669	0.00887881	0.999918
RNF25	23.8826	0.492353	0.190814	2.58028	0.0098721	0.999918
CACNA1I	30.691	0.739848	0.287198	2.57609	0.00999241	0.999918
MSANTD3-TMEFF1	16.6691	0.728428	0.283126	2.5728	0.0100879	0.999918
VRK1	11.6286	0.667526	0.259466	2.57269	0.010091	0.999918
RRAGB	166.067	-0.21497	0.0836759	-2.56907	0.0101971	0.999918
C15orf41	4.69014	-1.15019	0.450066	-2.55561	0.0106002	0.999918
IFRD1	58.2573	-0.476919	0.186929	-2.55134	0.010731	0.999918
EGR3	139.053	-0.326471	0.128248	-2.54563	0.010908	0.999918
RNF170	89.0844	0.315561	0.124293	2.53885	0.0111217	0.999918
ARID1B	90.8993	-0.283879	0.112374	-2.5262	0.0115305	0.999918
MATN2	53.3991	-0.320201	0.127501	-2.51136	0.0120268	0.999918
CCNG1	84.9248	-0.316511	0.126213	-2.50774	0.0121505	0.999918
AHDC1	53.9709	-0.353244	0.142721	-2.47506	0.0133214	0.999918
TRIM16	0.721234	-2.88732	1.17539	-2.45648	0.0140305	0.999918
PLK2	361.921	-0.249256	0.101518	-2.4553	0.0140768	0.999918
RNF187	82.3787	-0.25369	0.103355	-2.45454	0.0141064	0.999918
PDIA2	4.97966	1.31953	0.538252	2.45151	0.0142256	0.999918
RABGAP1L	90.4772	0.251716	0.102741	2.45001	0.0142852	0.999918
MBOAT7	12.9996	-0.593806	0.243026	-2.44339	0.01455	0.999918
NPDC1	64.0472	-0.330223	0.135316	-2.44038	0.014672	0.999918
SLC22A17	914.279	-0.108603	0.0446872	-2.4303	0.0150865	0.999918
COL1A2	16.3036	-1.37488	0.565978	-2.42921	0.0151316	0.999918
DAW1	4.92554	-1.6559	0.684171	-2.4203	0.0155079	0.999918
ETHE1	7.72667	0.778972	0.322503	2.4154	0.015718	0.999918
HSD17B4	49.2176	0.362982	0.1503	2.41504	0.0157334	0.999918
VPS13C	35.8471	0.373459	0.155189	2.40647	0.0161076	0.999918
PTPN12	69.9013	-0.287348	0.119458	-2.40542	0.0161539	0.999918
MLLT10	112.16	0.330852	0.138007	2.39735	0.0165139	0.999918
NRXN1	443.312	0.136066	0.0568519	2.39334	0.0166958	0.999918
GRASP	16.8862	-0.511104	0.214413	-2.38373	0.0171381	0.999918
RGS7BP	66.253	-0.292259	0.122651	-2.38285	0.017179	0.999918
OGG1	6.62803	0.846464	0.356034	2.37748	0.0174312	0.999918
RAC2	4.87519	1.08305	0.456305	2.37353	0.0176188	0.999918
DCC	29.3466	-0.482118	0.203316	-2.37127	0.0177269	0.999918
GLS2	65.4174	0.293221	0.124065	2.36345	0.0181059	0.999918
SNAP23	13.9653	0.604161	0.25624	2.35779	0.0183841	0.999918
RGPD5	9.49692	1.12451	0.477425	2.35536	0.018505	0.999918
PRRG2	0.731318	2.61204	1.1116	2.3498	0.0187833	0.999918
KPTN	46.849	0.303662	0.129543	2.3441	0.0190728	0.999918
TFDP2	49.8559	0.383594	0.166075	2.30977	0.0209011	0.999918
SYNDIG1	19.0689	0.522223	0.226126	2.30943	0.0209195	0.999918
HS2ST1	32.4066	-0.355453	0.154341	-2.30304	0.0212769	0.999918
TMEM254	17.5229	-0.479073	0.208082	-2.30233	0.0213167	0.999918
SPATA17	35.2391	0.437748	0.190317	2.3001	0.0214426	0.999918
SLC11A2	28.9304	0.373763	0.162538	2.29955	0.021474	0.999918
GIGYF2	62.9998	-0.294286	0.128128	-2.29681	0.0216297	0.999918
NKRF	27.5546	-0.456769	0.198932	-2.29611	0.0216697	0.999918
CRYM	127.996	-0.275472	0.120031	-2.295	0.0217332	0.999918
SOBP	127.17	-0.194599	0.0848073	-2.2946	0.0217562	0.999918
GRIP1	53.2006	0.397203	0.173222	2.29303	0.0218463	0.999918
FGD3	3.87197	1.17615	0.516212	2.27842	0.0227014	0.999918
CARD19	7.89246	-0.850873	0.373648	-2.2772	0.0227741	0.999918
DYRK2	28.6556	-0.41059	0.180321	-2.27699	0.0227869	0.999918
EFNA5	43.643	-0.306935	0.134888	-2.27548	0.0228774	0.999918
VPS37A	19.6007	0.466674	0.205186	2.2744	0.0229421	0.999918
UBE2S	91.4716	-0.222115	0.0979521	-2.26759	0.0233542	0.999918
MOB1A	7.45054	-0.829435	0.365819	-2.26734	0.0233695	0.999918
ICAM5	37.8393	-0.326022	0.143792	-2.26732	0.0233704	0.999918
INTS6L	25.963	0.38814	0.171369	2.26493	0.0235167	0.999918
KCNJ8	5.22416	0.986647	0.436713	2.25926	0.0238674	0.999918
NFYC	55.0242	-0.323265	0.14324	-2.25681	0.0240201	0.999918
ARHGEF7	78.9651	-0.226235	0.100465	-2.25188	0.0243302	0.999918
EPSTI1	1.59564	-2.11179	0.938004	-2.25137	0.0243624	0.999918
SLC25A42	39.5872	0.331889	0.147507	2.24998	0.0244503	0.999918
EPHA4	144.406	-0.229648	0.102107	-2.24909	0.0245066	0.999918
SNUPN	25.2207	-0.39018	0.173831	-2.24459	0.0247946	0.999918
HAUS1	8.83598	0.816364	0.363799	2.244	0.0248325	0.999918
NPTXR	61.4353	-0.280429	0.125542	-2.23374	0.0255001	0.999918
CLK4	57.5799	0.249403	0.111878	2.22925	0.0257973	0.999918
ACTL6B	281.252	0.156301	0.0701602	2.22777	0.0258958	0.999918
SNAP91	414.804	-0.227132	0.102021	-2.22632	0.0259925	0.999918
SUMO3	40.9606	-0.30543	0.137396	-2.22299	0.0262168	0.999918
PTMS	478.147	-0.168155	0.0757756	-2.21912	0.0264784	0.999918
KIAA0895	12.6194	0.555006	0.250186	2.21838	0.026529	0.999918
C20orf24	126.46	-0.294157	0.132762	-2.21567	0.0267143	0.999918
PDGFB	12.9186	-0.539379	0.243706	-2.21323	0.0268815	0.999918
ZFC3H1	69.2864	0.255839	0.115605	2.21305	0.0268941	0.999918
RALGPS1	50.2981	-0.304619	0.137739	-2.21156	0.0269969	0.999918
KCNJ13	1.1131	-3.01239	1.36259	-2.21078	0.027051	0.999918
MICU1	54.6792	-0.281212	0.127541	-2.20486	0.0274636	0.999918
FKBP4	225.263	-0.270476	0.122854	-2.20161	0.0276928	0.999918
MSANTD2	31.1192	0.343957	0.156233	2.20156	0.0276963	0.999918
LETM2	5.31073	0.893046	0.407371	2.19222	0.028364	0.999918
CDK2AP1	19.4468	-0.457028	0.208625	-2.19067	0.0284758	0.999918
VDAC1	184.395	-0.195603	0.089343	-2.18934	0.0285718	0.999918
NOP16	6.57989	-4.37552	2.00231	-2.18523	0.0288717	0.999918
UBE2J2	83.8959	-0.22326	0.102341	-2.18153	0.0291442	0.999918
AC022016.2	58.2132	-0.547796	0.251877	-2.17486	0.0296407	0.999918
BGN	16.9338	-0.728688	0.335904	-2.16934	0.0300571	0.999918
MFSD14C	19.0729	-0.560052	0.258342	-2.16787	0.0301682	0.999918
NDEL1	192.193	-0.211543	0.0979167	-2.16044	0.0307388	0.999918
THBS1	5.89738	-1.24263	0.577183	-2.15293	0.0313242	0.999918
LRTM1	4.56092	-1.64769	0.767969	-2.14551	0.0319118	0.999918
WNT3	3.4731	-1.71944	0.802659	-2.14218	0.0321786	0.999918
C11orf96	29.1619	-0.374073	0.174909	-2.13868	0.0324617	0.999918
ATG9A	156.724	-0.158203	0.0741323	-2.13406	0.0328375	0.999918
ECHDC2	3.83896	1.13664	0.533431	2.13081	0.0331046	0.999918
RBM3	125.359	0.442042	0.207665	2.12863	0.0332849	0.999918
ORAI2	14.9261	-0.472346	0.223028	-2.11788	0.0341854	0.999918
RAB11A	514.32	-0.128951	0.0609204	-2.11671	0.0342846	0.999918
ZNF521	4.94693	0.871805	0.411908	2.11651	0.0343018	0.999918
KXD1	11.1452	-0.919524	0.43466	-2.1155	0.0343872	0.999918
MECP2	27.0667	-0.452461	0.214488	-2.1095	0.0349018	0.999918
EGR4	7.95886	-0.691134	0.328431	-2.10435	0.0353482	0.999918
04-Sep	154.995	0.214427	0.102081	2.10056	0.0356792	0.999918
VIPR1	22.3968	-0.400704	0.190843	-2.09965	0.0357597	0.999918
SH2B1	70.3908	-0.218131	0.104009	-2.09723	0.0359732	0.999918
FRS3	13.5406	-0.541098	0.258315	-2.09472	0.0361958	0.999918
B3GALNT1	41.389	-0.311349	0.1487	-2.0938	0.0362774	0.999918
DHX35	3.778	0.979769	0.46858	2.09093	0.036534	0.999918
PPP1R1A	129.453	-0.204068	0.0977001	-2.08871	0.0367335	0.999918
TNIK	117.613	0.255795	0.122483	2.08842	0.0367601	0.999918
MATK	82.0376	0.232294	0.11137	2.08578	0.0369985	0.999918
DNAJB5	200.873	-0.209274	0.100394	-2.08453	0.0371122	0.999918
ERBB4	20.8717	0.463976	0.222665	2.08374	0.0371834	0.999918
GNAQ	97.1536	-0.195058	0.0936126	-2.08367	0.03719	0.999918
FAM107A	6.77987	-1.58368	0.761674	-2.07922	0.0375975	0.999918
NRXN2	763.338	-0.0896709	0.0431397	-2.07861	0.0376528	0.999918
NECTIN1	18.7789	-0.423873	0.203941	-2.07841	0.0376715	0.999918
PHLDB1	62.6272	0.292265	0.140643	2.07805	0.0377043	0.999918
MKNK1	13.5184	0.504149	0.242722	2.07707	0.0377955	0.999918
PMEL	13.145	-0.841258	0.407148	-2.06622	0.0388076	0.999918
NUPR1	10.1584	-0.980674	0.475236	-2.06355	0.0390603	0.999918
FSCN1	76.2752	-0.266582	0.129285	-2.06197	0.0392106	0.999918
PES1	16.1905	-0.48579	0.235708	-2.06098	0.039305	0.999918
CLMN	16.8831	0.502238	0.244079	2.05769	0.0396199	0.999918
SLC26A8	3.50716	1.04129	0.506326	2.05656	0.0397288	0.999918
IFITM10	14.2514	-0.528304	0.257207	-2.054	0.0399754	0.999918
PDE8A	21.8987	0.726814	0.354226	2.05184	0.0401856	0.999918
TRPC4	3.45243	-1.10439	0.539933	-2.04541	0.0408143	0.999918
RIC8A	79.9409	0.206601	0.101287	2.03975	0.0413753	0.999918
DGKB	93.7039	-0.217141	0.106464	-2.03958	0.0413925	0.999918
TUBB6	77.7366	-0.230401	0.112984	-2.03923	0.0414268	0.999918
ENTPD1	7.93593	0.794118	0.389736	2.03758	0.041592	0.999918
ACAP2	134.336	-0.199728	0.0980502	-2.03699	0.0416506	0.999918
MANEAL	14.3229	-0.459752	0.225998	-2.03432	0.0419196	0.999918
TRIT1	25.41	0.475729	0.233913	2.03379	0.041973	0.999918
VCL	40.7162	-0.351916	0.173157	-2.03235	0.0421181	0.999918
GLRX3	421.502	-0.143949	0.0708424	-2.03197	0.0421572	0.999918
BTBD7	8.1352	-0.640742	0.315913	-2.02822	0.0425373	0.999918
ACP5	2.83877	1.26151	0.622431	2.02676	0.0426875	0.999918
SGK3	24.8797	0.365066	0.181082	2.01602	0.0437977	0.999918
PAK2	31.2117	-0.315781	0.156696	-2.01525	0.0438786	0.999918
ALDH1A2	12	-0.968257	0.480467	-2.01524	0.0438795	0.999918
SLC22A5	4.75669	0.858486	0.426141	2.01456	0.0439509	0.999918
ABCE1	91.0438	-0.19739	0.0981158	-2.01181	0.04424	0.999918
H2AFV	0.803995	2.25799	1.12293	2.0108	0.0443465	0.999918
TGFB1	18.6413	0.466494	0.232323	2.00795	0.0446485	0.999918
P4HA2	36.1229	0.383415	0.191032	2.00707	0.044742	0.999918
EDEM3	69.3944	-0.232428	0.115866	-2.00601	0.0448551	0.999918
RPS6KB2	43.9353	0.330558	0.164942	2.00409	0.0450603	0.999918
NCDN	622.833	-0.0881128	0.0439752	-2.00369	0.0451028	0.999918
C1QTNF12	0.79066	2.24496	1.12062	2.00332	0.0451425	0.999918
PPP2R3C	56.8581	-0.230772	0.115212	-2.00303	0.0451745	0.999918
CCDC146	1.45436	1.62183	0.811296	1.99906	0.0456023	0.999918
EFNB3	28.6054	-0.320586	0.160466	-1.99784	0.0457335	0.999918
SF3A3	107.985	-0.196473	0.0983661	-1.99737	0.0457853	0.999918
MCRIP2	11.2663	-0.748922	0.375168	-1.99623	0.0459088	0.999918
BAALC	206.296	-0.194506	0.0974916	-1.99511	0.0460314	0.999918
MFSD10	10.5741	0.581733	0.291605	1.99494	0.0460499	0.999918
TAGLN	34.0766	-0.458266	0.230048	-1.99205	0.0463657	0.999918
RTN4R	46.7859	-0.395689	0.19904	-1.98799	0.0468127	0.999918
SCG2	71.1893	-0.412385	0.20747	-1.98769	0.0468461	0.999918
JMJD7	2.42532	1.26458	0.636383	1.98714	0.0469067	0.999918
MMACHC	5.18902	-0.821142	0.415134	-1.97802	0.0479265	0.999918
ABHD3	31.2125	-0.332099	0.1679	-1.97796	0.0479336	0.999918
BICDL1	124.32	0.166699	0.0842929	1.97761	0.0479725	0.999918
OMA1	5.94888	-0.807327	0.408483	-1.9764	0.0481093	0.999918
USP40	5.21095	0.836923	0.423478	1.97631	0.0481199	0.999918
SDHAF2	64.9547	-0.298684	0.151148	-1.9761	0.0481433	0.999918
MXRA8	9.80593	-0.597304	0.302282	-1.97598	0.0481569	0.999918
YIPF4	60.8082	-0.241894	0.122496	-1.97471	0.0483013	0.999918
ATG4A	26.2815	0.350488	0.177563	1.97388	0.0483952	0.999918
ADAMTS6	5.84338	0.765463	0.38782	1.97376	0.0484096	0.999918
LMAN2L	29.2374	-0.337635	0.171299	-1.97103	0.0487206	0.999918
BHLHE40	193.568	-0.222669	0.113262	-1.96596	0.0493036	0.999918
PRRG3	15.6371	-0.454462	0.2312	-1.96567	0.0493372	0.999918
SLC13A4	4.04448	-1.18836	0.604739	-1.96508	0.049405	0.999918
ATG16L2	4.98671	-0.820418	0.418477	-1.96048	0.0499394	0.999918
EIF5	963.215	0.0731818	0.0374116	1.95612	0.0504505	0.999918
CASC4	57.6319	-0.29753	0.152141	-1.95562	0.0505096	0.999918
USP33	196.46	0.156757	0.0801765	1.95515	0.050565	0.999918
EXTL3	64.3173	0.336389	0.172169	1.95383	0.0507213	0.999918
LAYN	2.23433	1.26939	0.6502	1.9523	0.0509025	0.999918
DCAF8	214.603	0.157771	0.0808699	1.95092	0.0510664	0.999918
STX1A	481.885	0.110387	0.0566602	1.94823	0.0513874	0.999918
SPRED2	144.491	-0.190706	0.0979479	-1.94702	0.0515325	0.999918
DYM	44.4489	-0.26684	0.137162	-1.94544	0.0517225	0.999918
EGR1	101.647	-0.401432	0.206593	-1.94311	0.0520032	0.999918
BAZ2B	46.9501	0.265829	0.136838	1.94266	0.0520576	0.999918
ARHGEF33	1.00244	-2.32369	1.19903	-1.93797	0.0526265	0.999918
GNAL	50.6105	-0.250115	0.129213	-1.93568	0.0529064	0.999918
DUSP11	16.7557	0.433743	0.224188	1.93473	0.0530239	0.999918
TENM3	24.2878	-0.351485	0.181956	-1.93171	0.0533958	0.999918
TBL2	9.73008	-0.552844	0.286283	-1.93111	0.0534692	0.999918
MED17	23.5976	0.392484	0.20335	1.93009	0.0535959	0.999918
MAFF	3.88879	-1.10061	0.57198	-1.92421	0.0543286	0.999918
CACNA2D1	157.713	-0.239985	0.124888	-1.9216	0.0546566	0.999918
VASP	52.852	-0.333871	0.174261	-1.91593	0.0553745	0.999918
ZFAND3	149.449	-0.142675	0.0744751	-1.91574	0.0553986	0.999918
SRRT	137.963	0.274148	0.143374	1.91212	0.0558611	0.999918
ZNF282	21.3342	0.582017	0.304817	1.9094	0.0562103	0.999918
FOXO1	27.2358	-0.874143	0.457823	-1.90935	0.0562171	0.999918
SLC9A2	1.79608	-1.60202	0.839455	-1.90841	0.0563388	0.999918
KLLN	11.4149	-0.933144	0.489665	-1.90568	0.0566921	0.999918
SLC13A3	2.9326	-1.58043	0.8318	-1.90001	0.0574316	0.999918
OSBPL9	28.8354	-0.48428	0.255342	-1.8966	0.0578812	0.999918
PAXBP1	18.3908	0.39017	0.206129	1.89284	0.0583789	0.999918
KANK3	3.80191	1.01359	0.53554	1.89264	0.0584056	0.999918
AKR1A1	555.512	0.0988475	0.0522314	1.89249	0.0584253	0.999918
RBL2	33.7127	0.334035	0.176627	1.89119	0.0585992	0.999918
EIF4E2	113.08	-0.227492	0.120608	-1.8862	0.0592678	0.999918
IMMP2L	14.9637	-0.581031	0.308484	-1.8835	0.0596324	0.999918
LUZP2	25.5285	-0.361121	0.191849	-1.88231	0.0597933	0.999918
AP3M2	195.759	-0.154742	0.0822122	-1.88222	0.0598059	0.999918
MBOAT2	29.9461	0.293345	0.155964	1.88084	0.0599931	0.999918
ANKRD52	66.9027	-0.217419	0.115698	-1.87919	0.0602182	0.999918
KCNJ11	27.7751	0.320854	0.171028	1.87603	0.0606509	0.999918
FCF1	49.3678	-0.224319	0.119887	-1.87109	0.0613323	0.999918
GZF1	13.5664	0.471849	0.252446	1.86911	0.0616076	0.999918
MYO5B	38.2125	-0.278553	0.149036	-1.86903	0.0616187	0.999918
RGS11	14.6578	-0.491487	0.263199	-1.86736	0.061852	0.999918
NPIPB5	28.354	0.39069	0.209272	1.8669	0.061915	0.999918
SEZ6L	140.883	-0.151021	0.0809024	-1.8667	0.0619432	0.999918
SMARCB1	178.027	0.199314	0.106844	1.86547	0.062116	0.999918
PPFIA2	83.8283	-0.226042	0.121263	-1.86406	0.0623129	0.999918
GLRA2	18.6679	-0.455474	0.244684	-1.86148	0.0626767	0.999918
NACAD	32.8605	0.323402	0.17391	1.85959	0.0629432	0.999918
COX7B	4.53781	-1.30106	0.700418	-1.85755	0.0632323	0.999918
C7orf31	2.7191	1.16007	0.624917	1.85637	0.0634013	0.999918
BBS2	31.1644	0.327526	0.17653	1.85535	0.0635458	0.999918
CRAT	56.6572	0.230891	0.124466	1.85504	0.0635899	0.999918
RNASEH2B	11.8703	-0.655079	0.353281	-1.85427	0.0637004	0.999918
TXNDC9	76.2994	0.207265	0.11197	1.85108	0.0641576	0.999918
PRPH	6.20379	-0.682176	0.368712	-1.85016	0.0642903	0.999918
FOXG1	133.128	0.214356	0.115887	1.84971	0.064356	0.999918
ZNF124	5.37601	-0.740956	0.400623	-1.84951	0.0643841	0.999918
PPEF1	8.44679	0.568536	0.307618	1.84819	0.0645746	0.999918
AKAP13	13.6754	0.548344	0.296793	1.84756	0.0646654	0.999918
FMOD	2.62019	-2.00257	1.08582	-1.8443	0.0651392	0.999918
MVP	18.5887	-0.787474	0.427054	-1.84397	0.0651881	0.999918
ANKRD13A	35.5259	0.280158	0.151983	1.84335	0.0652783	0.999918
BTRC	81.9352	-0.191943	0.104194	-1.84218	0.0654486	0.999918
CACUL1	94.2099	-0.233371	0.126759	-1.84107	0.065612	0.999918
CHRD	17.1016	0.413782	0.224754	1.84104	0.0656151	0.999918
BANP	15.6137	-0.428455	0.232904	-1.83962	0.0658238	0.999918
TOMM40L	64.8696	0.201814	0.109709	1.83953	0.0658371	0.999918
ALDH7A1	52.2225	0.43602	0.237174	1.8384	0.0660038	0.999918
NSMAF	29.7323	0.2927	0.159331	1.83705	0.0662022	0.999918
SLC6A13	6.7734	-0.937826	0.511264	-1.83433	0.0666052	0.999918
HM13	86.7397	-0.179795	0.0980765	-1.83321	0.0667712	0.999918
AC073612.1	12.3182	-0.462075	0.252349	-1.8311	0.067086	0.999918
GPX8	15.5781	-0.470234	0.257252	-1.82791	0.0675632	0.999918
CLEC16A	36.869	-0.258722	0.141568	-1.82755	0.0676175	0.999918
FJX1	48.7841	-0.225275	0.123363	-1.82612	0.0678316	0.999918
SEMA6A	27.4488	-0.300449	0.164616	-1.82515	0.0679784	0.999918
PAQR3	17.9134	-0.376664	0.20652	-1.82386	0.0681736	0.999918
SPIDR	2.02771	-1.3125	0.720572	-1.82147	0.0685349	0.999918
SP140	1.0553	1.78039	0.978457	1.81958	0.0688222	0.999918
CBFA2T2	16.4595	-0.397331	0.218731	-1.81653	0.0692893	0.999918
TMEM143	11.1777	0.531407	0.292709	1.81548	0.0694502	0.999918
CYP4X1	6.31534	0.687392	0.378647	1.81539	0.069464	0.999918
CD9	34.3188	0.277663	0.153113	1.81346	0.0697616	0.999918
CDK7	5.29574	0.714253	0.394141	1.81218	0.069959	0.999918
C19orf44	7.56664	0.637667	0.352444	1.80927	0.0704091	0.999918
MOGS	17.9342	-0.409956	0.227099	-1.80518	0.0710458	0.999918
PRRG1	5.42214	0.703252	0.38987	1.80381	0.0712609	0.999918
CAB39L	20.5398	0.343517	0.190707	1.80128	0.0716595	0.999918
MT1F	6.87128	0.875204	0.486071	1.80057	0.0717708	0.999918
GPATCH4	4.75693	1.01229	0.562301	1.80027	0.0718184	0.999918
CASQ1	1.43953	1.62394	0.902708	1.79897	0.0720237	0.999918
SMCHD1	21.7216	-0.502377	0.279673	-1.7963	0.0724471	0.999918
CNN1	43.211	-0.244272	0.136014	-1.79593	0.0725063	0.999918
FRS2	36.1207	0.273649	0.152406	1.79552	0.0725712	0.999918
TUBA4A	389.619	-0.178442	0.0994743	-1.79385	0.072837	0.999918
MFSD2A	8.09703	0.582592	0.32487	1.79331	0.0729233	0.999918
MAPRE2	289.413	-0.129833	0.072623	-1.78776	0.0738146	0.999918
SLC12A4	19.1685	-0.446134	0.249616	-1.78728	0.0738928	0.999918
UFC1	108.087	0.164745	0.0922869	1.78514	0.0742392	0.999918
NIPSNAP1	36.0892	-0.259305	0.145329	-1.78427	0.0743803	0.999918
ADAMTS18	1.45606	-1.56709	0.879115	-1.78257	0.0746555	0.999918
ALAS2	1.84789	1.53311	0.861301	1.77999	0.075077	0.999918
SYN2	350.011	-0.139793	0.0787195	-1.77584	0.0757597	0.999918
TMEM229B	18.633	-0.35629	0.200661	-1.77558	0.0758017	0.999918
ZNF563	1.3223	-1.79483	1.01107	-1.77518	0.0758674	0.999918
COG6	29.5925	0.28642	0.161358	1.77506	0.0758883	0.999918
DIS3L2	29.0893	0.287659	0.162304	1.77234	0.0763379	0.999918
INPPL1	28.3526	-0.411527	0.23227	-1.77176	0.0764341	0.999918
MCCC1	47.856	0.395947	0.223634	1.77051	0.0766416	0.999918
AKAP1	68.0716	-0.191029	0.108004	-1.76873	0.0769394	0.999918
TPP1	81.2695	0.18444	0.104356	1.76742	0.0771586	0.999918
S100A3	1.99386	-1.25676	0.711747	-1.76574	0.0774391	0.999918
JAM2	54.6097	0.350321	0.198516	1.7647	0.077614	0.999918
COQ10B	7.81631	-0.605509	0.343275	-1.76392	0.0777455	0.999918
THRB	35.0053	-0.257721	0.146135	-1.76359	0.0778015	0.999918
NBL1	138.17	-0.159749	0.0906936	-1.76141	0.078169	0.999918
SARS2	7.22367	0.660793	0.375329	1.76057	0.0783114	0.999918
ID3	16.1408	-0.379222	0.215677	-1.75828	0.0786992	0.999918
PARD6B	1.91189	-1.44755	0.823524	-1.75774	0.078791	0.999918
EIF2S3	38.9283	0.261423	0.148791	1.75698	0.0789219	0.999918
CTDSP1	46.9024	-0.369898	0.210553	-1.7568	0.0789527	0.999918
SRSF5	746.362	0.15542	0.0884909	1.75634	0.0790303	0.999918
MAPK4	41.4993	-0.235914	0.134343	-1.75606	0.0790781	0.999918
PRNP	182.31	-0.136357	0.0776562	-1.7559	0.0791051	0.999918
LST1	29.3959	-0.319489	0.182193	-1.75357	0.0795041	0.999918
SUSD4	206.6	0.116282	0.0663913	1.75146	0.0798668	0.999918
CDHR1	8.79135	-0.629165	0.359343	-1.75088	0.0799673	0.999918
06-Mar	239.764	-0.270168	0.15431	-1.75082	0.0799776	0.999918
GRIPAP1	87.4696	0.169622	0.0969168	1.75018	0.0800872	0.999918
SLC13A5	4.30197	0.794734	0.45445	1.74878	0.0803291	0.999918
PELP1	8.23997	-0.526301	0.301019	-1.7484	0.0803952	0.999918
KCNAB3	9.9558	0.528592	0.30238	1.7481	0.0804461	0.999918
ARHGEF4	239.228	0.130362	0.0745788	1.74798	0.0804669	0.999918
ALDOB	2.15388	2.68373	1.53641	1.74675	0.08068	0.999918
NRCAM	266.238	0.203971	0.116793	1.74643	0.0807356	0.999918
HDAC8	32.8212	-0.362765	0.207759	-1.74609	0.0807959	0.999918
TIAL1	266.202	0.135955	0.0779985	1.74304	0.0813259	0.999918
DDIT4	26.5717	0.387337	0.22244	1.74131	0.0816294	0.999918
KCTD9	15.233	-0.421624	0.242241	-1.74052	0.0817683	0.999918
BRMS1L	49.3899	0.27002	0.155208	1.73973	0.0819066	0.999918
NEB	1.06323	1.79259	1.03166	1.73757	0.0822859	0.999918
ZNF233	23.3881	0.387487	0.22314	1.73652	0.0824715	0.999918
SGK1	60.5965	0.661938	0.381459	1.73528	0.0826909	0.999918
MEX3A	1.94394	-1.46726	0.845592	-1.73519	0.0827079	0.999918
JAK1	196.213	-0.143319	0.0826612	-1.73381	0.0829512	0.999918
KIF3C	317.956	-0.126863	0.0732071	-1.73294	0.083107	0.999918
HACD1	10.037	0.58998	0.340699	1.73167	0.0833317	0.999918
YLPM1	96.344	0.315345	0.182198	1.73079	0.0834898	0.999918
UROD	57.766	-0.207896	0.120224	-1.72923	0.0837675	0.999918
NOSTRIN	6.80212	0.862731	0.498929	1.72917	0.0837792	0.999918
EGR2	20.0791	-0.723446	0.418549	-1.72846	0.0839055	0.999918
SMAD2	43.3187	-0.22682	0.131317	-1.72727	0.0841195	0.999918
NCAM1	298.527	0.0960573	0.0556201	1.72703	0.084163	0.999918
SHF	109.792	0.206012	0.11938	1.72568	0.0844044	0.999918
MRPL27	37.0615	0.255135	0.147854	1.72558	0.0844224	0.999918
MTMR6	80.6734	-0.198872	0.115263	-1.72537	0.0844605	0.999918
C18orf25	26.8645	-0.322561	0.187403	-1.72121	0.0852118	0.999918
CD47	137.81	-0.550213	0.320032	-1.71925	0.0855695	0.999918
KIAA0930	120.724	0.146136	0.0850343	1.71855	0.0856964	0.999918
PDE1A	76.3884	-0.263553	0.153419	-1.71787	0.0858205	0.999918
DHX30	61.8295	0.204088	0.11881	1.71777	0.0858393	0.999918
CDH13	68.8748	-0.194706	0.113407	-1.71688	0.0860013	0.999918
GFPT1	33.4177	-0.261951	0.1526	-1.71658	0.0860553	0.999918
CDV3	26.9792	-0.334896	0.195791	-1.71047	0.0871784	0.999918
RECK	9.39234	0.490802	0.287066	1.70972	0.0873181	0.999918
CAD	14.2391	0.430218	0.251687	1.70933	0.0873891	0.999918
AATK	64.05	-0.236624	0.138895	-1.70361	0.0884533	0.999918
MKKS	21.1036	0.319978	0.187924	1.7027	0.0886242	0.999918
ACVR1B	55.1449	-0.250827	0.147351	-1.70224	0.08871	0.999918
CDK5R2	123.569	-0.141196	0.0829918	-1.70133	0.088881	0.999918
CANX	463.464	-0.114521	0.0673721	-1.69982	0.0891642	0.999918
EXD2	46.0954	-0.216876	0.127651	-1.69898	0.0893235	0.999918
HPCA	580.841	0.125796	0.0740546	1.6987	0.0893759	0.999918
GARNL3	148.587	0.141796	0.0835005	1.69815	0.0894796	0.999918
RPH3AL	12.5554	-2.20737	1.30085	-1.69686	0.0897226	0.999918
ASS1	29.7449	-0.322798	0.190338	-1.69592	0.0899008	0.999918
DNAJC7	266.408	0.125436	0.0740109	1.69484	0.0901066	0.999918
ZNF704	25.6473	0.574524	0.339091	1.69431	0.090207	0.999918
HIST1H2AJ	1.97604	-2.95072	1.74186	-1.69401	0.0902641	0.999918
POLG	34.4344	-0.506856	0.299251	-1.69375	0.0903135	0.999918
GXYLT2	1.50854	-1.64285	0.970021	-1.69362	0.090337	0.999918
DENND6A	83.1432	0.199031	0.117525	1.69353	0.0903548	0.999918
GTDC1	43.1933	0.228303	0.134841	1.69313	0.0904312	0.999918
CNOT4	42.3892	-0.239873	0.141695	-1.69288	0.0904778	0.999918
TIMM10	77.2431	-0.173504	0.102647	-1.6903	0.0909699	0.999918
AIDA	28.1652	-0.284256	0.168263	-1.68935	0.0911516	0.999918
USP34	140.421	0.232045	0.137455	1.68815	0.0913822	0.999918
ETV1	107.012	-0.190243	0.112697	-1.68809	0.0913933	0.999918
PPP4R2	82.4078	-0.2706	0.16033	-1.68777	0.091455	0.999918
PHTF1	31.3668	0.263748	0.156382	1.68656	0.0916881	0.999918
RBM8A	4.73489	-0.983752	0.58336	-1.68635	0.0917276	0.999918
SULT1A1	5.75126	-0.649578	0.385364	-1.68562	0.0918682	0.999918
PPM1F	29.9702	0.360121	0.213679	1.68534	0.0919239	0.999918
SCAMP5	455.863	-0.150783	0.0895228	-1.6843	0.0921232	0.999918
TBX18	2.23711	-1.25841	0.747494	-1.68351	0.0922766	0.999918
SBK1	31.661	-0.272999	0.162277	-1.6823	0.0925108	0.999918
MEST	77.0742	-0.301851	0.179948	-1.67744	0.093457	0.999918
CBR1	6.0483	-0.634918	0.378522	-1.67736	0.0934722	0.999918
DNAJC21	35.3239	0.313945	0.187203	1.67703	0.0935362	0.999918
PDP1	110.395	-0.247036	0.147311	-1.67697	0.0935485	0.999918
SELENOP	116.411	0.268745	0.160297	1.67654	0.0936317	0.999918
HIST1H3D	0.528164	2.63926	1.57464	1.67611	0.0937175	0.999918
FILIP1L	10.8381	0.501228	0.299114	1.67571	0.0937956	0.999918
PPP1R1B	58.4733	-0.240949	0.143804	-1.67554	0.0938289	0.999918
ZRANB2	364.579	0.150731	0.0899976	1.67483	0.0939676	0.999918
NUMBL	99.7099	-0.189516	0.113192	-1.67429	0.0940735	0.999918
HSPH1	77.5508	-0.189998	0.113517	-1.67374	0.0941811	0.999918
BMF	51.0291	-0.235405	0.14069	-1.67322	0.0942835	0.999918
FNDC4	70.0533	-0.177149	0.105878	-1.67314	0.0942999	0.999918
TADA2B	16.8284	-0.388165	0.232442	-1.66994	0.0949314	0.999918
DVL3	54.5865	0.211795	0.126921	1.66872	0.0951735	0.999918
LMNB2	2.2563	-1.06233	0.637081	-1.6675	0.0954159	0.999918
PEAK1	9.47889	-0.488173	0.292855	-1.66695	0.095525	0.999918
HMGB2	17.8287	0.424454	0.254852	1.66549	0.0958143	0.999918
SMAD6	3.10059	0.893735	0.536771	1.66502	0.0959089	0.999918
GINS1	0.66411	1.92901	1.15884	1.66461	0.0959905	0.999918
FAM219A	205.717	-0.112415	0.0675896	-1.6632	0.0962732	0.999918
NFXL1	9.58035	0.50586	0.304182	1.66302	0.096309	0.999918
C6orf62	206.809	0.11517	0.0692552	1.66298	0.0963157	0.999918
MAP1LC3B	58.6021	0.188401	0.113338	1.66229	0.0964537	0.999918
AL110118.2	1.06143	2.25968	1.35979	1.66178	0.096556	0.999918
AL110118.4	1.06143	2.25968	1.35979	1.66178	0.096556	0.999918
RGCC	28.0103	-0.293382	0.176589	-1.66139	0.0966353	0.999918
FBXO11	143.283	-0.2042	0.12304	-1.65962	0.0969918	0.999918
PRPF40B	104.827	0.207365	0.125071	1.65797	0.0973229	0.999918
FAM50A	12.75	-0.451543	0.272508	-1.65699	0.0975219	0.999918
AP3S2	98.2944	-0.171829	0.103716	-1.65673	0.0975748	0.999918
AP4M1	5.73191	-0.652652	0.394172	-1.65575	0.0977715	0.999918
IQCJ-SCHIP1	51.7213	0.206846	0.124972	1.65514	0.097897	0.999918
LUC7L2	96.2472	0.178132	0.107658	1.65461	0.0980042	0.999918
CROT	8.86749	-0.548463	0.331776	-1.65311	0.0983087	0.999918
PPP6C	38.101	-0.241827	0.146296	-1.653	0.0983313	0.999918
NUP188	7.456	0.648859	0.392561	1.65289	0.0983534	0.999918
RAB8A	139.138	-0.155285	0.094005	-1.65188	0.0985598	0.999918
SENP2	75.054	-0.232185	0.140774	-1.64935	0.099076	0.999918
PSMB5	205.321	-0.113261	0.0686707	-1.64933	0.0990792	0.999918
GSE1	26.1738	-0.288615	0.175009	-1.64915	0.0991178	0.999918
LGI2	19.0254	-0.364376	0.221136	-1.64775	0.0994041	0.999918
NCOA2	33.4853	-0.312752	0.190203	-1.64431	0.100113	0.999918
PPIP5K1	237.943	0.125142	0.076123	1.64395	0.100187	0.999918
SPG11	28.8469	0.290846	0.176933	1.64382	0.100213	0.999918
PARP8	16.3997	0.355046	0.21613	1.64274	0.100437	0.999918
PPFIA1	17.5762	0.380482	0.231718	1.642	0.100589	0.999918
SOX2	68.8499	-0.19079	0.116229	-1.6415	0.100694	0.999918
PRMT8	90.0333	-0.152005	0.0928156	-1.63771	0.101483	0.999918
OFD1	3.23796	0.870189	0.531433	1.63744	0.101539	0.999918
WFS1	83.4437	-0.164765	0.100671	-1.63666	0.101701	0.999918
PPP6R3	134.46	0.137448	0.0839872	1.63653	0.101728	0.999918
LOXL1	15.7604	-0.414935	0.253698	-1.63555	0.101934	0.999918
RANBP17	3.36455	0.829767	0.507931	1.63362	0.102338	0.999918
KCNJ3	70.3999	-0.251233	0.153815	-1.63334	0.102398	0.999918
DNAJA4	82.1495	-0.169767	0.104067	-1.63132	0.102824	0.999918
NR4A3	21.6742	-0.357748	0.219415	-1.63046	0.103004	0.999918
SLC25A41	55.6632	0.211956	0.13003	1.63006	0.103089	0.999918
PCDH8	115.133	-0.140788	0.0864424	-1.62869	0.103378	0.999918
SLC6A20	30.1979	-0.670326	0.411751	-1.62799	0.103528	0.999918
AP001458.2	1.39933	1.54216	0.947923	1.62688	0.103763	0.999918
TRAPPC5	77.4496	-0.218701	0.134546	-1.62547	0.104062	0.999918
RBPMS	8.41279	0.497483	0.306087	1.6253	0.104099	0.999918
ARHGAP32	87.6096	-0.158326	0.0974174	-1.62523	0.104113	0.999918
MAP2K2	13.2739	-0.39245	0.241751	-1.62336	0.104512	0.999918
CAV1	65.1055	0.242514	0.149486	1.62232	0.104735	0.999918
C21orf91	5.82767	0.597934	0.368712	1.62168	0.104871	0.999918
PRKAB1	45.9027	0.380617	0.235079	1.6191	0.105425	0.999918
ZNF451	37.7092	0.24087	0.148851	1.61819	0.105621	0.999918
COPB2	137.598	-0.143385	0.0886293	-1.6178	0.105705	0.999918
KIAA1024L	5.39957	-0.818725	0.506091	-1.61774	0.105718	0.999918
KIAA0232	95.043	-0.253211	0.156616	-1.61677	0.105928	0.999918
TARSL2	20.9392	0.32134	0.198866	1.61586	0.106125	0.999918
KSR2	18.1373	-0.35282	0.218357	-1.61579	0.106139	0.999918
SIK1	6.96867	0.6214	0.384686	1.61534	0.106237	0.999918
FBXO18	73.7999	-0.190713	0.118114	-1.61465	0.106387	0.999918
ULK3	9.55432	-0.769795	0.47681	-1.61447	0.106426	0.999918
BLMH	56.3995	-0.220903	0.136834	-1.61439	0.106444	0.999918
DEF6	1.46489	1.30259	0.807029	1.61405	0.106516	0.999918
ERICH3	2.31462	1.14202	0.707675	1.61377	0.106578	0.999918
CA8	9.90735	0.455361	0.282228	1.61345	0.106647	0.999918
COQ5	27.6362	0.324654	0.201399	1.61199	0.106964	0.999918
PRKCE	254.056	-0.161975	0.100504	-1.61163	0.107042	0.999918
HOMER1	109.369	-0.304512	0.188959	-1.61152	0.107066	0.999918
BCR	50.2898	-0.20975	0.130183	-1.6112	0.107136	0.999918
ITFG2	7.53321	0.511307	0.317583	1.61	0.107399	0.999918
GIT1	1164.58	-0.130401	0.0810225	-1.60944	0.107519	0.999918
RAF1	111.72	0.155791	0.0968176	1.60912	0.10759	0.999918
DEF8	61.7615	0.238554	0.148344	1.60811	0.107811	0.999918
DCUN1D2	10.7707	0.434522	0.270278	1.60769	0.107904	0.999918
TEX261	40.45	-0.23509	0.146325	-1.60663	0.108136	0.999918
NUDT6	14.1533	0.495527	0.308671	1.60536	0.108415	0.999918
PPP1R12B	74.9951	0.226079	0.140899	1.60455	0.108592	0.999918
FAM118A	17.5636	-0.371578	0.231771	-1.60321	0.108887	0.999918
NFU1	24.6977	-0.288598	0.180135	-1.60212	0.109129	0.999918
CCDC155	18.0899	0.354498	0.221518	1.60031	0.109529	0.999918
LINGO1	241.543	-0.128907	0.0805673	-1.6	0.109599	0.999918
ANXA2	9.71886	-0.723023	0.451997	-1.59962	0.109683	0.999918
NEFL	330.603	-0.116817	0.0730908	-1.59825	0.109988	0.999918
ZFAND5	265.129	-0.148003	0.092642	-1.59758	0.110137	0.999918
CALU	43.6399	0.203454	0.127373	1.59731	0.110196	0.999918
CYBRD1	1.72807	1.11738	0.699633	1.59709	0.110245	0.999918
MAPT	101.947	0.146494	0.0917357	1.59692	0.110284	0.999918
SLC22A6	1.48759	-2.03965	1.27787	-1.59613	0.11046	0.999918
SH3BP5	17.8679	-0.323429	0.202639	-1.59608	0.11047	0.999918
FERMT2	106.368	0.181868	0.113973	1.59571	0.110554	0.999918
C5orf34	0.794224	-1.92998	1.21053	-1.59433	0.110861	0.999918
SLC25A27	23.824	-0.294877	0.184978	-1.59411	0.11091	0.999918
SLC6A8	168.651	0.15357	0.0963731	1.5935	0.111049	0.999918
RBM33	59.9436	0.226557	0.142192	1.59331	0.11109	0.999918
GLMN	17.1971	0.358039	0.224857	1.5923	0.111318	0.999918
SMARCAD1	15.2055	0.36572	0.229757	1.59177	0.111437	0.999918
MLLT1	14.8753	-0.382985	0.240775	-1.59063	0.111692	0.999918
GATA2	3.30048	0.788217	0.495666	1.59022	0.111786	0.999918
MARCKSL1	182.325	-0.115862	0.0729046	-1.58922	0.112011	0.999918
RIOK1	31.7262	-0.429826	0.270598	-1.58843	0.112189	0.999918
ZCCHC10	7.58429	-0.525366	0.330866	-1.58785	0.112319	0.999918
KMT2E	86.6829	0.145798	0.0918434	1.58747	0.112407	0.999918
GRHL1	9.41408	0.491869	0.310033	1.58651	0.112625	0.999918
RRM2B	48.2563	-0.247249	0.155864	-1.58631	0.112669	0.999918
FAH	7.48312	0.538112	0.339333	1.58579	0.112786	0.999918
CCDC34	12.1538	0.392709	0.247862	1.58438	0.113107	0.999918
ANPEP	0.734569	-1.78289	1.12552	-1.58405	0.113182	0.999918
AP1AR	110.826	-0.177233	0.112088	-1.58119	0.113835	0.999918
DAD1	114.333	-0.133203	0.0843091	-1.57993	0.114123	0.999918
UIMC1	18.9283	-0.386092	0.24442	-1.57962	0.114193	0.999918
ELK3	16.9009	-0.382115	0.242087	-1.57842	0.114469	0.999918
CASC3	57.9919	-0.199442	0.126365	-1.5783	0.114496	0.999918
RRM1	21.9262	-0.302503	0.191689	-1.57809	0.114544	0.999918
SDHB	162.963	0.153585	0.0973254	1.57806	0.114552	0.999918
PMEPA1	58.1338	-0.328176	0.207986	-1.57788	0.114594	0.999918
PTPN11	66.1991	0.289195	0.183339	1.57737	0.11471	0.999918
CHPF	40.4029	-0.236331	0.150024	-1.57528	0.115191	0.999918
RANBP1	66.0919	-0.188194	0.11953	-1.57445	0.115383	0.999918
MAP3K7CL	1.45334	1.30435	0.828554	1.57425	0.115431	0.999918
CAMK2D	76.9687	-0.163748	0.104017	-1.57424	0.115431	0.999918
ATP2C1	261.687	-0.144061	0.0915185	-1.57412	0.11546	0.999918
SRR	63.907	-0.219129	0.139337	-1.57266	0.115798	0.999918
ACTR3	376.207	-0.089874	0.0571947	-1.57137	0.116097	0.999918
NXF1	223.544	0.139529	0.088808	1.57113	0.116152	0.999918
AC006486.1	2.0422	-1.82863	1.16412	-1.57082	0.116224	0.999918
HIST2H2AA3	5.93211	0.597251	0.380302	1.57046	0.116307	0.999918
UBR4	133.918	0.156522	0.0996753	1.57032	0.11634	0.999918
MIA	0.941641	2.53874	1.61742	1.56962	0.116503	0.999918
SRF	46.2312	-0.195397	0.124512	-1.5693	0.116578	0.999918
NPRL2	68.0301	0.175685	0.111979	1.56891	0.11667	0.999918
TRIM72	1.52219	-1.6382	1.04418	-1.56889	0.116674	0.999918
IDH3B	182.106	0.173847	0.110821	1.56872	0.116714	0.999918
FAM76B	34.7633	0.261759	0.166884	1.5685	0.116764	0.999918
IL32	63.774	0.246512	0.157226	1.56788	0.116909	0.999918
FAM229B	14.8409	0.38171	0.243471	1.56778	0.116932	0.999918
FADS3	79.32	0.16321	0.104121	1.56751	0.116996	0.999918
TXNL4B	16.1205	0.364492	0.232537	1.56746	0.117007	0.999918
DAB2IP	83.028	0.197648	0.126231	1.56577	0.117403	0.999918
COG2	30.1604	0.390602	0.24961	1.56485	0.117619	0.999918
GNPNAT1	10.45	0.423453	0.270841	1.56348	0.117941	0.999918
METAP1	33.314	-0.266289	0.17057	-1.56117	0.118483	0.999918
PTPRU	18.5181	0.353478	0.226435	1.56105	0.118511	0.999918
GCH1	1.77555	-1.31452	0.842708	-1.55988	0.118789	0.999918
NEMP1	3.48914	0.814602	0.52257	1.55884	0.119035	0.999918
IK	61.7462	-0.220947	0.141742	-1.5588	0.119044	0.999918
ST6GALNAC4	14.9185	-0.415812	0.266838	-1.55829	0.119163	0.999918
CARTPT	2.71726	1.30544	0.838169	1.55749	0.119354	0.999918
DDX39B	340.644	0.136112	0.0874338	1.55674	0.119531	0.999918
PLCXD1	4.17845	0.814735	0.523696	1.55574	0.11977	0.999918
PAIP2	402.954	-0.118971	0.0764925	-1.55533	0.119868	0.999918
ANKRD10	328.214	0.259839	0.167149	1.55453	0.120058	0.999918
RAPH1	170.164	0.141537	0.0910995	1.55365	0.120267	0.999918
KAT2A	114.377	0.169068	0.108869	1.55296	0.120433	0.999918
PCDHAC2	177.791	0.108939	0.0701499	1.55294	0.120437	0.999918
MAPK1	186.03	-0.124908	0.0804653	-1.55232	0.120586	0.999918
TIMP2	58.1493	-0.175342	0.1131	-1.55033	0.121062	0.999918
MYL6	555.065	-0.0887674	0.0572839	-1.54961	0.121236	0.999918
GJB6	9.83327	0.499886	0.322704	1.54906	0.121368	0.999918
CCDC15	1.32481	-1.38349	0.89316	-1.54898	0.121385	0.999918
RNF8	7.19587	0.497136	0.321231	1.5476	0.121719	0.999918
CCDC9	97.2365	-0.230078	0.148701	-1.54725	0.121804	0.999918
SLC2A3	24.7448	-0.287755	0.186119	-1.54608	0.122085	0.999918
ACSS3	2.46628	-1.03962	0.672659	-1.54554	0.122215	0.999918
HDAC9	47.4817	-0.273558	0.177025	-1.54531	0.122272	0.999918
WDR45B	70.4785	-0.215554	0.139529	-1.54487	0.122379	0.999918
JUND	88.5223	-0.15194	0.0983706	-1.54456	0.122452	0.999918
SF3B1	622.479	0.154786	0.100231	1.5443	0.122515	0.999918
MFSD4A	30.8736	-0.294346	0.190775	-1.54289	0.122856	0.999918
USP8	11.9461	0.443916	0.287757	1.54268	0.122909	0.999918
FOS	193.872	-0.47161	0.305825	-1.54209	0.123052	0.999918
FEZF2	48.7395	-0.202729	0.131467	-1.54205	0.123061	0.999918
SFRP1	0.788378	-1.92408	1.24776	-1.54203	0.123066	0.999918
COL1A1	6.31761	-0.792321	0.513844	-1.54195	0.123086	0.999918
NAGK	33.5769	0.240123	0.155855	1.54068	0.123394	0.999918
RNF182	2.36008	1.02563	0.665702	1.54067	0.123396	0.999918
HMGA1	38.901	-0.222293	0.144416	-1.53926	0.123741	0.999918
CALCOCO1	89.4906	0.15585	0.101276	1.53886	0.123837	0.999918
DRG1	65.0244	0.172542	0.112169	1.53824	0.123991	0.999918
CLK1	211.495	0.206431	0.134258	1.53757	0.124155	0.999918
RAB6B	531.95	-0.133455	0.0867976	-1.53754	0.124161	0.999918
ACER2	1.26382	1.31369	0.855568	1.53546	0.124671	0.999918
MSL2	43.3429	-0.204985	0.133598	-1.53434	0.124946	0.999918
AP3B2	156.965	0.119917	0.0782043	1.53338	0.125183	0.999918
KCNG1	36.5136	-0.230644	0.150419	-1.53335	0.125191	0.999918
UBE2D3	374.219	-0.113489	0.0740391	-1.53282	0.12532	0.999918
CARNMT1	12.4577	0.387807	0.253018	1.53273	0.125343	0.999918
AGK	30.0624	-0.334551	0.218318	-1.53241	0.125423	0.999918
RTN3	249.45	-0.143575	0.0938607	-1.52965	0.126102	0.999918
GAS2	2.19765	-1.00276	0.655576	-1.52958	0.12612	0.999918
CIT	158.156	0.131569	0.0861127	1.52787	0.126544	0.999918
UCHL1	408.634	-0.145488	0.0952472	-1.52747	0.126643	0.999918
PLEKHA2	37.3916	-0.268871	0.176036	-1.52737	0.12667	0.999918
CAPN12	4.27288	0.695459	0.45546	1.52694	0.126777	0.999918
ABI2	556.896	-0.0849554	0.0556415	-1.52684	0.126802	0.999918
CPSF4	71.7795	0.228598	0.149772	1.5263	0.126935	0.999918
LMBR1	38.0572	-0.210234	0.137759	-1.5261	0.126986	0.999918
MRPS36	0.668827	2.46219	1.61342	1.52607	0.126993	0.999918
NNAT	102.602	-0.224822	0.147458	-1.52465	0.127347	0.999918
SKIV2L	21.529	0.307498	0.201709	1.52446	0.127394	0.999918
FZD2	11.1894	-0.402141	0.263797	-1.52443	0.127401	0.999918
COPB1	44.627	-0.199625	0.131041	-1.52338	0.127663	0.999918
ADAMTS4	4.30325	0.703677	0.461923	1.52337	0.127667	0.999918
SUDS3	40.1093	0.248759	0.163826	1.51843	0.128906	0.999918
CDK11B	23.7809	-0.283635	0.186807	-1.51833	0.128931	0.999918
SPA17	3.99019	0.870673	0.573496	1.51818	0.128968	0.999918
IMPACT	282.47	0.141453	0.0932315	1.51723	0.12921	0.999918
ZNF821	40.0683	0.219484	0.14468	1.51703	0.129258	0.999918
EPB41L4A	18.4618	0.544431	0.358893	1.51697	0.129274	0.999918
PLEKHA7	16.4799	0.321813	0.212173	1.51675	0.129329	0.999918
CHRNA4	21.1641	-0.306235	0.201923	-1.5166	0.129369	0.999918
CAMK1D	41.2572	-0.210352	0.138758	-1.51596	0.129529	0.999918
EFHD2	43.1754	-0.196222	0.129446	-1.51586	0.129556	0.999918
GPD1	5.35258	0.738099	0.486937	1.5158	0.12957	0.999918
GANC	0.918551	1.5304	1.00972	1.51566	0.129605	0.999918
ANGEL1	10.805	0.414767	0.274098	1.51321	0.130227	0.999918
NDUFA12	141.905	0.119704	0.0791083	1.51316	0.130238	0.999918
ALDH3A2	27.6642	0.255239	0.16874	1.51262	0.130376	0.999918
IER5L	21.5648	-0.305068	0.201766	-1.51199	0.130537	0.999918
PIGN	4.83874	0.642236	0.42485	1.51168	0.130616	0.999918
TMEM150C	1.13741	1.46521	0.969488	1.51132	0.130706	0.999918
MANEA	11.3965	0.386532	0.255843	1.51082	0.130836	0.999918
SDC3	32.0016	-0.264999	0.175448	-1.51042	0.130937	0.999918
PIGK	15.5182	-0.330552	0.218889	-1.51013	0.131009	0.999918
YTHDF2	47.5203	-0.188357	0.124904	-1.50801	0.131552	0.999918
PFN1	103.94	-0.139573	0.0925952	-1.50735	0.131721	0.999918
C5orf24	23.9353	-0.263824	0.175091	-1.50678	0.131867	0.999918
G3BP1	293.4	-0.193622	0.12872	-1.50421	0.132528	0.999918
HNRNPH3	130.38	-0.136743	0.0909486	-1.50352	0.132705	0.999918
QARS	90.6542	0.167948	0.111785	1.50242	0.132989	0.999918
CDH4	4.9017	-0.596951	0.397539	-1.50162	0.133195	0.999918
GMPR2	31.2715	0.258256	0.172029	1.50123	0.133295	0.999918
SSFA2	20.1406	0.318532	0.212191	1.50115	0.133316	0.999918
TAF6	1.38612	1.85154	1.23358	1.50094	0.133371	0.999918
FLT1	13.6886	0.357116	0.238123	1.49971	0.133689	0.999918
NFATC4	2.25758	-1.06406	0.710003	-1.49867	0.133958	0.999918
PTGES3L-AARSD1	5.57174	0.618998	0.413198	1.49806	0.134116	0.999918
POR	63.1658	0.181148	0.120934	1.49791	0.134158	0.999918
HEATR6	6.98943	0.534931	0.357367	1.49687	0.134428	0.999918
FAM92A	71.2005	0.191935	0.128253	1.49654	0.134514	0.999918
USP45	11.9304	0.414701	0.277209	1.49599	0.134656	0.999918
TBC1D2B	2.96269	0.789987	0.528147	1.49577	0.134713	0.999918
PDE2A	651.725	-0.0920032	0.0615166	-1.49558	0.134763	0.999918
MOB1B	31.8283	-0.242575	0.162198	-1.49555	0.134771	0.999918
PHF21B	10.499	0.534472	0.357381	1.49552	0.134778	0.999918
MIER3	13.5141	-0.525849	0.351803	-1.49473	0.134986	0.999918
MXD4	47.0614	-0.207611	0.138992	-1.49368	0.135258	0.999918
RNF19A	51.2326	0.265664	0.177861	1.49366	0.135265	0.999918
KLF6	25.4392	0.316245	0.211772	1.49333	0.135352	0.999918
HINT2	55.883	-0.189219	0.126711	-1.49331	0.135355	0.999918
ANKH	195.212	-0.153961	0.10317	-1.4923	0.13562	0.999918
U2AF1L4	46.732	0.194749	0.130567	1.49156	0.135815	0.999918
HNMT	15.851	0.323679	0.217015	1.4915	0.13583	0.999918
CXXC5	188.735	-0.12177	0.0817277	-1.48995	0.136237	0.999918
MNT	25.3617	-0.279406	0.187531	-1.48992	0.136245	0.999918
LRRC23	15.0231	-0.382799	0.256991	-1.48954	0.136345	0.999918
TMEM255A	24.1168	-0.267398	0.179623	-1.48866	0.136577	0.999918
LEPROTL1	44.718	-0.214602	0.144179	-1.48844	0.136635	0.999918
ZMIZ2	200.155	0.113569	0.0763473	1.48754	0.136873	0.999918
ARHGDIG	18.9597	-0.293443	0.197374	-1.48673	0.137086	0.999918
RPL30	108.926	0.210588	0.141667	1.4865	0.137147	0.999918
WWC1	177.261	0.11892	0.0800287	1.48596	0.137289	0.999918
GPATCH2L	12.6414	0.429758	0.289227	1.48589	0.13731	0.999918
CRLF3	6.28325	-0.725383	0.488682	-1.48437	0.137712	0.999918
MAG	76.2882	0.346857	0.233699	1.48421	0.137754	0.999918
KIFC2	243.077	0.119751	0.0807324	1.48331	0.137992	0.999918
TWF1	53.352	0.197267	0.133038	1.48279	0.138131	0.999918
FMR1	94.3875	-0.322573	0.217655	-1.48204	0.138329	0.999918
IL2RG	1.12435	1.47244	0.993938	1.48143	0.138493	0.999918
NAP1L5	57.6126	0.17042	0.115088	1.48078	0.138666	0.999918
PMS2	6.91869	0.507789	0.342933	1.48072	0.13868	0.999918
NR4A2	20.6485	-0.30385	0.205564	-1.47813	0.139373	0.999918
CKMT1B	188.105	-0.176418	0.119359	-1.47805	0.139396	0.999918
SAMD12	16.2997	-0.368392	0.249405	-1.47708	0.139654	0.999918
CNDP2	36.3856	-0.217627	0.147396	-1.47647	0.139817	0.999918
C16orf52	15.4043	-0.338723	0.229554	-1.47557	0.140058	0.999918
RPS14	579.453	0.185367	0.125655	1.4752	0.140158	0.999918
EIF3D	94.5655	0.142336	0.0964894	1.47514	0.140174	0.999918
TMEM120A	29.3947	0.235561	0.159693	1.47509	0.140189	0.999918
CLASP1	29.7673	-0.24203	0.164288	-1.47321	0.140696	0.999918
PTGDS	21.5514	0.748773	0.508262	1.4732	0.140696	0.999918
ZDHHC4	5.93053	0.530075	0.35998	1.47251	0.140883	0.999918
GRAMD1A	54.3212	0.178887	0.121503	1.47228	0.140944	0.999918
TRIM41	63.5011	0.163732	0.111345	1.47049	0.141428	0.999918
EHBP1	85.5787	-0.145155	0.0987311	-1.47021	0.141506	0.999918
TLL1	0.71561	-1.7663	1.20153	-1.47004	0.141551	0.999918
DNAJB14	35.7573	0.282073	0.191928	1.46968	0.141648	0.999918
CACHD1	12.8026	-0.369259	0.25131	-1.46934	0.141742	0.999918
TNNC2	20.1907	-0.29095	0.198303	-1.4672	0.142322	0.999918
EFEMP1	12.7245	-0.38645	0.26362	-1.46593	0.142666	0.999918
B4GALT1	2.23859	-1.05694	0.721255	-1.46542	0.142807	0.999918
OLA1	234.486	-0.112119	0.0765258	-1.46512	0.142888	0.999918
PMM1	71.6525	-0.157795	0.107701	-1.46512	0.142889	0.999918
NUP205	13.0316	-0.390748	0.266731	-1.46495	0.142934	0.999918
COA6	1.71686	-1.22718	0.838169	-1.46412	0.143162	0.999918
BRIX1	31.5026	-0.237553	0.16226	-1.46402	0.143188	0.999918
TMEM243	19.1614	0.293409	0.200418	1.46398	0.143199	0.999918
AP5M1	15.0713	-0.403965	0.275948	-1.46392	0.143217	0.999918
ATF3	1.34317	-1.81097	1.23741	-1.46352	0.143325	0.999918
CNIH3	42.7249	-0.208391	0.142472	-1.46267	0.143556	0.999918
TTC19	30.5127	-0.224787	0.153836	-1.46121	0.143957	0.999918
GLB1	8.11597	0.504557	0.3453	1.46121	0.143958	0.999918
TRIM9	110.854	-0.135855	0.0929805	-1.46111	0.143986	0.999918
NDUFB8	34.7862	0.519382	0.3555	1.46099	0.144018	0.999918
PIEZO1	3.71772	-0.767657	0.525465	-1.46091	0.144041	0.999918
ZKSCAN8	8.17802	0.438478	0.300213	1.46056	0.144137	0.999918
XPO6	240.757	0.109414	0.0749349	1.46012	0.144257	0.999918
TSC22D4	28.5464	0.270407	0.185226	1.45987	0.144325	0.999918
TP53I11	4.36822	0.650807	0.44589	1.45957	0.144409	0.999918
ADD1	355.453	-0.0844475	0.0578663	-1.45936	0.144467	0.999918
COL5A1	5.31023	0.565364	0.387527	1.4589	0.144592	0.999918
CYFIP2	810.981	0.0622823	0.0426968	1.45871	0.144645	0.999918
PRKACA	113.915	-0.131158	0.0899284	-1.45848	0.144709	0.999918
GALC	8.59084	0.545945	0.374617	1.45734	0.145022	0.999918
OLFM1	1899.57	-0.0761412	0.0522508	-1.45723	0.145054	0.999918
C1orf146	1.40177	1.2055	0.828062	1.45581	0.145445	0.999918
PNPLA4	12.4108	0.355918	0.244499	1.4557	0.145476	0.999918
PHOSPHO2	14.276	0.426818	0.293286	1.45529	0.145588	0.999918
PLOD2	3.57122	0.746747	0.513139	1.45525	0.1456	0.999918
VTI1B	95.7862	-0.131299	0.0903366	-1.45344	0.146101	0.999918
NFATC1	0.858691	-1.51959	1.04568	-1.45321	0.146165	0.999918
SLC25A16	56.7182	0.229582	0.158128	1.45188	0.146536	0.999918
OTULIN	21.2363	-0.310663	0.214046	-1.45138	0.146674	0.999918
WARS	49.969	-0.191562	0.132124	-1.44987	0.147096	0.999918
PCDH1	68.743	-0.156841	0.108298	-1.44824	0.14755	0.999918
LPIN3	22.1961	0.272556	0.188253	1.44782	0.147669	0.999918
LASP1	145.78	-0.107982	0.0745941	-1.44759	0.147731	0.999918
CTNND2	283.829	-0.11452	0.0791986	-1.44598	0.148182	0.999918
CSNK1G1	33.329	-0.266872	0.184626	-1.44547	0.148326	0.999918
CADM4	243.519	0.138999	0.0961631	1.44545	0.148332	0.999918
SYTL2	134.433	0.179017	0.123865	1.44525	0.148386	0.999918
CBX4	26.6539	-0.245981	0.170273	-1.44463	0.148562	0.999918
JPT2	8.71726	-0.616268	0.426654	-1.44442	0.148621	0.999918
CELF1	122.915	-0.124021	0.0858646	-1.44438	0.148634	0.999918
NT5DC2	17.9881	-0.361807	0.250575	-1.44391	0.148764	0.999918
MLH3	4.35949	0.641349	0.444361	1.44331	0.148934	0.999918
ASH2L	108.532	-0.152679	0.10581	-1.44296	0.149032	0.999918
TRMT13	10.3456	0.411765	0.285542	1.44205	0.149288	0.999918
MAP3K12	94.2677	0.146393	0.10155	1.44159	0.149419	0.999918
ELAVL1	24.6795	-0.247461	0.171778	-1.44059	0.149701	0.999918
SDCBP	310.185	-0.0781383	0.0542541	-1.44023	0.149803	0.999918
SSC5D	1.12528	-1.4959	1.03873	-1.44012	0.149834	0.999918
USP10	16.609	-0.349743	0.243182	-1.4382	0.150378	0.999918
UBP1	179.139	0.145218	0.101019	1.43754	0.150565	0.999918
MCRS1	198.537	0.0948884	0.0660267	1.43712	0.150684	0.999918
ADGRG6	1.64403	1.03125	0.717778	1.43673	0.150796	0.999918
RAB11FIP3	24.4972	-0.263592	0.183518	-1.43633	0.15091	0.999918
AC005670.2	50.9789	0.173066	0.120524	1.43595	0.151016	0.999918
PTN	162.986	-0.105003	0.073174	-1.43497	0.151295	0.999918
EFNB1	11.4512	-0.367308	0.256114	-1.43416	0.151527	0.999918
ZMYM3	107.71	0.139321	0.0971465	1.43413	0.151534	0.999918
RNF4	74.6911	-0.164138	0.114523	-1.43323	0.151792	0.999918
TAF1	65.0809	0.156765	0.1094	1.43296	0.151869	0.999918
TRAPPC1	264.796	0.0973572	0.0679439	1.43291	0.151885	0.999918
ATIC	10.7374	0.381743	0.26643	1.43281	0.151913	0.999918
SNX29	11.89	-0.378726	0.264369	-1.43257	0.151982	0.999918
CNOT8	86.9048	0.151213	0.105576	1.43226	0.152068	0.999918
ITFG1	135.315	0.195051	0.136203	1.43206	0.152126	0.999918
ADCY2	38.7742	0.225533	0.157568	1.43133	0.152335	0.999918
ACSL5	22.0822	-0.273703	0.191267	-1.431	0.152429	0.999918
LENG1	6.64713	0.552219	0.385965	1.43075	0.152502	0.999918
PXDC1	0.591072	-2.02311	1.41432	-1.43045	0.152588	0.999918
ARMC8	106.482	-0.174317	0.121887	-1.43016	0.152672	0.999918
RPL41	0.781878	3.20548	2.24275	1.42926	0.152929	0.999918
L3MBTL1	6.9904	0.477903	0.334404	1.42912	0.15297	0.999918
AAMP	129.111	0.14381	0.100639	1.42897	0.153014	0.999918
TMEM110	41.3759	-0.236966	0.165899	-1.42838	0.153182	0.999918
TMEM68	34.2066	-0.238209	0.166834	-1.42783	0.153342	0.999918
RTL8C	28.1031	-0.228534	0.160105	-1.4274	0.153463	0.999918
SYNCRIP	58.1547	-0.19179	0.134405	-1.42696	0.153591	0.999918
EXOSC3	28.853	0.391176	0.274197	1.42663	0.153688	0.999918
CIAPIN1	49.9096	0.271887	0.190624	1.4263	0.153781	0.999918
FIBP	23.1089	-0.262695	0.184259	-1.42569	0.153959	0.999918
ZC3H11A	19.9977	0.271943	0.191009	1.42372	0.154528	0.999918
PHACTR2	3.06198	-0.849106	0.59653	-1.42341	0.154618	0.999918
KRTCAP2	175.922	-0.136292	0.0957547	-1.42335	0.154635	0.999918
RSRP1	255.543	0.249138	0.175045	1.42328	0.154655	0.999918
CLNS1A	215.211	-0.127149	0.0893613	-1.42286	0.154776	0.999918
MICU2	40.5921	-0.205138	0.144207	-1.42253	0.154873	0.999918
RAPGEF2	94.2438	-0.143398	0.100817	-1.42235	0.154924	0.999918
DHX16	3.41398	0.765603	0.538476	1.4218	0.155086	0.999918
LSM14A	30.3406	-0.221302	0.155743	-1.42095	0.155332	0.999918
SKP2	2.39349	0.857736	0.603958	1.42019	0.155552	0.999918
PDCD5	175.983	0.0982831	0.0692108	1.42005	0.155592	0.999918
POP4	25.4736	0.251048	0.176791	1.42003	0.155599	0.999918
FFAR2	6.83851	-0.894614	0.631302	-1.4171	0.156455	0.999918
EIF4ENIF1	46.6066	-0.224033	0.158147	-1.41661	0.156597	0.999918
LMO3	86.2358	-0.181711	0.128277	-1.41655	0.156614	0.999918
ARHGEF15	6.37901	-0.782844	0.552645	-1.41654	0.156617	0.999918
FANCM	9.35137	0.407479	0.287762	1.41603	0.156768	0.999918
MTA3	169.033	-0.106124	0.0749851	-1.41527	0.156989	0.999918
DLC1	7.54655	-0.468648	0.331268	-1.41471	0.157154	0.999918
NAA60	191.579	-0.0976169	0.0690186	-1.41436	0.157257	0.999918
VLDLR	29.7296	0.229753	0.162536	1.41355	0.157495	0.999918
CLGN	2.37127	0.848924	0.600791	1.41301	0.157653	0.999918
DMD	74.4814	-0.152597	0.108102	-1.4116	0.158066	0.999918
POLR1B	10.2505	-0.419319	0.297084	-1.41145	0.158113	0.999918
FUT10	4.81731	0.561428	0.397804	1.41132	0.158151	0.999918
JUNB	68.9118	-0.33655	0.238973	-1.40832	0.159038	0.999918
PCDHA13	1.12533	-1.48533	1.05475	-1.40823	0.159064	0.999918
ZFP36L1	46.9814	-0.208309	0.147936	-1.4081	0.1591	0.999918
CIB2	29.7171	-0.247588	0.175887	-1.40765	0.159234	0.999918
PRRC2C	151.231	0.121824	0.0865504	1.40755	0.159266	0.999918
MTURN	13.6374	-0.334073	0.237382	-1.40732	0.159331	0.999918
NKAIN1	20.9312	-0.270559	0.192313	-1.40687	0.159466	0.999918
SIAH2	16.6346	-0.433151	0.308098	-1.40589	0.159758	0.999918
CPNE6	101.858	-0.157921	0.112408	-1.40489	0.160055	0.999918
UBFD1	78.8322	-0.15255	0.108632	-1.40429	0.160233	0.999918
STXBP3	18.2717	0.359355	0.255901	1.40427	0.160238	0.999918
COL3A1	3.07501	-1.02013	0.726591	-1.404	0.160319	0.999918
RWDD1	35.9875	-0.238062	0.169589	-1.40376	0.160391	0.999918
RABGEF1	9.80613	-0.406595	0.289675	-1.40362	0.160431	0.999918
ADARB1	32.883	-0.224246	0.159768	-1.40357	0.160447	0.999918
CLYBL	27.3356	-0.25488	0.181605	-1.40348	0.160473	0.999918
GNB4	7.00778	-0.463203	0.330077	-1.40332	0.160522	0.999918
DXO	1.26872	-1.29773	0.92516	-1.40271	0.160703	0.999918
SLK	18.6802	-0.279586	0.19932	-1.4027	0.160706	0.999918
DACT2	9.58445	0.383084	0.273469	1.40083	0.161265	0.999918
ASAH1	24.1594	0.289746	0.207035	1.3995	0.161663	0.999918
ARHGEF11	48.947	-0.174286	0.12475	-1.39708	0.16239	0.999918
RNF19B	35.8102	-0.205689	0.14724	-1.39696	0.162425	0.999918
SHC2	9.61648	0.404262	0.289488	1.39647	0.162573	0.999918
RTN4RL2	50.6909	-0.208139	0.14907	-1.39625	0.16264	0.999918
SLC30A3	61.8911	-0.184049	0.131893	-1.39545	0.162881	0.999918
MTMR4	55.6432	-0.19615	0.140572	-1.39537	0.162905	0.999918
EIF4E3	17.2883	0.30108	0.215839	1.39493	0.163036	0.999918
NBEAL2	5.88818	0.56576	0.405925	1.39376	0.163391	0.999918
CUL4A	38.1865	-0.253487	0.1819	-1.39355	0.163452	0.999918
VPS28	67.4872	-0.162944	0.116941	-1.39339	0.163503	0.999918
SVBP	8.14641	-0.441041	0.31659	-1.3931	0.16359	0.999918
LRRC41	23.7204	0.243795	0.175015	1.39299	0.163622	0.999918
PBX1	234.062	-0.0855561	0.0614323	-1.39269	0.163714	0.999918
NR1H3	26.4423	-0.27544	0.197797	-1.39254	0.16376	0.999918
DNAJC1	9.75521	-0.42522	0.305443	-1.39214	0.163879	0.999918
NRP2	43.75	-0.364481	0.261814	-1.39214	0.16388	0.999918
MCU	20.6807	0.26585	0.191067	1.3914	0.164105	0.999918
PTPRC	0.524582	-1.82354	1.31083	-1.39113	0.164185	0.999918
SPATA6	8.7401	0.524869	0.377389	1.39079	0.164289	0.999918
EGF	0.799781	1.73983	1.25113	1.3906	0.164347	0.999918
AFF1	2.57118	-0.799276	0.575005	-1.39003	0.164519	0.999918
UNK	19.4463	0.282005	0.203034	1.38895	0.164847	0.999918
OLR1	19.761	0.271609	0.19557	1.38881	0.164892	0.999918
DDHD2	184.785	0.127811	0.0920515	1.38847	0.164993	0.999918
JAG2	33.0839	0.215107	0.155106	1.38684	0.16549	0.999918
MARK3	197.078	0.117198	0.0845368	1.38636	0.165637	0.999918
ATP10D	2.51581	0.828168	0.598223	1.38438	0.166242	0.999918
USP54	70.6175	0.313802	0.226723	1.38408	0.166334	0.999918
KCNK9	5.75715	0.503296	0.36379	1.38348	0.166519	0.999918
AMOTL2	8.78025	-0.438712	0.317155	-1.38327	0.166581	0.999918
SNX2	123.999	-0.184082	0.133091	-1.38313	0.166625	0.999918
TUBA1B	1188.91	-0.131795	0.0953795	-1.3818	0.167033	0.999918
HUNK	3.80814	0.708641	0.513162	1.38093	0.167301	0.999918
DUS1L	8.96768	0.432468	0.313211	1.38076	0.167353	0.999918
MCF2L	178.807	0.157388	0.114011	1.38047	0.167443	0.999918
BCL2L2	131.264	-0.115939	0.0839992	-1.38024	0.167513	0.999918
C16orf70	54.6836	-0.163262	0.118421	-1.37866	0.167999	0.999918
DUSP23	3.27638	-0.74509	0.540489	-1.37855	0.168034	0.999918
UQCRC2	78.2123	-0.147755	0.107269	-1.37742	0.168383	0.999918
THADA	6.92119	0.451971	0.328241	1.37695	0.168528	0.999918
PRPF4B	96.7641	0.150769	0.109512	1.37673	0.168596	0.999918
CYGB	40.3072	0.187499	0.136461	1.37401	0.169439	0.999918
TCHP	10.3656	-0.375575	0.273358	-1.37393	0.169464	0.999918
CHD8	67.8344	0.159467	0.116143	1.37303	0.169744	0.999918
DMTN	269.319	-0.111841	0.0814675	-1.37283	0.169804	0.999918
SRSF2	508.603	0.119465	0.0870321	1.37265	0.169861	0.999918
RAPGEF4	352.719	0.165209	0.120392	1.37226	0.169981	0.999918
CDK16	634.891	0.0992132	0.072304	1.37217	0.170011	0.999918
SLC28A2	6.70719	0.488629	0.356238	1.37164	0.170176	0.999918
CPD	71.5308	-0.187374	0.136651	-1.37119	0.170316	0.999918
FBLN1	51.0089	-0.262632	0.191565	-1.37098	0.170381	0.999918
SCYL1	45.3542	0.189361	0.138157	1.37061	0.170495	0.999918
TSC22D3	31.7161	0.225471	0.164524	1.37044	0.17055	0.999918
RPS6KC1	31.9601	0.215447	0.15722	1.37036	0.170575	0.999918
SYVN1	69.7475	-0.154275	0.112602	-1.37009	0.170659	0.999918
ODF3	1.64475	1.0409	0.759839	1.36989	0.170721	0.999918
CAP1	397.835	-0.131534	0.0960863	-1.36892	0.171025	0.999918
TMEM50A	49.9689	-0.169962	0.124177	-1.36871	0.171089	0.999918
SAR1B	148.573	0.126772	0.0926392	1.36844	0.171173	0.999918
CDC23	59.0855	0.187167	0.136824	1.36794	0.171331	0.999918
EXOSC7	35.6655	0.276498	0.202463	1.36567	0.172043	0.999918
FAM159A	28.0791	0.307842	0.225492	1.36521	0.172188	0.999918
CEP350	16.803	0.283926	0.208108	1.36432	0.172466	0.999918
TRAF3IP1	10.1514	0.428591	0.31418	1.36416	0.172518	0.999918
ATG4D	14.2183	0.346962	0.254403	1.36382	0.172623	0.999918
FAM220A	40.7599	-0.339918	0.249267	-1.36367	0.172671	0.999918
BUB3	34.3764	-0.209732	0.15389	-1.36287	0.172923	0.999918
PIGC	6.53168	0.465183	0.341613	1.36173	0.173285	0.999918
ARL15	10.5338	0.365614	0.268546	1.36146	0.17337	0.999918
SYN1	404.396	-0.0659939	0.0484773	-1.36134	0.173408	0.999918
C6orf223	0.596887	1.73897	1.27741	1.36133	0.17341	0.999918
SCAI	40.685	0.220258	0.161824	1.36109	0.173485	0.999918
PHF19	1.25878	-1.29415	0.951343	-1.36034	0.173722	0.999918
SCAF8	44.5813	0.199835	0.147021	1.35923	0.174074	0.999918
SCP2	19.9266	-0.272188	0.200323	-1.35875	0.174227	0.999918
PAFAH1B2	156.295	-0.120696	0.0889801	-1.35644	0.174958	0.999918
RAP1B	112.698	-0.113611	0.0837733	-1.35617	0.175046	0.999918
HSP90AA1	1330.21	-0.157548	0.116197	-1.35587	0.175142	0.999918
NECAB3	118.807	0.11342	0.0836992	1.35509	0.17539	0.999918
AC005837.2	1.6546	-1.85523	1.36935	-1.35483	0.175472	0.999918
ADPGK	21.5152	0.259078	0.191264	1.35456	0.175559	0.999918
ABCA4	0.855083	1.87811	1.3868	1.35427	0.175649	0.999918
ENPP2	20.3635	-0.282276	0.208447	-1.35419	0.175677	0.999918
GSTA2	30.8206	0.222139	0.164052	1.35408	0.175711	0.999918
TXNDC12	15.9773	-0.330284	0.243951	-1.35389	0.17577	0.999918
TRIM33	71.882	-0.196644	0.145267	-1.35367	0.17584	0.999918
DPM3	19.5229	-0.319196	0.235803	-1.35366	0.175846	0.999918
ZSWIM1	7.98418	-0.451981	0.333924	-1.35355	0.175881	0.999918
PLEKHA5	37.511	0.228752	0.169063	1.35306	0.176035	0.999918
FOXN3	33.8681	-0.219484	0.162279	-1.35251	0.176211	0.999918
FAM214A	21.0808	0.307522	0.227448	1.35205	0.176359	0.999918
TCEAL8	53.2263	-0.188552	0.139503	-1.3516	0.176502	0.999918
RBFOX2	119.401	0.169868	0.125704	1.35133	0.176588	0.999918
IPO5	250.867	-0.144922	0.107293	-1.35072	0.176785	0.999918
PTPRD	48.291	0.169319	0.125454	1.34965	0.177129	0.999918
SYK	2.23294	-0.860609	0.637815	-1.34931	0.177238	0.999918
MBD2	54.1378	-0.168588	0.12496	-1.34914	0.177291	0.999918
TMEM145	181.122	0.157939	0.117067	1.34914	0.177293	0.999918
ADRA2C	10.1937	-0.379998	0.281719	-1.34885	0.177385	0.999918
TRIM8	123.147	-0.115283	0.08549	-1.34849	0.1775	0.999918
SATB2	71.2234	-0.190922	0.141591	-1.34841	0.177528	0.999918
NOTCH4	2.90494	0.735955	0.546105	1.34764	0.177773	0.999918
SP2	10.694	-0.374972	0.278274	-1.34749	0.177822	0.999918
EFL1	13.0392	-0.344219	0.255598	-1.34672	0.17807	0.999918
XPR1	47.0443	-0.180088	0.133748	-1.34648	0.178149	0.999918
TFPT	19.5675	-0.316435	0.235034	-1.34634	0.178193	0.999918
PPP1R42	0.736982	-1.7948	1.3333	-1.34613	0.17826	0.999918
DNAJB1	78.2498	-0.175293	0.130289	-1.34541	0.178491	0.999918
RPS15	953.966	0.0943709	0.0701935	1.34444	0.178807	0.999918
PSMD4	131.96	0.166812	0.1242	1.34309	0.179243	0.999918
GCKR	0.392329	2.21406	1.64867	1.34294	0.179292	0.999918
AC270306.4	97.0743	-0.224011	0.166811	-1.34291	0.179302	0.999918
TAGLN2	27.0741	-0.279187	0.207992	-1.3423	0.179498	0.999918
PPIB	52.0218	0.195673	0.145825	1.34184	0.179649	0.999918
NUAK1	24.5834	-0.261078	0.194589	-1.34169	0.179697	0.999918
WASHC2C	12.5536	0.325147	0.242353	1.34163	0.179718	0.999918
UHRF1BP1L	25.1165	0.298191	0.222317	1.34128	0.179828	0.999918
SLC6A9	45.9822	-0.188303	0.140424	-1.34095	0.179935	0.999918
SEMA4A	48.2926	-0.169804	0.126745	-1.33974	0.180331	0.999918
SMYD2	93.7596	0.141718	0.10582	1.33924	0.180494	0.999918
FAM193B	132.295	0.209492	0.156454	1.339	0.18057	0.999918
TSC2	228.202	0.180504	0.134839	1.33866	0.180681	0.999918
DHFR2	6.62988	-0.554085	0.413996	-1.33838	0.180771	0.999918
TM7SF3	23.6467	0.24692	0.184537	1.33805	0.180879	0.999918
RCOR1	5.41456	-0.516351	0.385936	-1.33792	0.180923	0.999918
SDHA	0.726574	-1.7794	1.33059	-1.33731	0.181123	0.999918
SLC35A2	50.2262	0.170837	0.127766	1.33711	0.181186	0.999918
PTGIR	1.89914	-1.17983	0.882936	-1.33626	0.181465	0.999918
RIPK2	7.03154	0.500155	0.374382	1.33595	0.181566	0.999918
P3H1	11.1613	-0.369012	0.276254	-1.33577	0.181624	0.999918
STX3	36.7706	0.210842	0.15798	1.33461	0.182004	0.999918
PIANP	144.919	-0.18266	0.136881	-1.33445	0.182058	0.999918
DYNC1I1	151.522	-0.142787	0.107066	-1.33363	0.182324	0.999918
MEGF8	91.5755	-0.191704	0.143755	-1.33354	0.182353	0.999918
RHOT2	25.9116	0.242907	0.182158	1.33349	0.18237	0.999918
PRPSAP2	135.144	0.106157	0.0796205	1.33328	0.182439	0.999918
AC006978.2	3.17955	0.814288	0.611077	1.33255	0.182681	0.999918
ACAD10	1.71168	-0.963799	0.723599	-1.33195	0.182876	0.999918
GRP	22.077	-0.256471	0.192558	-1.33192	0.182886	0.999918
DPY19L4	18.8876	-0.27781	0.208605	-1.33175	0.182941	0.999918
PIK3CD	12.9297	-0.345049	0.259267	-1.33086	0.183235	0.999918
ELMSAN1	12.1287	0.413744	0.311016	1.3303	0.18342	0.999918
HCLS1	3.02746	-0.700293	0.526525	-1.33003	0.18351	0.999918
ITGBL1	2.43874	-1.03326	0.778394	-1.32742	0.184369	0.999918
PLK4	1.78058	0.966089	0.728269	1.32655	0.184656	0.999918
KIAA1161	17.6078	0.293228	0.221057	1.32648	0.184681	0.999918
PRSS12	4.13585	-0.592323	0.446585	-1.32634	0.184727	0.999918
STXBP4	3.05687	0.71421	0.539082	1.32486	0.185217	0.999918
TMEM57	41.1524	-0.187998	0.141999	-1.32394	0.185523	0.999918
PBXIP1	8.77113	0.403692	0.305181	1.3228	0.185903	0.999918
KCTD2	69.3911	0.148985	0.112644	1.32262	0.185963	0.999918
TPPP3	20.2002	-0.268102	0.202716	-1.32255	0.185987	0.999918
TMEFF2	134.988	-0.154025	0.116478	-1.32236	0.186049	0.999918
IST1	93.8734	0.122724	0.0928117	1.32229	0.18607	0.999918
CAMSAP1	46.0759	-0.202717	0.153335	-1.32206	0.186149	0.999918
CDC25B	18.8465	-0.373612	0.282747	-1.32136	0.18638	0.999918
SP4	14.0177	-0.320508	0.24263	-1.32098	0.186509	0.999918
PDGFC	4.21267	0.567622	0.429807	1.32064	0.18662	0.999918
ANKZF1	21.4998	0.247703	0.187617	1.32026	0.186748	0.999918
CBX7	31.1485	0.2626	0.198937	1.32001	0.18683	0.999918
UBXN2A	7.77879	-0.553238	0.419116	-1.32001	0.186831	0.999918
KHSRP	103.551	-0.114005	0.0863694	-1.31997	0.186844	0.999918
AC068631.2	33.0439	-0.254691	0.193042	-1.31936	0.187049	0.999918
VPS26A	60.8616	0.171744	0.130248	1.3186	0.187304	0.999918
FYTTD1	87.3282	0.120145	0.0911168	1.31858	0.187309	0.999918
FGF9	24.6319	-0.292216	0.221636	-1.31845	0.187353	0.999918
PDCD2L	7.95643	0.443318	0.336456	1.31761	0.187633	0.999918
NDUFB3	0.734959	1.56774	1.19064	1.31672	0.187932	0.999918
PEA15	1234.08	-0.0660427	0.0501709	-1.31636	0.188055	0.999918
MYO9B	56.2137	0.231482	0.175947	1.31564	0.188296	0.999918
SATB1	111.88	-0.165891	0.12615	-1.31503	0.188501	0.999918
HSF1	55.2828	0.17796	0.135363	1.31469	0.188614	0.999918
ASB3	4.96369	0.803713	0.611455	1.31443	0.188703	0.999918
PRPF39	111.854	0.16942	0.128893	1.31442	0.188704	0.999918
SYT3	37.9566	0.200914	0.152963	1.31348	0.18902	0.999918
NELL2	357.727	-0.0917884	0.0698992	-1.31315	0.189131	0.999918
IFT80	36.318	0.222054	0.169223	1.3122	0.189453	0.999918
MTRNR2L13	34.4285	0.208676	0.159043	1.31207	0.189497	0.999918
TBC1D22A	10.9375	-0.386506	0.294907	-1.3106	0.189993	0.999918
SNRNP200	92.7852	-0.134157	0.10237	-1.31051	0.190025	0.999918
HAGH	2.03983	-1.08763	0.830751	-1.30921	0.190464	0.999918
WSCD2	5.51981	0.515448	0.393964	1.30836	0.19075	0.999918
HARS	105.753	0.129455	0.0989455	1.30835	0.190756	0.999918
CCDC127	1.32125	1.09196	0.834919	1.30787	0.190918	0.999918
SEMA3C	16.3266	0.394017	0.301412	1.30724	0.191131	0.999918
CETN3	72.2985	-0.135788	0.10388	-1.30716	0.191157	0.999918
NUDT17	1.77689	-1.31068	1.00302	-1.30673	0.191303	0.999918
SPTB	51.4281	0.180837	0.13845	1.30616	0.1915	0.999918
DGKG	113.847	-0.152323	0.116638	-1.30595	0.191569	0.999918
VMA21	61.5001	-0.155674	0.119239	-1.30556	0.191703	0.999918
ANKIB1	48.8799	-0.192497	0.147447	-1.30554	0.19171	0.999918
GPC6	1.51844	-0.993594	0.761357	-1.30503	0.191883	0.999918
SRBD1	7.58054	0.427525	0.327607	1.30499	0.191895	0.999918
HNRNPU	768.927	0.108927	0.083493	1.30463	0.192021	0.999918
GALE	11.0606	0.379444	0.290869	1.30452	0.192057	0.999918
EMX2	13.1094	-0.327988	0.251497	-1.30414	0.192185	0.999918
ARHGAP1	11.2195	-0.345692	0.265169	-1.30367	0.192347	0.999918
STK25	211.359	0.0839852	0.0644389	1.30333	0.192461	0.999918
DOK6	142.708	0.153254	0.117628	1.30286	0.192621	0.999918
DAAM1	56.5603	-0.190209	0.145995	-1.30284	0.192628	0.999918
NAA30	39.2725	-0.178897	0.137325	-1.30272	0.192669	0.999918
FAXC	25.565	0.252999	0.194231	1.30256	0.192724	0.999918
PAWR	3.64167	-0.752418	0.577873	-1.30205	0.1929	0.999918
OSTM1	2.77485	0.750719	0.576833	1.30145	0.193104	0.999918
NDUFAB1	265.576	0.100839	0.0775024	1.30111	0.19322	0.999918
GPATCH8	47.0126	0.191301	0.147147	1.30006	0.193579	0.999918
ACBD4	41.5597	0.183774	0.141438	1.29933	0.193832	0.999918
TBL3	12.4626	-0.327412	0.252018	-1.29916	0.193888	0.999918
CNTNAP1	78.3709	0.13765	0.106066	1.29778	0.194362	0.999918
MAST3	48.1278	-0.235087	0.181244	-1.29708	0.194604	0.999918
COQ10A	19.1248	0.252471	0.19467	1.29691	0.194661	0.999918
L1CAM	139.633	-0.171736	0.132452	-1.29659	0.194771	0.999918
HFM1	4.28962	-0.573871	0.44273	-1.29621	0.194903	0.999918
USP4	56.5568	-0.1688	0.130253	-1.29594	0.194996	0.999918
MEIS1	11.0615	-0.409707	0.316256	-1.29549	0.195151	0.999918
KCTD18	3.96046	-0.586513	0.452765	-1.2954	0.195181	0.999918
GNG13	54.2566	0.162397	0.125424	1.29478	0.195396	0.999918
RPGRIP1L	16.3378	0.273649	0.211367	1.29466	0.195437	0.999918
DCBLD2	32.1127	-0.277879	0.214636	-1.29465	0.195441	0.999918
WDR59	52.3869	0.162724	0.125691	1.29464	0.195445	0.999918
TWF2	37.2638	0.190343	0.147035	1.29454	0.195478	0.999918
TRHDE	33.2348	0.270138	0.208916	1.29304	0.195996	0.999918
PROSER3	5.60163	-0.607288	0.470031	-1.29202	0.196351	0.999918
PIGF	42.8396	0.227686	0.176233	1.29196	0.196371	0.999918
DHX36	94.3875	0.250271	0.193722	1.29191	0.196388	0.999918
PYGL	4.7636	0.525934	0.407122	1.29183	0.196415	0.999918
POLH	5.76274	-0.662362	0.513011	-1.29113	0.19666	0.999918
NRG3	38.8494	-0.188194	0.145788	-1.29087	0.196748	0.999918
CRYAB	136.868	0.278526	0.215801	1.29066	0.196821	0.999918
EIF4EBP3	1.99395	0.988081	0.766266	1.28947	0.197233	0.999918
SOX13	5.86781	-0.55139	0.427774	-1.28897	0.197407	0.999918
GABARAP	383.874	-0.0725863	0.0563423	-1.28831	0.197638	0.999918
MFGE8	48.7752	-0.188426	0.146304	-1.2879	0.197779	0.999918
TUBB8	98.1411	-0.198793	0.154411	-1.28742	0.197946	0.999918
METTL3	31.3131	-0.20641	0.160466	-1.28632	0.198331	0.999918
STARD7	108.734	0.110944	0.0862552	1.28623	0.198362	0.999918
ST7L	21.2187	-0.241601	0.187842	-1.28619	0.198377	0.999918
REV3L	40.2453	-0.212567	0.165526	-1.28419	0.199075	0.999918
SKA2	1.06167	1.35018	1.05151	1.28403	0.19913	0.999918
MMP16	25.2157	-0.238737	0.185984	-1.28364	0.199266	0.999918
USMG5	10.3369	0.369465	0.287837	1.28359	0.199285	0.999918
FKBP7	6.98109	-0.439559	0.342462	-1.28353	0.199308	0.999918
MTAP	19.8017	-0.261189	0.203522	-1.28335	0.199371	0.999918
PPP2CB	449.492	-0.0760577	0.0592808	-1.28301	0.199489	0.999918
ELP3	36.1454	-0.207382	0.161646	-1.28294	0.199513	0.999918
CLASRP	265.288	0.179458	0.139881	1.28294	0.199515	0.999918
MIA3	54.0522	0.153838	0.119914	1.28291	0.199525	0.999918
MTF2	44.7153	0.179227	0.139706	1.28288	0.199533	0.999918
ABI3BP	2.09795	-1.15826	0.903271	-1.28229	0.19974	0.999918
COL24A1	3.17458	-0.790247	0.616304	-1.28224	0.19976	0.999918
FO681542.1	14.1375	-0.299109	0.233284	-1.28217	0.199784	0.999918
DNAJC8	26.4338	0.224798	0.175333	1.28212	0.1998	0.999918
STIP1	238.556	-0.108599	0.0847202	-1.28185	0.199894	0.999918
RCN2	53.2498	-0.162351	0.126779	-1.28058	0.200342	0.999918
SPOP	378.242	0.119927	0.0936615	1.28043	0.200393	0.999918
TMEM74B	2.68429	-0.74254	0.579924	-1.28041	0.200401	0.999918
SLC25A36	197.178	0.122424	0.0957136	1.27907	0.200874	0.999918
NCL	375.477	0.0828078	0.0647517	1.27885	0.20095	0.999918
WDR11	31.1962	-0.195407	0.152888	-1.2781	0.201213	0.999918
LTBP3	35.8292	-0.248849	0.194714	-1.27802	0.201242	0.999918
ABHD12	121.717	-0.105786	0.0827949	-1.27768	0.201362	0.999918
IL17D	12.6944	-0.324505	0.25399	-1.27763	0.201381	0.999918
NPTN	788.445	-0.0959323	0.0750877	-1.2776	0.201389	0.999918
PPOX	9.93395	0.396224	0.310244	1.27714	0.201553	0.999918
ZMYM4	36.651	-0.194413	0.152322	-1.27633	0.201839	0.999918
VSIG2	0.982021	1.20031	0.941132	1.27539	0.202173	0.999918
ARHGAP45	2.71582	-0.748077	0.586795	-1.27485	0.202362	0.999918
HS6ST1	1.96607	-1.01299	0.794935	-1.27431	0.202553	0.999918
SPACA5	1.05265	1.3364	1.04881	1.27421	0.202588	0.999918
ZBTB17	21.5581	0.258509	0.202953	1.27374	0.202756	0.999918
GPBP1L1	35.8052	0.181412	0.142462	1.2734	0.202875	0.999918
UBE2M	479.196	0.0847271	0.0665428	1.27327	0.202921	0.999918
DPYD	3.61483	-0.598102	0.469862	-1.27293	0.203043	0.999918
SHOX	0.9918	-1.25322	0.984773	-1.27259	0.203162	0.999918
PSEN1	37.7116	-0.17662	0.138792	-1.27255	0.203177	0.999918
POMT1	6.4962	-0.453824	0.356842	-1.27178	0.203453	0.999918
CEP63	1.72368	0.886733	0.697287	1.27169	0.203483	0.999918
GEMIN4	1.84218	0.830701	0.653272	1.2716	0.203516	0.999918
GNPDA2	15.2926	0.288515	0.226897	1.27157	0.203526	0.999918
DLG2	426.446	0.0950355	0.074815	1.27027	0.203987	0.999918
BTK	2.44139	0.917084	0.722027	1.27015	0.20403	0.999918
MTMR11	2.51315	-0.748918	0.590257	-1.2688	0.204513	0.999918
CSTF2	168.244	0.164629	0.129768	1.26864	0.20457	0.999918
MRPL52	83.3384	0.166399	0.131177	1.26851	0.204615	0.999918
PIK3C3	8.96844	0.451296	0.355951	1.26786	0.204848	0.999918
ENTPD5	5.01065	0.511046	0.403415	1.2668	0.205227	0.999918
GFRA2	68.8453	-0.200754	0.158543	-1.26625	0.205424	0.999918
AHI1	108.86	0.188081	0.148572	1.26593	0.205539	0.999918
PEX1	6.05487	0.454004	0.358705	1.26568	0.205629	0.999918
FNTA	72.1936	-0.135585	0.107127	-1.26564	0.205642	0.999918
PLCD4	6.8174	-0.447332	0.353585	-1.26514	0.205823	0.999918
CD180	6.71631	0.431538	0.341277	1.26448	0.206057	0.999918
ZFAND6	65.0557	0.135131	0.106878	1.26435	0.206106	0.999918
TM9SF4	76.752	0.163683	0.129486	1.2641	0.206194	0.999918
IGIP	77.8828	0.126861	0.100402	1.26352	0.206401	0.999918
CAPN1	18.3071	0.309493	0.244972	1.26338	0.206454	0.999918
CLMP	13.1699	-0.350106	0.277803	-1.26027	0.207573	0.999918
FAM13B	100.799	0.123651	0.0981177	1.26023	0.207585	0.999918
PITPNC1	24.5325	0.229463	0.18208	1.26023	0.207587	0.999918
FAM217B	13.656	-0.3669	0.291192	-1.25999	0.207672	0.999918
RUNX3	2.23025	-0.85113	0.676203	-1.25869	0.208142	0.999918
FGF8	3.57496	-0.681553	0.542172	-1.25708	0.208725	0.999918
CCDC18	1.32867	-1.02452	0.815345	-1.25655	0.208917	0.999918
HES7	3.28298	-0.621519	0.494757	-1.25621	0.20904	0.999918
AKAP2	35.7697	-0.261658	0.20844	-1.25532	0.209363	0.999918
FOXO6	4.14631	-0.588876	0.469292	-1.25482	0.209545	0.999918
CRHR1	31.9176	-0.253299	0.201873	-1.25474	0.209573	0.999918
SLC4A3	39.8678	0.170624	0.136	1.25458	0.209631	0.999918
ARHGAP44	99.4504	-0.111802	0.0891466	-1.25413	0.209794	0.999918
AIF1L	8.58081	-0.381731	0.304502	-1.25362	0.209979	0.999918
CKAP5	157.418	0.0933019	0.0744279	1.25359	0.209992	0.999918
FAM229A	1.06248	1.34282	1.07205	1.25258	0.210358	0.999918
METTL26	17.3181	0.310834	0.248218	1.25226	0.210475	0.999918
CRAMP1	8.70112	-0.371756	0.296872	-1.25224	0.210481	0.999918
TRIM26	0.659452	1.37024	1.09453	1.2519	0.210608	0.999918
RSBN1L	20.1358	-0.257933	0.206104	-1.25147	0.210762	0.999918
NUP133	3.9084	0.652193	0.521389	1.25088	0.210979	0.999918
01-Sep	1.00575	-1.26293	1.01005	-1.25036	0.211167	0.999918
TAF9	58.3815	-0.146748	0.1174	-1.24998	0.211307	0.999918
BUD31	77.371	0.131284	0.105056	1.24966	0.211425	0.999918
CYP2R1	2.03726	0.855475	0.684669	1.24947	0.211492	0.999918
PLEKHA1	37.4648	0.178233	0.142747	1.24859	0.211816	0.999918
FCER1G	18.2169	-0.267833	0.214562	-1.24828	0.21193	0.999918
CBFA2T3	42.7435	-0.324013	0.259613	-1.24806	0.21201	0.999918
DNAH2	0.853211	-1.5126	1.21207	-1.24795	0.212051	0.999918
GCA	16.1493	0.2822	0.226148	1.24786	0.212083	0.999918
LHFPL4	34.7251	-0.294537	0.236082	-1.2476	0.212176	0.999918
SYNRG	19.5359	-0.241561	0.193649	-1.24741	0.212245	0.999918
HDX	1.32739	-1.02233	0.819666	-1.24726	0.212304	0.999918
ANXA1	2.23227	-0.85043	0.682313	-1.24639	0.212621	0.999918
SLF1	7.53261	-0.414509	0.33258	-1.24634	0.212638	0.999918
RSPRY1	74.3446	-0.128601	0.103213	-1.24598	0.212772	0.999918
PTP4A3	16.3659	0.3429	0.275257	1.24574	0.212859	0.999918
MAP3K4	13.1665	0.307018	0.246469	1.24566	0.212888	0.999918
HACD3	58.8341	-0.147557	0.11853	-1.24489	0.213174	0.999918
ST5	80.0373	-0.215518	0.173205	-1.2443	0.21339	0.999918
GNA11	73.0869	0.141714	0.113897	1.24423	0.213415	0.999918
RFFL	27.25	0.289817	0.232975	1.24398	0.213506	0.999918
ADCYAP1	71.6216	0.295538	0.237637	1.24365	0.213628	0.999918
MYEF2	148.512	0.109698	0.0882085	1.24362	0.213638	0.999918
COPS5	50.8042	0.152784	0.122905	1.24311	0.213828	0.999918
TRAF3IP2	4.70908	0.656266	0.527995	1.24294	0.21389	0.999918
ADSL	32.9687	0.198414	0.159781	1.24179	0.214316	0.999918
FNBP4	142.313	0.151033	0.121702	1.241	0.214606	0.999918
EIF3C	223.148	-0.128423	0.103562	-1.24006	0.214954	0.999918
TMEM39A	14.9709	0.279831	0.225671	1.24	0.214976	0.999918
CIAO1	18.0687	0.255531	0.206118	1.23973	0.215075	0.999918
COL6A1	1.72394	0.870777	0.70261	1.23935	0.215217	0.999918
CAPZA2	713.747	0.138585	0.111862	1.23889	0.215386	0.999918
KLF4	15.0649	-0.359895	0.29051	-1.23884	0.215405	0.999918
GABRG2	103.404	-0.20345	0.164235	-1.23877	0.21543	0.999918
DENND5B	29.8432	-0.206042	0.16633	-1.23875	0.215437	0.999918
TADA2A	19.4112	-0.250344	0.202147	-1.23843	0.215557	0.999918
SLCO1A2	48.5046	0.239373	0.193314	1.23826	0.215619	0.999918
DLGAP4	345.736	-0.0746191	0.0602724	-1.23803	0.215705	0.999918
EFTUD2	240.277	0.162354	0.131167	1.23776	0.215805	0.999918
CYSLTR1	3.61519	0.575251	0.464765	1.23772	0.215818	0.999918
MFSD9	2.67684	-0.744973	0.601943	-1.23762	0.215859	0.999918
THRAP3	56.0498	-0.166571	0.13462	-1.23735	0.215958	0.999918
CCAR1	77.8722	0.188696	0.152573	1.23676	0.216176	0.999918
KPNA1	126.82	-0.115654	0.0935448	-1.23635	0.21633	0.999918
PIAS3	17.3905	-0.276154	0.223468	-1.23576	0.216546	0.999918
SERPINE2	0.521795	2.07453	1.67905	1.23554	0.21663	0.999918
KIF26A	0.52319	1.5071	1.2203	1.23502	0.216821	0.999918
STK16	50.8813	0.169435	0.1372	1.23495	0.216848	0.999918
THBS2	0.935773	-1.66981	1.35214	-1.23494	0.216854	0.999918
GALK2	16.2467	-0.271706	0.22004	-1.2348	0.216904	0.999918
CBWD3	27.8896	-0.518869	0.420213	-1.23478	0.216914	0.999918
TMEM117	8.93728	0.353489	0.286343	1.23449	0.21702	0.999918
PAPOLA	205.909	-0.0782785	0.0634302	-1.23409	0.21717	0.999918
SYT13	104.212	-0.13085	0.106061	-1.23373	0.217305	0.999918
NT5C2	169.416	0.127596	0.103428	1.23367	0.217325	0.999918
COMMD3-BMI1	20.0721	-0.300017	0.243218	-1.23353	0.217379	0.999918
TIMM50	32.4465	-0.23161	0.187912	-1.23255	0.217745	0.999918
MYRF	11.4531	0.354118	0.287361	1.23231	0.217833	0.999918
KTN1	113.336	-0.152738	0.124087	-1.2309	0.218361	0.999918
NFKBIA	62.2255	0.295285	0.239921	1.23076	0.218412	0.999918
ACSL3	465.394	0.0986722	0.0802891	1.22896	0.219086	0.999918
GTF2A2	48.0349	0.164797	0.134098	1.22894	0.219096	0.999918
NCSTN	77.8744	0.145868	0.118706	1.22882	0.219141	0.999918
MED18	23.4756	0.211951	0.172513	1.22861	0.219217	0.999918
SLC25A12	112.452	-0.103331	0.08411	-1.22852	0.219253	0.999918
DHX57	31.7085	0.259369	0.211163	1.22829	0.219339	0.999918
TM9SF1	44.2019	-0.162506	0.132309	-1.22824	0.219359	0.999918
FAM131B	136.95	-0.095858	0.0780602	-1.228	0.219446	0.999918
UBQLN4	33.6116	-0.210026	0.171101	-1.2275	0.219635	0.999918
PPP1R12A	77.1912	0.121187	0.098737	1.22737	0.219683	0.999918
GLYR1	198.778	-0.0895907	0.0730993	-1.2256	0.220348	0.999918
DNAAF4	1.3151	-1.02077	0.832891	-1.22557	0.220361	0.999918
EIF3B	36.8928	0.176827	0.14435	1.22499	0.220579	0.999918
GPM6B	963.787	0.0747707	0.0610378	1.22499	0.220579	0.999918
ADCYAP1R1	106.807	0.174589	0.142545	1.2248	0.220652	0.999918
U2SURP	67.852	0.140343	0.114598	1.22466	0.220705	0.999918
ZNF23	12.6121	0.351071	0.286697	1.22454	0.220749	0.999918
GOLPH3L	11.9786	0.311393	0.254326	1.22438	0.220808	0.999918
DDRGK1	127.366	-0.112511	0.0919081	-1.22417	0.220889	0.999918
ALG13	36.4238	0.187875	0.153544	1.22359	0.221107	0.999918
TMEM129	8.17249	0.392112	0.320494	1.22346	0.221155	0.999918
NLRP1	16.4633	-0.262479	0.214551	-1.22339	0.221183	0.999918
NRDC	102.811	-0.165566	0.135354	-1.22321	0.221252	0.999918
PSKH1	1.96625	-0.794773	0.649806	-1.22309	0.221295	0.999918
GALR2	5.08009	0.466602	0.381748	1.22228	0.221603	0.999918
HSPA8	987.175	-0.158881	0.130021	-1.22197	0.221718	0.999918
SLC6A17	125.209	-0.117758	0.0964123	-1.2214	0.221936	0.999918
SLAIN2	49.3198	-0.181091	0.148323	-1.22092	0.222115	0.999918
CIZ1	29.0666	-0.215138	0.176228	-1.22079	0.222166	0.999918
REST	1.50487	-0.980914	0.803537	-1.22075	0.222182	0.999918
PDXDC1	5.52989	-0.563639	0.461764	-1.22062	0.222229	0.999918
CACNA1H	18.6348	-0.272995	0.22369	-1.22042	0.222306	0.999918
MAIP1	21.4694	0.327954	0.268765	1.22022	0.22238	0.999918
ICE2	2.41429	0.760841	0.623703	1.21988	0.222512	0.999918
NCOR2	164.812	-0.128709	0.105562	-1.21928	0.222739	0.999918
PIP5KL1	11.4932	0.340972	0.280222	1.21679	0.223684	0.999918
FAM212B	34.5162	-0.188075	0.154597	-1.21655	0.223774	0.999918
NLE1	9.30345	-0.357639	0.294068	-1.21618	0.223916	0.999918
HDAC2	77.1959	-0.124147	0.102118	-1.21571	0.224095	0.999918
PBX4	4.8277	0.480226	0.395232	1.21505	0.224348	0.999918
VAMP7	26.292	0.241502	0.198788	1.21487	0.224415	0.999918
SH3GLB2	301.905	0.0851201	0.0700655	1.21486	0.224418	0.999918
MMS22L	2.39209	-0.803358	0.661384	-1.21466	0.224496	0.999918
PCSK1	15.8185	-0.283608	0.233595	-1.2141	0.224708	0.999918
WIF1	9.26256	-0.35412	0.291693	-1.21402	0.224741	0.999918
PDK2	395.132	-0.0767529	0.0632635	-1.21323	0.225044	0.999918
DHRS1	26.9352	-0.209079	0.172339	-1.21318	0.22506	0.999918
SUMF1	21.2685	-0.232157	0.191378	-1.21308	0.225099	0.999918
PRIM1	21.7964	0.318137	0.262382	1.2125	0.225322	0.999918
MGRN1	256.388	0.0836579	0.0690048	1.21235	0.225379	0.999918
DNAJA3	41.7613	0.171546	0.141505	1.21229	0.2254	0.999918
CFAP157	0.600823	-1.4199	1.17148	-1.21206	0.225491	0.999918
ZNF688	6.91401	-0.440068	0.363111	-1.21194	0.225537	0.999918
ARHGDIA	396.529	0.0899077	0.0742038	1.21163	0.225653	0.999918
ZNF3	0.596669	-1.41869	1.17184	-1.21065	0.22603	0.999918
NCF2	0.864938	-1.53103	1.26475	-1.21054	0.226072	0.999918
LRWD1	5.96359	0.462464	0.382156	1.21014	0.226224	0.999918
NAT9	20.5092	0.243315	0.20107	1.2101	0.226241	0.999918
DDX25	14.834	0.2677	0.221244	1.20998	0.226288	0.999918
FBXL15	13.1095	-0.319798	0.264309	-1.20994	0.226303	0.999918
ADGRV1	9.8496	0.339378	0.280509	1.20986	0.226331	0.999918
ACSF2	50.4937	0.159262	0.131677	1.20949	0.226474	0.999918
ADGRL3	32.6308	0.180614	0.14952	1.20796	0.227062	0.999918
CCDC136	128.327	-0.122071	0.101097	-1.20746	0.227256	0.999918
SPATA13	21.0204	0.221493	0.183463	1.20729	0.227321	0.999918
ZNF492	0.471134	-1.61811	1.34055	-1.20705	0.227413	0.999918
PPP2R5B	189.458	-0.0893253	0.0740813	-1.20577	0.227905	0.999918
IFRD2	5.81658	-0.46831	0.388477	-1.2055	0.228009	0.999918
GPATCH3	4.44271	-0.540757	0.448682	-1.20521	0.228121	0.999918
SREK1	96.5369	0.134912	0.111967	1.20493	0.228229	0.999918
PPFIBP1	113.066	-0.105557	0.0876105	-1.20484	0.228264	0.999918
RPH3A	137.769	0.104066	0.0863847	1.20468	0.228326	0.999918
MAP4K1	0.653851	1.36988	1.13717	1.20464	0.22834	0.999918
EPHX4	26.2131	-0.199142	0.16533	-1.20451	0.228394	0.999918
ENPP6	0.655783	1.36874	1.1366	1.20424	0.228497	0.999918
TTYH1	598.39	0.126689	0.105232	1.2039	0.228627	0.999918
RPLP2	481.023	0.10846	0.090104	1.20372	0.228699	0.999918
FAM159B	4.01653	0.533869	0.443589	1.20352	0.228774	0.999918
SPTA1	0.65355	1.36742	1.13669	1.20298	0.228983	0.999918
DMPK	37.1076	-0.181536	0.150967	-1.20249	0.229174	0.999918
LRRK2	17.3624	-0.249668	0.207886	-1.20098	0.229757	0.999918
CHPT1	49.4579	0.180465	0.150305	1.20065	0.229885	0.999918
EXOSC5	23.9507	-0.24137	0.20104	-1.20061	0.229904	0.999918
TMEM2	15.4359	-0.299717	0.249727	-1.20018	0.23007	0.999918
XPO1	90.462	-0.121019	0.100836	-1.20015	0.23008	0.999918
SIN3A	35.7412	-0.208898	0.174074	-1.20005	0.230119	0.999918
MCCC2	14.3591	0.269605	0.224735	1.19966	0.230272	0.999918
KCNIP1	27.9896	0.196624	0.164053	1.19854	0.230707	0.999918
RGS6	32.8656	-0.177315	0.14796	-1.1984	0.230763	0.999918
PODXL	2.84376	1.24432	1.03897	1.19765	0.231054	0.999918
CHP1	118.282	-0.127592	0.106573	-1.19723	0.231216	0.999918
MAST2	128.137	0.114904	0.0960046	1.19686	0.23136	0.999918
STK32A	0.982964	-1.24095	1.03731	-1.19631	0.231575	0.999918
GLRB	77.667	-0.184443	0.154256	-1.19569	0.231816	0.999918
CXCL12	77.369	-0.149461	0.125034	-1.19536	0.231945	0.999918
RBBP9	6.53223	0.407149	0.341335	1.19281	0.232943	0.999918
FMNL3	9.49247	-0.366379	0.307175	-1.19274	0.232973	0.999918
ZNF32	65.8468	0.133234	0.11172	1.19257	0.23304	0.999918
H2AFY2	15.2403	-0.262881	0.220438	-1.19254	0.233049	0.999918
H6PD	0.454399	-1.59909	1.34118	-1.1923	0.233143	0.999918
EPS8L2	1.60263	0.936891	0.785808	1.19226	0.233158	0.999918
SNX13	87.1941	-0.124137	0.104175	-1.19162	0.233411	0.999918
RNF5	14.199	-0.270891	0.227341	-1.19156	0.233432	0.999918
EVI5L	40.2042	0.196133	0.16464	1.19128	0.233542	0.999918
ATP6V0E2	234.677	-0.102624	0.0861532	-1.19118	0.233585	0.999918
PDPR	17.5934	-0.265861	0.223252	-1.19085	0.233711	0.999918
TRIM27	22.5355	-0.214027	0.179755	-1.19066	0.233786	0.999918
PPARA	4.02113	-0.620558	0.521333	-1.19033	0.233917	0.999918
RHOJ	3.44375	0.658199	0.553173	1.18986	0.234101	0.999918
WSB1	126.082	0.187784	0.157869	1.18949	0.234246	0.999918
SSSCA1	51.749	-0.14822	0.124632	-1.18927	0.234335	0.999918
ANO4	14.0664	0.26939	0.226527	1.18922	0.234353	0.999918
KRT222	10.9394	0.308027	0.259055	1.18904	0.234425	0.999918
RNFT1	15.2241	-0.324921	0.273289	-1.18893	0.234468	0.999918
CEP41	5.76964	-0.457122	0.384485	-1.18892	0.234472	0.999918
TESC	8.71376	-0.375095	0.315687	-1.18819	0.234759	0.999918
FLYWCH1	135.001	0.116462	0.0980569	1.1877	0.234951	0.999918
SKI	39.6599	-0.15809	0.133117	-1.18761	0.234989	0.999918
RUFY3	75.4274	-0.134717	0.113448	-1.18748	0.23504	0.999918
ATP6V0E1	12.113	0.314567	0.264935	1.18734	0.235094	0.999918
CFAP20	55.0775	-0.180393	0.152001	-1.18679	0.23531	0.999918
SSBP4	129.974	-0.129502	0.109154	-1.18642	0.235458	0.999918
TIMM8A	8.39725	0.360733	0.304348	1.18527	0.235912	0.999918
GPSM2	4.21688	0.579345	0.488941	1.1849	0.236058	0.999918
USP28	38.5164	0.208703	0.176144	1.18484	0.236079	0.999918
MON1A	14.9954	0.266568	0.225031	1.18458	0.236184	0.999918
TLN1	35.3585	0.205213	0.173239	1.18456	0.23619	0.999918
ACADSB	29.6755	-0.192264	0.162341	-1.18432	0.236288	0.999918
TMEM62	85.3011	0.207249	0.175029	1.18408	0.23638	0.999918
PCDH17	99.1575	-0.139785	0.118055	-1.18407	0.236386	0.999918
PKN2	44.2236	0.187132	0.158051	1.184	0.236413	0.999918
ACVR2B	17.5747	0.320594	0.270787	1.18394	0.236438	0.999918
TPGS2	81.4043	0.174849	0.1477	1.18382	0.236486	0.999918
TUBGCP2	15.375	0.266419	0.225067	1.18373	0.23652	0.999918
PRKCG	210.594	-0.105489	0.0891277	-1.18357	0.236584	0.999918
ZFYVE9	25.8085	0.20313	0.17168	1.18319	0.236733	0.999918
DDX56	12.483	-0.308264	0.260619	-1.18281	0.236883	0.999918
DENND6B	17.0585	0.248422	0.210059	1.18263	0.236955	0.999918
SLC25A39	9.96543	-0.344166	0.291025	-1.1826	0.236969	0.999918
CLDN5	15.4972	0.275258	0.232888	1.18193	0.237233	0.999918
SCAP	149.157	-0.133601	0.113044	-1.18185	0.237266	0.999918
ASIC1	75.1248	0.140613	0.11898	1.18182	0.237277	0.999918
EHD2	4.22936	-0.533368	0.451336	-1.18175	0.237303	0.999918
MCM4	38.264	-0.170841	0.144669	-1.18091	0.23764	0.999918
LRRC4B	99.2995	-0.100616	0.0852243	-1.1806	0.237762	0.999918
SLC22A23	29.3521	-0.189505	0.160721	-1.1791	0.23836	0.999918
ALDH9A1	42.4616	-0.173237	0.146958	-1.17882	0.238469	0.999918
HOXB6	2.26181	0.714722	0.60634	1.17875	0.238498	0.999918
POLR2G	35.2547	-0.190019	0.161234	-1.17853	0.238587	0.999918
SVOP	157.284	-0.0998023	0.0847365	-1.1778	0.238878	0.999918
METTL15	1.77714	0.97332	0.826485	1.17766	0.238931	0.999918
LHFPL5	5.8567	0.433953	0.368497	1.17763	0.238944	0.999918
NRBP2	88.2314	0.179108	0.152109	1.1775	0.238996	0.999918
MFN1	85.0127	0.201829	0.171435	1.17729	0.239079	0.999918
SLC15A4	9.84454	-0.32718	0.278027	-1.17679	0.239279	0.999918
PODN	10.1263	0.355787	0.302337	1.17679	0.239279	0.999918
RNF31	51.9164	0.196565	0.16708	1.17647	0.239406	0.999918
AFG1L	7.88761	0.397599	0.337988	1.17637	0.239447	0.999918
DCXR	7.65431	-0.46338	0.393912	-1.17636	0.239453	0.999918
KIAA1109	42.9719	-0.158737	0.134942	-1.17633	0.239461	0.999918
HEXB	168.716	0.118587	0.100814	1.17629	0.239477	0.999918
FGF1	4.75061	-0.527843	0.448995	-1.17561	0.239752	0.999918
SUSD3	3.29748	-0.625558	0.5327	-1.17432	0.240268	0.999918
SETD7	35.6081	0.194705	0.165804	1.17431	0.240272	0.999918
CTGF	11.0637	0.324208	0.276087	1.1743	0.240277	0.999918
SNX14	176.416	-0.125524	0.106897	-1.17424	0.240298	0.999918
CNPY2	133.392	0.105597	0.0899462	1.174	0.240395	0.999918
CSMD2	22.7396	0.212033	0.180636	1.17381	0.240471	0.999918
TAF6L	6.0726	0.448877	0.382635	1.17312	0.240747	0.999918
H3F3C	6.95353	-0.491925	0.41964	-1.17225	0.241095	0.999918
FOSL2	25.3088	-0.23697	0.202176	-1.1721	0.241158	0.999918
CASK	77.5265	-0.130347	0.111212	-1.17206	0.241173	0.999918
C15orf61	15.5844	0.283954	0.242341	1.17171	0.241312	0.999918
HTRA1	30.9469	0.204238	0.17447	1.17062	0.241752	0.999918
PIGU	33.3599	-0.191679	0.163779	-1.17035	0.24186	0.999918
HIST1H4K	1.65293	-1.15122	0.983973	-1.16997	0.242012	0.999918
HIRA	122.263	0.106799	0.0913419	1.16922	0.242314	0.999918
TUBB2A	715.187	-0.123028	0.105239	-1.16903	0.24239	0.999918
VTN	10.6006	-0.386868	0.331053	-1.1686	0.242565	0.999918
NAA25	17.3143	0.316596	0.270923	1.16858	0.242572	0.999918
FAHD1	5.60876	0.444671	0.380534	1.16854	0.242588	0.999918
TSPAN4	7.06952	0.391259	0.334833	1.16852	0.242597	0.999918
MAFK	8.63424	-0.354385	0.303285	-1.16849	0.24261	0.999918
RNF44	63.1213	-0.14525	0.124307	-1.16848	0.242614	0.999918
GAPDH	1948.94	0.0638278	0.0546304	1.16836	0.242663	0.999918
LRRC75B	3.98921	-0.60192	0.515305	-1.16808	0.242773	0.999918
RALBP1	46.1787	0.153064	0.131043	1.16805	0.242787	0.999918
PUM1	89.2742	-0.126565	0.108379	-1.16779	0.242891	0.999918
ADGRD1	1.25075	0.988981	0.846925	1.16773	0.242915	0.999918
GNPTAB	77.3499	0.141968	0.121598	1.16752	0.243	0.999918
ALDH5A1	58.0807	-0.156504	0.134151	-1.16662	0.243362	0.999918
SMPDL3A	4.96543	-0.461771	0.39599	-1.16612	0.243568	0.999918
NCBP3	25.5486	0.195884	0.168023	1.16581	0.243689	0.999918
CAVIN3	12.4007	-0.314992	0.270306	-1.16532	0.243891	0.999918
DGKI	51.3171	-0.166525	0.142934	-1.16505	0.243998	0.999918
FCHO1	128.983	0.130808	0.112282	1.16499	0.244023	0.999918
BUD23	32.1419	-0.180637	0.15506	-1.16495	0.24404	0.999918
WDR37	6.95212	-0.384371	0.330028	-1.16466	0.244156	0.999918
WNT10A	5.63034	-0.456526	0.392085	-1.16435	0.24428	0.999918
MTMR14	36.3815	0.232492	0.199709	1.16415	0.244361	0.999918
HSD17B10	26.2251	-0.206017	0.176974	-1.16411	0.244379	0.999918
ZNF76	54.4725	0.163211	0.140215	1.164	0.244425	0.999918
GAS6	29.161	-0.200737	0.172485	-1.16379	0.244508	0.999918
MARCKS	70.4578	-0.119218	0.102467	-1.16348	0.244636	0.999918
ITGA5	3.39828	0.659539	0.566938	1.16333	0.244694	0.999918
TOP2B	92.481	-0.126019	0.108412	-1.1624	0.245073	0.999918
GNA12	118.055	0.127845	0.109984	1.1624	0.245074	0.999918
SUPT20H	47.8006	0.159436	0.137234	1.16178	0.245325	0.999918
EPS8	26.7907	-0.218509	0.188099	-1.16167	0.245371	0.999918
STARD10	191.007	0.0887735	0.0764428	1.16131	0.245518	0.999918
ASCC2	32.8522	0.237366	0.204596	1.16017	0.24598	0.999918
METTL2B	6.22128	-0.441665	0.380695	-1.16015	0.245987	0.999918
VPS51	48.2025	0.198912	0.171512	1.15975	0.246149	0.999918
NECAB1	58.844	-0.198446	0.171208	-1.15909	0.24642	0.999918
KCTD13	74.8164	0.126762	0.10941	1.1586	0.246621	0.999918
LSG1	17.6691	0.247854	0.213947	1.15848	0.246667	0.999918
PAIP1	112.073	0.097983	0.0845853	1.15839	0.246704	0.999918
CHML	1.60451	0.925076	0.798718	1.1582	0.246782	0.999918
AC013394.1	0.796172	1.20328	1.03942	1.15765	0.247008	0.999918
NAB1	32.4416	-0.211039	0.182302	-1.15764	0.247012	0.999918
MPC1	97.1119	-0.104069	0.0899121	-1.15745	0.247088	0.999918
STIL	0.532905	1.51567	1.3096	1.15735	0.247129	0.999918
RNF146	38.4469	-0.16202	0.140069	-1.15671	0.247389	0.999918
APBB3	36.8265	0.175286	0.151593	1.15629	0.247561	0.999918
CHN2	21.2324	-0.221691	0.191752	-1.15614	0.247626	0.999918
PBDC1	8.78761	-0.346016	0.299325	-1.15599	0.247686	0.999918
YWHAB	276.711	-0.100128	0.086636	-1.15573	0.247792	0.999918
MOK	15.9649	0.252478	0.218521	1.15539	0.24793	0.999918
THTPA	39.1553	0.165009	0.142894	1.15476	0.248187	0.999918
NFYB	18.9974	-0.234253	0.202861	-1.15475	0.248195	0.999918
ATP5C1	237.41	0.0935881	0.0810647	1.15449	0.248301	0.999918
BAHCC1	6.79283	0.40042	0.346854	1.15444	0.248321	0.999918
ITIH3	325.687	0.19227	0.166593	1.15413	0.248448	0.999918
ZFPL1	23.0119	0.219631	0.190429	1.15335	0.248765	0.999918
MRPS7	28.4731	-0.192588	0.167087	-1.15263	0.249064	0.999918
MDH1B	1.25037	0.986086	0.855734	1.15233	0.249187	0.999918
EHD1	14.9254	-0.261982	0.227376	-1.1522	0.24924	0.999918
GRB7	0.52475	1.51025	1.3109	1.15207	0.249291	0.999918
NMNAT2	133.116	-0.101246	0.0878884	-1.15198	0.249329	0.999918
ZNF526	2.77909	0.621558	0.539865	1.15132	0.2496	0.999918
ELMOD1	63.9493	-0.131717	0.114554	-1.14982	0.250217	0.999918
PIWIL2	0.530982	1.50233	1.30669	1.14972	0.25026	0.999918
DNAJC14	11.6308	-0.294697	0.256329	-1.14968	0.250274	0.999918
ZBTB9	4.33519	-0.510076	0.443756	-1.14945	0.25037	0.999918
AK6	15.3057	0.264889	0.230464	1.14937	0.250402	0.999918
MRAS	42.1604	0.152891	0.133121	1.14851	0.250758	0.999918
KRT8	3.08602	-0.612628	0.533568	-1.14817	0.250898	0.999918
ASXL2	5.2184	0.465456	0.405451	1.148	0.250971	0.999918
MED11	2.37511	0.681863	0.593968	1.14798	0.250977	0.999918
KCNH7	17.0258	-0.246765	0.214984	-1.14783	0.251038	0.999918
AFMID	3.13306	-0.62219	0.542374	-1.14716	0.251315	0.999918
MTRNR2L12	4672.93	0.155223	0.135327	1.14701	0.251376	0.999918
NUP210	11.4103	0.353047	0.307835	1.14687	0.251435	0.999918
ARHGAP5	128.068	-0.092731	0.0808565	-1.14686	0.25144	0.999918
PHF12	71.3517	0.122018	0.106401	1.14677	0.251475	0.999918
SLC16A13	3.70948	0.513752	0.448109	1.14649	0.251593	0.999918
MSN	57.3409	-0.184742	0.161181	-1.14618	0.251722	0.999918
ANLN	22.2143	0.354268	0.309105	1.14611	0.25175	0.999918
ZNF280D	22.3554	0.250572	0.218763	1.14541	0.252041	0.999918
H2AFX	3.22671	-0.578557	0.505171	-1.14527	0.252097	0.999918
MMP24-AS1	31.5334	0.174087	0.152122	1.14439	0.252462	0.999918
SLC35E1	10.6925	-0.300132	0.262276	-1.14434	0.252483	0.999918
PI4K2B	0.589373	-1.40747	1.23015	-1.14415	0.25256	0.999918
SEZ6	58.9199	-0.128727	0.112566	-1.14356	0.252805	0.999918
SQLE	9.42047	-0.334795	0.292784	-1.14349	0.252836	0.999918
NLGN3	107.802	-0.100157	0.0876442	-1.14277	0.253135	0.999918
LMAN2	83.8876	-0.106679	0.0933566	-1.1427	0.253163	0.999918
MYOG	0.724372	-1.77503	1.55415	-1.14212	0.253404	0.999918
TAC4	85.5636	0.386618	0.338708	1.14145	0.253683	0.999918
H2AFY	99.5176	0.0999688	0.087605	1.14113	0.253815	0.999918
PMPCB	19.6579	0.223773	0.196117	1.14102	0.253863	0.999918
PMVK	12.5187	0.370325	0.324704	1.1405	0.254077	0.999918
SLC25A44	64.3586	-0.159881	0.140214	-1.14026	0.254176	0.999918
USP41	1.13187	-1.06747	0.936171	-1.14025	0.254181	0.999918
NBEAL1	5.11016	-0.448715	0.393634	-1.13993	0.254316	0.999918
PICALM	305.078	-0.0858634	0.0753237	-1.13993	0.254317	0.999918
ATXN1	13.4814	-0.28944	0.253972	-1.13965	0.254431	0.999918
KIF17	1.65279	0.791425	0.694593	1.13941	0.254533	0.999918
SIDT2	110.02	0.158235	0.138992	1.13844	0.254936	0.999918
HMGCS2	6.74926	0.440662	0.387164	1.13818	0.255046	0.999918
RGS4	126.793	-0.201524	0.17711	-1.13785	0.255184	0.999918
ADORA2A	0.677592	-2.79171	2.45414	-1.13755	0.255308	0.999918
PTPRN	597.994	-0.0749088	0.0658863	-1.13694	0.255563	0.999918
ERBIN	55.0076	-0.153482	0.134997	-1.13693	0.255568	0.999918
CHD5	238.646	0.0738266	0.0649458	1.13674	0.255646	0.999918
PLD2	52.4342	-0.220853	0.194406	-1.13604	0.255938	0.999918
CHD9	30.3763	0.215981	0.190143	1.13589	0.256004	0.999918
COPA	61.242	-0.125307	0.110325	-1.1358	0.256042	0.999918
KLHL10	1.39471	0.904049	0.796037	1.13569	0.256087	0.999918
CBWD5	7.94791	0.348827	0.307263	1.13527	0.256261	0.999918
TTC39A	5.34242	0.460072	0.405315	1.1351	0.256334	0.999918
RAB14	231.363	-0.0870494	0.0767073	-1.13483	0.256449	0.999918
SOX10	17.0342	0.294168	0.259358	1.13421	0.256705	0.999918
PRPF4	7.38854	0.357204	0.31496	1.13413	0.256742	0.999918
ERI2	1.13762	1.05878	0.934208	1.13334	0.25707	0.999918
CSF2RA	8.32723	-0.53778	0.474595	-1.13313	0.257158	0.999918
WNT7B	13.2521	-0.273731	0.241593	-1.13303	0.257203	0.999918
GORASP2	32.8248	-0.168437	0.148668	-1.13297	0.257226	0.999918
CPSF3	41.2808	0.177961	0.157104	1.13276	0.257316	0.999918
GNAO1	1507.74	-0.0724198	0.0639722	-1.13205	0.257613	0.999918
MIDN	29.2438	-0.235149	0.207815	-1.13153	0.257833	0.999918
RNMT	34.5936	0.183507	0.162203	1.13134	0.257912	0.999918
CAMKV	547.252	-0.0964694	0.0853025	-1.13091	0.258093	0.999918
CDKN2C	4.49499	0.459876	0.406791	1.1305	0.258267	0.999918
GNAS	2612.71	-0.0482659	0.0426954	-1.13047	0.258277	0.999918
NLGN2	162.911	-0.113882	0.100827	-1.12948	0.258694	0.999918
CLCC1	15.6257	0.254196	0.225085	1.12933	0.258757	0.999918
EXOC3L4	35.1903	0.341796	0.302665	1.12929	0.258775	0.999918
RAB12	119.706	-0.554514	0.491038	-1.12927	0.258784	0.999918
SEC23A	116.581	-0.104624	0.0926892	-1.12876	0.258998	0.999918
TMEM106B	40.2661	0.167867	0.148795	1.12817	0.259247	0.999918
SGIP1	112.418	-0.0982463	0.0870987	-1.12799	0.259325	0.999918
ZNF654	12.235	0.28058	0.248892	1.12732	0.259609	0.999918
VAT1L	31.0531	-0.212443	0.188491	-1.12707	0.259712	0.999918
SFRP2	2.78953	0.619203	0.549626	1.12659	0.259916	0.999918
NIPAL4	0.927183	-1.11665	0.991567	-1.12615	0.260102	0.999918
SMUG1	3.6853	-0.53698	0.476914	-1.12595	0.260188	0.999918
AP2A1	152.449	-0.0975253	0.0866219	-1.12587	0.260219	0.999918
ARGLU1	425.966	0.124615	0.110747	1.12522	0.260494	0.999918
PACS1	157.049	0.129886	0.115497	1.12458	0.260767	0.999918
SLC25A17	19.7819	0.223884	0.199264	1.12356	0.261201	0.999918
TMEM87A	22.0373	-0.216757	0.192931	-1.1235	0.261226	0.999918
SCN1B	144.044	0.0856546	0.07624	1.12349	0.261231	0.999918
TMEM14A	27.6709	-0.186377	0.165893	-1.12348	0.261234	0.999918
CDC37L1	61.6466	0.124065	0.110478	1.12298	0.261447	0.999918
LONRF2	11.2567	-0.290353	0.258783	-1.12199	0.261865	0.999918
REEP5	349.124	-0.0956175	0.0852427	-1.12171	0.261986	0.999918
COQ2	42.3667	-0.151013	0.134665	-1.1214	0.262117	0.999918
PEX3	5.40635	0.41923	0.373995	1.12095	0.262309	0.999918
PSIP1	155.762	-0.115848	0.103363	-1.12079	0.262375	0.999918
REPS2	45.4858	-0.21114	0.188415	-1.12061	0.262452	0.999918
PPP1R2	40.2593	-0.152829	0.136393	-1.12051	0.262496	0.999918
PGAP1	10.239	-0.304491	0.271804	-1.12026	0.262605	0.999918
FAP	8.10048	-0.392864	0.350794	-1.11993	0.262745	0.999918
LDLRAD4	48.5231	0.154303	0.137781	1.11992	0.262749	0.999918
USP47	50.9842	-0.154186	0.137735	-1.11944	0.262952	0.999918
PAPSS1	34.2307	0.180076	0.160868	1.1194	0.262968	0.999918
STK11	29.1956	-0.181733	0.162373	-1.11924	0.263039	0.999918
CARS2	17.3566	-0.318453	0.284577	-1.11904	0.263124	0.999918
TMCO4	1.84708	-0.877584	0.784651	-1.11844	0.26338	0.999918
SNX3	249.299	-0.0687861	0.061532	-1.11789	0.263613	0.999918
HSPA9	379.378	-0.0799597	0.0715314	-1.11783	0.263641	0.999918
RAI1	35.562	-0.171118	0.153082	-1.11782	0.263645	0.999918
RC3H1	24.4172	-0.249188	0.222963	-1.11762	0.26373	0.999918
HDAC4	25.759	0.19767	0.17689	1.11747	0.263792	0.999918
TRIB2	31.0973	-0.177289	0.158846	-1.11611	0.264376	0.999918
PRKAG1	73.8179	0.117138	0.10496	1.11602	0.264412	0.999918
RSPH10B	2.91383	-0.600509	0.538208	-1.11576	0.264527	0.999918
MINDY3	117.148	-0.101648	0.0911154	-1.11559	0.264596	0.999918
PDZD11	35.0038	0.16631	0.149087	1.11552	0.264626	0.999918
SLC2A1	72.4903	0.20176	0.180956	1.11496	0.264866	0.999918
LDAH	16.4252	-0.253369	0.227272	-1.11483	0.264924	0.999918
CDS1	11.577	-0.281005	0.252086	-1.11472	0.264971	0.999918
USP13	18.4739	-0.231772	0.207954	-1.11454	0.265049	0.999918
LURAP1L	4.08186	0.48378	0.434488	1.11345	0.265517	0.999918
AFF3	75.8415	-0.117675	0.105708	-1.11322	0.265616	0.999918
PDE11A	3.23828	-0.57738	0.518806	-1.1129	0.26575	0.999918
METTL8	4.62422	-0.47002	0.42235	-1.11287	0.265765	0.999918
CLCN7	24.1954	0.219998	0.197702	1.11278	0.265805	0.999918
PTDSS1	48.1504	-0.135165	0.12147	-1.11274	0.265819	0.999918
XPNPEP1	37.0001	-0.161041	0.144771	-1.11239	0.265971	0.999918
TLE3	128.505	-0.141138	0.1269	-1.1122	0.266054	0.999918
MTRNR2L8	6.57674	0.402119	0.361571	1.11214	0.266076	0.999918
PRRT2	59.33	0.125377	0.112752	1.11196	0.266154	0.999918
CD63	2.0042	-0.802593	0.721895	-1.11179	0.26623	0.999918
FHL1	158.405	0.0995196	0.0895303	1.11157	0.266321	0.999918
ATP1A4	243.065	-0.0650129	0.0585079	-1.11118	0.266491	0.999918
USP15	57.687	-0.161272	0.145137	-1.11117	0.266496	0.999918
C11orf65	2.41424	0.841765	0.75763	1.11105	0.266546	0.999918
EP300	26.5733	-0.217056	0.195409	-1.11078	0.266664	0.999918
DOCK6	4.61252	-0.543677	0.489585	-1.11049	0.26679	0.999918
RGS3	27.8569	0.267204	0.240689	1.11016	0.26693	0.999918
CRLF1	10.6078	0.372428	0.335525	1.10998	0.267006	0.999918
ATP13A4	17.1111	-0.25705	0.23164	-1.1097	0.26713	0.999918
WIPF2	33.6656	-0.16114	0.145215	-1.10966	0.267146	0.999918
KDM5C	22.1145	-0.204288	0.184107	-1.10961	0.267166	0.999918
CCNT2	64.5508	0.162723	0.146765	1.10873	0.267545	0.999918
LRCH3	22.3751	-0.218432	0.197049	-1.10852	0.267639	0.999918
USP14	160.912	-0.108964	0.0983026	-1.10845	0.267667	0.999918
MGLL	106.153	0.126712	0.114315	1.10845	0.267668	0.999918
PPIA	3.13293	-0.622167	0.561296	-1.10845	0.267669	0.999918
ENO3	4.48034	0.461442	0.4163	1.10844	0.267674	0.999918
CDKL2	36.6438	-0.164755	0.148689	-1.10805	0.267839	0.999918
MEF2D	94.7053	-0.107773	0.0972791	-1.10787	0.267918	0.999918
ACOT1	4.87526	0.440779	0.397869	1.10785	0.267928	0.999918
URB1	4.17329	0.609792	0.550475	1.10776	0.267968	0.999918
ALDH1A1	5.93626	-0.449346	0.405716	-1.10754	0.268062	0.999918
ZFP36L2	19.7599	-0.214226	0.193437	-1.10747	0.26809	0.999918
RASGRP1	80.8788	-0.145098	0.131038	-1.1073	0.268165	0.999918
LONRF1	30.2202	-0.176714	0.159618	-1.10711	0.268248	0.999918
NRDE2	7.9574	0.377785	0.341352	1.10673	0.26841	0.999918
CNNM2	16.788	-0.231739	0.209413	-1.10661	0.268461	0.999918
CREM	22.4366	-0.211539	0.191305	-1.10576	0.268829	0.999918
DBNL	90.1478	-0.111899	0.101208	-1.10563	0.268888	0.999918
FARSA	36.0602	-0.182111	0.164804	-1.10502	0.269153	0.999918
TECR	496.094	-0.0790575	0.0715729	-1.10457	0.269344	0.999918
BCAS1	29.7287	0.266983	0.241731	1.10446	0.269392	0.999918
CLDN11	26.367	0.259012	0.234576	1.10417	0.269519	0.999918
RSRC1	37.6083	0.162666	0.147337	1.10405	0.269573	0.999918
FAM136A	9.69763	-0.3185	0.288515	-1.10393	0.269624	0.999918
ABCB7	24.2202	-0.212598	0.1926	-1.10384	0.269664	0.999918
SPOCK1	457.083	-0.108841	0.0986034	-1.10383	0.269667	0.999918
CLU	679.813	-0.0726816	0.0658753	-1.10332	0.269888	0.999918
STXBP6	52.5957	-0.144155	0.130691	-1.10302	0.27002	0.999918
HDAC3	73.1632	-0.112889	0.102359	-1.10287	0.270083	0.999918
MT1HL1	2.19233	-0.789928	0.716297	-1.10279	0.270117	0.999918
PCNX2	19.7964	-0.406399	0.368533	-1.10275	0.270137	0.999918
PSMA7	129.778	0.0921779	0.0836058	1.10253	0.270231	0.999918
ACIN1	196.192	0.106317	0.0964412	1.1024	0.270287	0.999918
BTBD9	34.0687	-0.420895	0.381955	-1.10195	0.270483	0.999918
WNT10B	1.38142	0.906288	0.822472	1.10191	0.270502	0.999918
IQSEC3	1156.43	0.140124	0.127165	1.1019	0.270504	0.999918
AK5	0.791563	-1.36292	1.23691	-1.10187	0.270518	0.999918
SLC7A11	24.8341	-0.228422	0.207356	-1.10159	0.270639	0.999918
VEGFC	3.85521	0.506403	0.459734	1.10151	0.270674	0.999918
LZTR1	123.824	-0.08668	0.0787294	-1.10099	0.270903	0.999918
CNPY3	32.3217	0.169505	0.154051	1.10032	0.271193	0.999918
CTNS	3.1878	0.561895	0.511123	1.09933	0.271623	0.999918
UCP2	88.4036	0.23869	0.217126	1.09932	0.271629	0.999918
RPS20	0.763368	3.17161	2.88669	1.0987	0.271899	0.999918
ZCWPW1	1.38849	0.904761	0.823538	1.09863	0.271931	0.999918
GAR1	1.2821	0.965293	0.878701	1.09855	0.271966	0.999918
RER1	27.9049	-0.226066	0.205792	-1.09852	0.271977	0.999918
SNRNP48	1.65579	0.797725	0.726458	1.0981	0.27216	0.999918
NEK11	1.51546	0.848137	0.772495	1.09792	0.272239	0.999918
SPSB1	8.76929	0.358772	0.326841	1.0977	0.272337	0.999918
GOLGA6L7P	4.49181	0.456625	0.416025	1.09759	0.272383	0.999918
CDK4	28.4155	0.194902	0.177697	1.09682	0.272719	0.999918
LGALS1	88.2719	-0.26179	0.238737	-1.09656	0.272832	0.999918
CYTH2	118.145	-0.181844	0.165901	-1.0961	0.273035	0.999918
COA3	1.26238	0.968468	0.883941	1.09562	0.273243	0.999918
MDFIC	1.2433	-0.90687	0.827767	-1.09556	0.27327	0.999918
TANK	24.4444	-0.27159	0.247915	-1.0955	0.273299	0.999918
CRADD	4.24673	0.474844	0.433706	1.09485	0.273581	0.999918
HENMT1	0.470415	-1.61882	1.47862	-1.09482	0.273596	0.999918
THSD7B	4.22486	0.478799	0.437516	1.09436	0.273797	0.999918
SLC25A13	73.2518	0.137997	0.1261	1.09435	0.273804	0.999918
SLC39A10	100.454	-0.1447	0.132287	-1.09383	0.274028	0.999918
ARMCX3	95.6242	0.0981832	0.0897676	1.09375	0.274065	0.999918
YBEY	0.9334	-1.12417	1.02782	-1.09373	0.274072	0.999918
STAMBP	5.22724	-0.42758	0.3911	-1.09327	0.274273	0.999918
TBCB	94.7007	-0.114251	0.104511	-1.0932	0.274308	0.999918
CLDN19	0.466914	-1.61749	1.47992	-1.09296	0.27441	0.999918
POLR3F	19.845	-0.212147	0.194121	-1.09286	0.274456	0.999918
LPL	3.636	0.57803	0.528935	1.09282	0.274474	0.999918
SSX7	4.82072	0.486044	0.444811	1.0927	0.274527	0.999918
ANKRD13C	164.125	-0.08329	0.0762333	-1.09257	0.274584	0.999918
PDZD2	22.0272	0.230324	0.210823	1.0925	0.274613	0.999918
FAM43B	11.2343	-0.277322	0.25386	-1.09242	0.274649	0.999918
CACNG8	126.013	-0.0864156	0.0791119	-1.09232	0.274692	0.999918
RETSAT	0.867663	-1.5341	1.40477	-1.09206	0.274806	0.999918
PNLDC1	0.402148	1.61366	1.47774	1.09198	0.274843	0.999918
KLHDC8B	29.4178	-0.172664	0.158163	-1.09169	0.27497	0.999918
SCN3B	14.9429	-0.612457	0.561174	-1.09139	0.275103	0.999918
C22orf23	8.23763	-0.333147	0.305254	-1.09137	0.275108	0.999918
MYOF	4.36283	0.465511	0.426831	1.09062	0.27544	0.999918
COMP	5.97083	0.5427	0.497645	1.09054	0.275477	0.999918
UBE2G1	116.775	-0.114564	0.105073	-1.09034	0.275565	0.999918
ZNF680	0.398293	1.61367	1.47998	1.09034	0.275565	0.999918
SAP30	7.40957	0.357195	0.327885	1.08939	0.275982	0.999918
RBM4	12.6391	0.297432	0.273077	1.08918	0.276073	0.999918
ADAR	143.427	0.0916439	0.0841438	1.08913	0.276095	0.999918
LSM14B	35.2914	-0.161302	0.148114	-1.08904	0.276136	0.999918
ERC1	11.1013	-0.28457	0.261395	-1.08866	0.276304	0.999918
NXPE2	0.400935	1.6071	1.47666	1.08834	0.276446	0.999918
FAM168B	87.56	-0.102255	0.0939794	-1.08806	0.276569	0.999918
CKB	3545.64	-0.0533638	0.0490477	-1.088	0.276595	0.999918
THYN1	18.6909	-0.230538	0.212016	-1.08736	0.276878	0.999918
SRPK3	3.78259	0.544077	0.500469	1.08713	0.276978	0.999918
SPATS2	30.0762	-0.174438	0.160466	-1.08707	0.277005	0.999918
RBM39	588.788	0.120899	0.111242	1.08681	0.277122	0.999918
ACOT4	0.396545	1.60711	1.47921	1.08646	0.277276	0.999918
LDB2	106.865	-0.132168	0.1217	-1.08602	0.277471	0.999918
CCNL1	74.0347	-0.112924	0.103997	-1.08584	0.277551	0.999918
SORT1	71.3254	-0.120194	0.110718	-1.08559	0.27766	0.999918
DNM3	43.5311	-0.159079	0.146558	-1.08544	0.277728	0.999918
TMEM141	11.1913	0.307089	0.283063	1.08488	0.277974	0.999918
RNF103	44.5789	-0.140705	0.129747	-1.08445	0.278164	0.999918
ADAMTS3	5.43823	0.412239	0.380254	1.08411	0.278314	0.999918
KRT15	7.11212	0.364752	0.336635	1.08352	0.278576	0.999918
POLD2	6.26221	-0.380962	0.351625	-1.08343	0.278616	0.999918
ACOX1	40.3984	-0.193193	0.178365	-1.08313	0.27875	0.999918
TFAP2B	0.460822	-1.5996	1.47694	-1.08305	0.278787	0.999918
ZMYM2	124.985	-0.11153	0.103007	-1.08274	0.278926	0.999918
GABARAPL2	406.237	0.0643403	0.0594417	1.08241	0.27907	0.999918
LYRM7	33.0234	-0.167634	0.154954	-1.08183	0.279327	0.999918
UQCRB	0.396146	1.59741	1.4768	1.08167	0.2794	0.999918
SAP30BP	85.8496	0.100566	0.0929853	1.08153	0.279463	0.999918
CHCHD2	0.392131	1.59542	1.47863	1.07899	0.280593	0.999918
PLA2G2A	0.992762	1.20243	1.11464	1.07876	0.280693	0.999918
ZNF823	0.925399	1.05171	0.975104	1.07856	0.280784	0.999918
COL2A1	0.923423	1.05113	0.97498	1.0781	0.280989	0.999918
FKBP2	144.881	-0.143693	0.133295	-1.07801	0.281028	0.999918
GLUL	617.226	0.11221	0.104128	1.07762	0.281204	0.999918
FAT1	15.4196	0.242716	0.225386	1.07689	0.281531	0.999918
SERINC2	12.0323	0.266314	0.247302	1.07688	0.281535	0.999918
ABCD3	48.5165	-0.137216	0.127471	-1.07644	0.281729	0.999918
POFUT2	11.9798	-0.295961	0.274946	-1.07643	0.281734	0.999918
SPAG7	50.5039	0.127973	0.118904	1.07626	0.281809	0.999918
TBC1D7	3.30853	0.548535	0.509926	1.07571	0.282055	0.999918
ZNF706	350.183	-0.0823219	0.0765976	-1.07473	0.282494	0.999918
TBC1D15	57.947	-0.134416	0.125096	-1.0745	0.282598	0.999918
MGAT2	11.9659	-0.263374	0.245127	-1.07444	0.282627	0.999918
VPS16	35.4635	0.175108	0.163086	1.07371	0.282951	0.999918
BEND5	27.8078	0.227726	0.212126	1.07354	0.283029	0.999918
AC073111.5	6.92171	-0.380548	0.35459	-1.0732	0.28318	0.999918
USP25	46.7792	0.193837	0.180708	1.07265	0.283428	0.999918
SV2B	226.464	-0.153276	0.142957	-1.07218	0.283637	0.999918
INTS13	48.4645	0.157449	0.146888	1.0719	0.283765	0.999918
ATP6V1A	229.484	-0.152848	0.142602	-1.07185	0.283787	0.999918
PACSIN3	32.7314	0.194211	0.181258	1.07146	0.283962	0.999918
DIO3	0.72079	-1.19177	1.11252	-1.07123	0.284064	0.999918
RAB1B	58.8558	-0.127544	0.119098	-1.07091	0.284209	0.999918
ZSCAN21	3.07644	-0.574367	0.536396	-1.07079	0.284265	0.999918
TCF12	55.0921	0.148845	0.139106	1.07001	0.284613	0.999918
PLIN5	1.24883	-0.920768	0.860559	-1.06996	0.284635	0.999918
AKIP1	22.4583	0.202219	0.189006	1.06991	0.28466	0.999918
UHRF2	36.018	0.237854	0.222426	1.06936	0.284906	0.999918
ZFAND4	4.2247	0.476836	0.446064	1.06899	0.285075	0.999918
WASHC2A	54.0309	0.121842	0.113996	1.06882	0.285149	0.999918
PPP2R5C	395.244	0.072739	0.0680722	1.06856	0.285269	0.999918
RBCK1	24.4426	-0.188458	0.176389	-1.06842	0.28533	0.999918
GAS7	356.645	-0.084001	0.0786452	-1.0681	0.285475	0.999918
SNF8	226.465	0.0739065	0.0691955	1.06808	0.285483	0.999918
C1orf122	227.631	0.125035	0.117068	1.06806	0.285494	0.999918
DCDC2	1.49784	-0.988476	0.925739	-1.06777	0.285624	0.999918
PTOV1	201.165	-0.0717639	0.0672427	-1.06724	0.285865	0.999918
NCKAP1	216.005	-0.0743819	0.0697058	-1.06708	0.285935	0.999918
RGS5	194.619	0.1669	0.156462	1.06671	0.286102	0.999918
ZNF720	2.5809	0.575092	0.539344	1.06628	0.286297	0.999918
SOD1	107.992	0.125112	0.117362	1.06604	0.286406	0.999918
HS3ST2	15.3905	-0.233552	0.219112	-1.0659	0.286469	0.999918
MAGED2	69.0691	-0.128805	0.120853	-1.0658	0.286512	0.999918
TENM1	11.0629	-0.27972	0.262536	-1.06546	0.286669	0.999918
PACRG	17.0216	0.284318	0.266956	1.06504	0.286859	0.999918
NAGLU	4.34197	0.469441	0.440871	1.0648	0.286965	0.999918
RANBP3	10.6348	0.311587	0.292664	1.06466	0.287031	0.999918
WSCD1	62.4093	0.142419	0.133799	1.06443	0.287134	0.999918
CSK	61.4763	-0.121009	0.113685	-1.06442	0.287138	0.999918
ASCL1	3.63881	-0.492884	0.463152	-1.06419	0.287241	0.999918
FDPS	0.658443	1.37142	1.28871	1.06418	0.287246	0.999918
EIF2S1	145.739	-0.0898527	0.0845212	-1.06308	0.287746	0.999918
RNF216	19.4245	-0.212227	0.199716	-1.06264	0.287945	0.999918
GON7	8.3214	0.345662	0.325425	1.06219	0.288151	0.999918
HPGDS	0.652939	1.36982	1.28978	1.06206	0.28821	0.999918
KLF5	7.20009	-0.358486	0.33757	-1.06196	0.288253	0.999918
SELENBP1	14.9514	-0.313374	0.2951	-1.06192	0.28827	0.999918
MFSD8	7.55203	-0.36441	0.343208	-1.06178	0.288338	0.999918
NR2F2	14.6869	-0.241873	0.227939	-1.06113	0.288632	0.999918
TRMT11	0.671331	-1.6405	1.54665	-1.06068	0.288835	0.999918
GMNC	1.60297	-0.802441	0.75673	-1.06041	0.288959	0.999918
SARDH	2.44393	0.597883	0.563884	1.06029	0.289011	0.999918
CAPRIN2	11.8891	0.286968	0.270673	1.0602	0.289052	0.999918
ANKRD33B	9.57148	-0.299927	0.282988	-1.05986	0.28921	0.999918
LCMT1	0.528848	-1.82961	1.72652	-1.05971	0.289275	0.999918
THOP1	20.8722	0.210254	0.198429	1.05959	0.289329	0.999918
BIN3	13.3793	0.262446	0.247773	1.05922	0.289498	0.999918
INSC	1.05823	0.938205	0.886033	1.05888	0.289653	0.999918
HELZ2	0.85058	1.36481	1.28901	1.0588	0.28969	0.999918
OGFR	18.2925	0.256786	0.242626	1.05836	0.28989	0.999918
CALR	116.943	-0.120143	0.113621	-1.05739	0.290332	0.999918
PAK4	13.5613	-0.263536	0.249261	-1.05727	0.290389	0.999918
SLC30A5	38.9079	-0.16157	0.152876	-1.05687	0.29057	0.999918
MED20	31.2712	-0.225111	0.213053	-1.0566	0.290695	0.999918
PQLC1	5.50316	-0.399407	0.378012	-1.0566	0.290695	0.999918
SLC47A1	0.918068	1.06362	1.0073	1.05591	0.291009	0.999918
RNF40	19.8694	0.204651	0.193835	1.0558	0.291058	0.999918
NRBP1	78.1311	0.100934	0.0956236	1.05553	0.291182	0.999918
COL13A1	1.26278	-0.917277	0.869899	-1.05446	0.291671	0.999918
ING5	11.8288	0.409725	0.388603	1.05436	0.29172	0.999918
MDM4	23.6644	0.261499	0.248084	1.05407	0.291849	0.999918
EFR3A	71.9045	-0.121085	0.11489	-1.05392	0.291918	0.999918
CCDC94	5.69672	0.402463	0.382058	1.05341	0.292153	0.999918
RPS15A	1.79144	-0.802113	0.761533	-1.05329	0.292209	0.999918
SETD3	93.5229	-0.10926	0.103734	-1.05327	0.292215	0.999918
PRKAR2B	36.006	-0.166261	0.157887	-1.05304	0.292324	0.999918
WAC	173.372	-0.0832597	0.0791053	-1.05252	0.292563	0.999918
DUS4L	1.0609	0.941955	0.895233	1.05219	0.292713	0.999918
ASL	2.03056	0.680203	0.64726	1.0509	0.293306	0.999918
RBM12B	19.0677	0.214123	0.203753	1.05089	0.293308	0.999918
NPTX2	40.7013	-0.225055	0.21417	-1.05082	0.29334	0.999918
TCP1	128.317	-0.142385	0.135509	-1.05074	0.293379	0.999918
ZNF532	37.7554	-0.158701	0.151065	-1.05054	0.293468	0.999918
MAST1	40.3747	-0.149842	0.142645	-1.05045	0.29351	0.999918
SLC17A5	3.80819	0.503607	0.479655	1.04994	0.293748	0.999918
ANKRD37	2.70131	-0.59539	0.567234	-1.04964	0.293885	0.999918
MYO1D	22.7806	0.229241	0.21841	1.04959	0.293907	0.999918
C19orf66	39.9059	0.191604	0.1826	1.04931	0.294035	0.999918
KMT2D	78.7381	0.160465	0.152988	1.04887	0.294239	0.999918
GPATCH2	1.77979	-0.801709	0.764401	-1.04881	0.294267	0.999918
HGNC:24955	609.03	-0.089449	0.0852956	-1.04869	0.294319	0.999918
TFB1M	16.6846	-0.320558	0.305835	-1.04814	0.294574	0.999918
CALY	103.737	-0.0921494	0.0879379	-1.04789	0.294688	0.999918
HOOK2	5.70841	-0.410872	0.392164	-1.0477	0.294775	0.999918
TRAPPC4	42.0146	0.139579	0.133229	1.04766	0.294794	0.999918
HGF	9.23807	-0.29621	0.282737	-1.04765	0.294798	0.999918
GDPD5	35.5625	-0.16845	0.160844	-1.04729	0.294964	0.999918
CRIP2	108.691	-0.0930418	0.0888624	-1.04703	0.295084	0.999918
CYC1	44.118	-0.147464	0.140848	-1.04697	0.295115	0.999918
SBF2	42.4002	0.157906	0.150858	1.04672	0.295227	0.999918
AL603832.3	0.589922	-1.4106	1.3477	-1.04668	0.295249	0.999918
MIEF1	17.5811	0.215611	0.205998	1.04666	0.295255	0.999918
RASGEF1C	23.1559	0.217077	0.207408	1.04662	0.295275	0.999918
HIST1H2AL	3.28749	1.08381	1.03651	1.04563	0.29573	0.999918
TMX3	123.951	0.0948682	0.0907574	1.04529	0.295887	0.999918
AC064853.3	1.05395	0.947091	0.906317	1.04499	0.296028	0.999918
ALOX5	4.25449	0.466883	0.446858	1.04481	0.29611	0.999918
PPP1R21	38.3464	-0.152924	0.146371	-1.04477	0.29613	0.999918
TPR	27.7678	0.17722	0.169657	1.04458	0.296217	0.999918
STX1B	204.904	0.0680499	0.0651505	1.0445	0.296253	0.999918
UBE2E3	233.758	-0.0807957	0.0773605	-1.0444	0.296298	0.999918
FAM114A1	0.917384	-1.10507	1.05822	-1.04427	0.296359	0.999918
PPM1K	46.1401	0.16249	0.155616	1.04417	0.296406	0.999918
SDF2	127.452	0.0903904	0.0865771	1.04405	0.296464	0.999918
TERF1	13.9991	-0.271853	0.260436	-1.04384	0.296561	0.999918
MCF2L2	3.24472	0.501302	0.480466	1.04337	0.296778	0.999918
HDGFL2	55.3986	-0.121027	0.116055	-1.04285	0.297019	0.999918
LRRC27	1.92275	0.706883	0.678103	1.04244	0.297207	0.999918
AC012254.2	81.2892	-0.108366	0.103976	-1.04222	0.297311	0.999918
CRMP1	50.9824	0.123563	0.11858	1.04202	0.297403	0.999918
STK36	17.0819	0.215355	0.206692	1.04191	0.297453	0.999918
SFPQ	418.435	0.0862448	0.082782	1.04183	0.29749	0.999918
COG1	10.8854	-0.272923	0.262033	-1.04156	0.297616	0.999918
GABRD	47.3402	0.176903	0.169876	1.04137	0.297705	0.999918
SLC9B2	3.41159	0.54508	0.523488	1.04125	0.297761	0.999918
NOL4L	19.9815	-0.202843	0.194916	-1.04067	0.298029	0.999918
AMBRA1	52.0105	0.180405	0.173387	1.04048	0.298118	0.999918
TMEM158	17.4044	-0.213882	0.205574	-1.04041	0.298147	0.999918
XIAP	21.9916	-0.189237	0.181919	-1.04022	0.298236	0.999918
FRY	92.0978	0.0996953	0.095913	1.03943	0.298603	0.999918
CTXN1	354.479	-0.0627037	0.0603438	-1.03911	0.298754	0.999918
C20orf27	37.9264	-0.150081	0.144453	-1.03896	0.298824	0.999918
ZZEF1	58.4352	0.12039	0.115919	1.03857	0.299004	0.999918
UBE2V1	258.183	-0.0785731	0.0756855	-1.03815	0.299199	0.999918
GREB1L	4.74371	0.448375	0.432009	1.03788	0.299324	0.999918
VPS50	59.4001	-0.161858	0.155965	-1.03778	0.299371	0.999918
UGGT1	17.1937	-0.227367	0.219111	-1.03768	0.29942	0.999918
HMBOX1	48.2232	0.172707	0.166494	1.03732	0.299588	0.999918
GNG3	277.764	-0.0791283	0.076286	-1.03726	0.299615	0.999918
DNAJC18	35.8041	0.155233	0.14978	1.03641	0.300011	0.999918
SPTSSA	6.79342	0.346412	0.3343	1.03623	0.300094	0.999918
SPACA6	32.0762	-0.264601	0.255438	-1.03587	0.300263	0.999918
TOR1A	10.1833	-0.289063	0.279221	-1.03525	0.300552	0.999918
MRPL35	27.4294	0.169108	0.163388	1.035	0.300667	0.999918
C16orf87	45.263	-0.147583	0.142599	-1.03496	0.30069	0.999918
MSX1	3.40809	-0.554406	0.53572	-1.03488	0.300725	0.999918
STX6	15.8092	-0.231408	0.22365	-1.03469	0.300815	0.999918
SEC31A	25.9559	-0.196248	0.189684	-1.03461	0.300852	0.999918
SMC5	24.4785	0.198512	0.191898	1.03447	0.300917	0.999918
SLC12A5	780.835	-0.106073	0.102557	-1.03429	0.301002	0.999918
FBXL16	1671.44	0.0769393	0.0744018	1.03411	0.301086	0.999918
MLIP	23.6853	0.26339	0.254902	1.0333	0.301463	0.999918
RIMS2	55.734	0.117276	0.113518	1.03311	0.301554	0.999918
MRPL1	14.504	0.244857	0.237031	1.03302	0.301596	0.999918
TMEM134	70.1818	0.115092	0.111422	1.03294	0.301632	0.999918
GPR162	156.883	0.0919883	0.0890626	1.03285	0.301674	0.999918
SMIM12	44.1037	0.13839	0.134002	1.03274	0.301725	0.999918
SLC38A3	143.391	0.155143	0.150235	1.03267	0.301758	0.999918
CCDC92	56.4713	-0.157621	0.152644	-1.0326	0.301789	0.999918
ZNF79	2.8337	0.543759	0.526612	1.03256	0.301809	0.999918
AGBL3	1.17939	0.864772	0.837625	1.03241	0.301881	0.999918
RNPC3	11.8063	-0.268313	0.259918	-1.0323	0.301932	0.999918
ATP11C	12.2963	0.269685	0.261288	1.03214	0.302009	0.999918
FGFR4	23.5487	0.198821	0.192651	1.03203	0.302059	0.999918
PDE4D	58.2246	-0.14124	0.136869	-1.03194	0.302103	0.999918
ATP6V0A2	9.22083	-0.297254	0.288232	-1.0313	0.3024	0.999918
SLC16A3	0.926349	1.05628	1.02436	1.03116	0.302464	0.999918
PSMC5	355.354	0.0765669	0.0742662	1.03098	0.302551	0.999918
LHX9	0.934655	-1.1454	1.11099	-1.03098	0.302551	0.999918
TMSB10	1548.12	-0.0877709	0.0851454	-1.03083	0.302618	0.999918
SPDYA	6.53966	0.347742	0.337465	1.03045	0.302797	0.999918
CEP290	9.58633	0.303879	0.295141	1.02961	0.303195	0.999918
ATG13	197.521	0.117815	0.114529	1.02869	0.303626	0.999918
FAM135B	8.79764	0.309863	0.3013	1.02842	0.303752	0.999918
PPFIA3	80.1966	-0.112411	0.109309	-1.02837	0.303774	0.999918
CHURC1-FNTB	45.5326	0.141291	0.137404	1.02828	0.303817	0.999918
DENND1C	0.733539	-1.20904	1.17598	-1.02811	0.303897	0.999918
PSMD1	194.854	-0.0908742	0.0884038	-1.02794	0.303976	0.999918
EBF1	9.04342	-0.362846	0.353209	-1.02728	0.304287	0.999918
CDH11	57.799	-0.147593	0.143714	-1.02699	0.304425	0.999918
WEE1	30.935	-0.173861	0.169323	-1.02681	0.304512	0.999918
SLC25A48	11.3024	-0.392581	0.382484	-1.0264	0.304704	0.999918
RGPD6	4.93395	0.698225	0.680458	1.02611	0.30484	0.999918
KLHL20	13.2764	-0.265216	0.258478	-1.02607	0.304859	0.999918
SLC4A10	92.7579	-0.109155	0.106442	-1.02549	0.30513	0.999918
TYRO3	273.812	-0.0674658	0.0657918	-1.02544	0.305154	0.999918
FRAS1	3.43644	0.534832	0.521588	1.02539	0.305178	0.999918
MAD1L1	3.35306	-0.543935	0.530487	-1.02535	0.305198	0.999918
LZTFL1	25.1475	-0.184543	0.180014	-1.02516	0.305288	0.999918
TSPAN2	27.3663	0.225293	0.219768	1.02514	0.305297	0.999918
FAM129B	38.7066	0.157517	0.153656	1.02513	0.305301	0.999918
PLA2G7	2.69604	0.566693	0.552978	1.0248	0.305457	0.999918
DENR	56.5355	0.118775	0.115914	1.02468	0.305516	0.999918
EBAG9	52.1563	0.122738	0.119801	1.02452	0.305591	0.999918
HAPLN2	42.3261	0.264156	0.25784	1.0245	0.305601	0.999918
SH3BP1	7.80385	-0.340954	0.33285	-1.02435	0.305672	0.999918
FAM213B	11.1856	-0.275171	0.268642	-1.0243	0.305691	0.999918
KNDC1	18.1334	0.261307	0.255138	1.02418	0.305751	0.999918
DNPEP	84.8464	0.113273	0.110604	1.02413	0.305772	0.999918
KCNV1	15.6787	-0.227834	0.222568	-1.02366	0.305997	0.999918
ZNF330	26.2185	0.174426	0.170464	1.02325	0.306191	0.999918
EIF4E	225.959	-0.0781402	0.0763754	-1.02311	0.306257	0.999918
EIF4A3	38.4961	0.176452	0.172481	1.02302	0.306298	0.999918
AL139260.3	4.38537	0.918621	0.898072	1.02288	0.306364	0.999918
PARD3B	0.526914	1.51388	1.48025	1.02272	0.306439	0.999918
TRMT12	1.31846	0.790342	0.772803	1.0227	0.306452	0.999918
MYO18A	114.402	-0.0857545	0.0838545	-1.02266	0.306469	0.999918
MAP2K3	8.68936	-0.355812	0.347952	-1.02259	0.306503	0.999918
OR51E2	1.32073	0.785756	0.768794	1.02206	0.306751	0.999918
PDSS1	7.43739	0.332173	0.325002	1.02206	0.306751	0.999918
MBTPS1	68.1117	0.112552	0.110136	1.02194	0.306809	0.999918
BCL11A	187.999	-0.0710661	0.0695527	-1.02176	0.306895	0.999918
ALG5	6.1645	0.362245	0.354556	1.02169	0.30693	0.999918
FBXL2	239.174	0.0734268	0.0718815	1.0215	0.307019	0.999918
SLC9A6	53.0038	-0.127942	0.12528	-1.02125	0.307138	0.999918
LYRM1	23.6576	0.206703	0.202405	1.02124	0.307142	0.999918
RBMS3	9.34812	-0.316351	0.309784	-1.0212	0.30716	0.999918
VSTM2A	155.039	-0.0985721	0.0965398	-1.02105	0.30723	0.999918
NR3C1	30.3477	-0.16269	0.159385	-1.02074	0.307379	0.999918
ZCCHC2	21.0841	0.198675	0.194647	1.02069	0.307401	0.999918
CCDC71L	7.26205	-0.326783	0.32019	-1.02059	0.307448	0.999918
FOXP1	61.2169	-0.12548	0.122987	-1.02027	0.307601	0.999918
PEX7	2.05426	-0.66118	0.6481	-1.02018	0.307642	0.999918
HS3ST4	15.1253	0.242877	0.238157	1.01982	0.307815	0.999918
CLASP2	499.969	-0.0479783	0.0470466	-1.0198	0.307821	0.999918
ARRDC4	0.335724	-1.7728	1.73863	-1.01966	0.307891	0.999918
FOXF2	2.39518	-0.621172	0.609401	-1.01932	0.308053	0.999918
USP43	1.38968	-0.798219	0.783204	-1.01917	0.308122	0.999918
MYH9	177.015	-0.110084	0.108035	-1.01897	0.308218	0.999918
RPL10L	74.2647	0.103702	0.101786	1.01882	0.308288	0.999918
ZDHHC3	46.7836	0.133314	0.130864	1.01872	0.308334	0.999918
ZDHHC2	212.225	-0.0925194	0.0908509	-1.01837	0.308504	0.999918
NTRK3	148.278	0.137885	0.135439	1.01806	0.308647	0.999918
PSME1	26.1271	-0.176694	0.173654	-1.01751	0.308912	0.999918
ABCA5	12.8299	0.249808	0.245528	1.01743	0.308949	0.999918
FST	3.30759	-0.504318	0.4958	-1.01718	0.309067	0.999918
EIPR1	44.4423	-0.141993	0.139646	-1.01681	0.309244	0.999918
TTC27	33.9766	-0.184755	0.181819	-1.01615	0.30956	0.999918
PDE5A	17.8645	-0.219301	0.215849	-1.01599	0.309635	0.999918
CPPED1	2.59293	0.580413	0.571581	1.01545	0.30989	0.999918
PBRM1	31.2402	-0.15783	0.155437	-1.01539	0.309918	0.999918
PEX5L	95.9059	0.103362	0.101832	1.01502	0.310096	0.999918
PDCD4	168.664	0.0805518	0.0793673	1.01492	0.310142	0.999918
CCNE2	3.24643	0.496907	0.489659	1.0148	0.3102	0.999918
GNA14	2.7114	0.557162	0.549128	1.01463	0.310282	0.999918
RNGTT	19.0786	0.193486	0.190757	1.0143	0.310438	0.999918
KREMEN1	3.31735	-0.5073	0.500191	-1.01421	0.310482	0.999918
NLRX1	5.59915	-0.434336	0.428405	-1.01384	0.310658	0.999918
SH3PXD2B	2.98705	0.527979	0.521216	1.01297	0.311072	0.999918
BOD1L1	13.5952	0.231788	0.228936	1.01246	0.311318	0.999918
RANBP3L	0.857142	-1.51161	1.49315	-1.01237	0.311363	0.999918
PARD3	7.74926	0.328944	0.324978	1.0122	0.31144	0.999918
CHURC1	0.677304	2.48196	2.45213	1.01217	0.311458	0.999918
YWHAE	1016.39	-0.0585121	0.0578185	-1.012	0.31154	0.999918
UTP18	22.8877	0.187403	0.185197	1.01191	0.31158	0.999918
ASAH2B	5.50554	0.378922	0.374581	1.01159	0.311734	0.999918
MTA2	66.6591	-0.120006	0.118645	-1.01147	0.311793	0.999918
FNTB	2.60391	-0.83994	0.830765	-1.01104	0.311996	0.999918
MANBAL	49.888	-0.126696	0.125318	-1.011	0.312016	0.999918
LRRC14	4.54506	-0.430919	0.426609	-1.0101	0.312446	0.999918
TRAPPC3	81.2927	-0.124272	0.123071	-1.00976	0.31261	0.999918
SENP6	82.0446	-0.104077	0.103077	-1.00971	0.312637	0.999918
PAX6	75.7846	0.117618	0.116494	1.00964	0.312666	0.999918
HDGFL3	227.001	-0.0845399	0.0837447	-1.0095	0.312737	0.999918
POLR1A	32.6966	0.228631	0.226535	1.00926	0.312852	0.999918
MFAP3L	110.848	0.123032	0.121964	1.00876	0.31309	0.999918
SPOCK2	339.427	-0.0898027	0.0890306	-1.00867	0.313132	0.999918
CNTN3	9.10986	0.350902	0.348	1.00834	0.313291	0.999918
PCK2	23.478	-0.191078	0.189555	-1.00804	0.313437	0.999918
FAM126A	11.1724	-0.272569	0.27041	-1.00798	0.313462	0.999918
ZNF710	17.7892	0.214558	0.213013	1.00725	0.313815	0.999918
FAM3C	100.922	-0.125395	0.124581	-1.00653	0.314162	0.999918
CPNE8	21.9717	-0.182373	0.181255	-1.00617	0.314333	0.999918
SLC16A14	1.32068	0.784575	0.780117	1.00572	0.314553	0.999918
[truncated: 10,429 more rows]
